# Supplementary material for: Detection of organic compounds in freshly ejected ice grains from Enceladus’s ocean
Source: Nat Astron. 2025 Oct 1;9(11):1662–71. doi: 10.1038/s41550-025-02655-y (PMC12626887; doi:10.1038/s41550-025-02655-y)
Supplement: Supplementary file 2 — Raw data for LILBID spectrum of allyl propionate analogue to the CDA higher impact speed spectrum. [file 41550_2025_2655_MOESM2_ESM.txt]

#date=2023-08-02-110956
#fullscale=2.000000
#solution=AllylPropionate_C6H10O2_0.05molperL_H2O_0.20mlpmin_100%_FL5.40J_pos
#plasmaordesorption=des
#plasmacriterion=m16greater0.80
#energydensity=1152
#delaytime=043
#mcp=128
#wavelength=2840
#focusdiameter=210
#focusdiameterdesc=10_90
#laserpower=50
#waterjetposition=B
#nozzlediameter=15
#numberofspectra=300
#masscalibrationa=0.347800
#masscalibrationb=-0.224500
#masscalibrationc=0.398000
##mcal_form=att+bt+c
##########
-1.21605416	0.00746758
-1.21592943	0.00732943
-1.21580403	0.00729749
-1.21567798	0.00737370
-1.21555127	0.00748369
-1.21542391	0.00757068
-1.21529588	0.00768453
-1.21516720	0.00763075
-1.21503786	0.00767400
-1.21490786	0.00763384
-1.21477720	0.00763152
-1.21464589	0.00750368
-1.21451391	0.00756361
-1.21438128	0.00760951
-1.21424799	0.00773333
-1.21411405	0.00773366
-1.21397944	0.00778913
-1.21384418	0.00775731
-1.21370826	0.00771084
-1.21357168	0.00760212
-1.21343445	0.00751699
-1.21329655	0.00738813
-1.21315800	0.00744950
-1.21301879	0.00734467
-1.21287893	0.00752200
-1.21273840	0.00763261
-1.21259722	0.00769358
-1.21245538	0.00778973
-1.21231288	0.00786493
-1.21216972	0.00784573
-1.21202590	0.00783977
-1.21188143	0.00766574
-1.21173630	0.00779771
-1.21159051	0.00775999
-1.21144407	0.00775749
-1.21129696	0.00773096
-1.21114920	0.00756569
-1.21100078	0.00758978
-1.21085170	0.00755936
-1.21070197	0.00781794
-1.21055157	0.00793532
-1.21040052	0.00812209
-1.21024881	0.00820265
-1.21009644	0.00817640
-1.20994342	0.00803947
-1.20978973	0.00798514
-1.20963539	0.00811942
-1.20948039	0.00821605
-1.20932473	0.00823436
-1.20916842	0.00826690
-1.20901145	0.00841989
-1.20885382	0.00834705
-1.20869553	0.00826587
-1.20853658	0.00830411
-1.20837698	0.00836677
-1.20821671	0.00823859
-1.20805579	0.00832362
-1.20789421	0.00841374
-1.20773198	0.00848861
-1.20756908	0.00854496
-1.20740553	0.00857242
-1.20724132	0.00853030
-1.20707645	0.00863588
-1.20691093	0.00870078
-1.20674474	0.00887289
-1.20657790	0.00884461
-1.20641040	0.00892212
-1.20624224	0.00887613
-1.20607343	0.00886412
-1.20590396	0.00892943
-1.20573382	0.00890562
-1.20556304	0.00884539
-1.20539159	0.00883318
-1.20521948	0.00891027
-1.20504672	0.00890579
-1.20487330	0.00892857
-1.20469922	0.00933608
-1.20452449	0.00960015
-1.20434909	0.00946038
-1.20417304	0.00934318
-1.20399633	0.00936413
-1.20381896	0.00930838
-1.20364093	0.00929454
-1.20346225	0.00928396
-1.20328291	0.00937286
-1.20310291	0.00947926
-1.20292225	0.00955168
-1.20274093	0.00963957
-1.20255896	0.00970935
-1.20237633	0.00956693
-1.20219304	0.00944119
-1.20200909	0.00954677
-1.20182449	0.00964340
-1.20163923	0.00965967
-1.20145330	0.00955814
-1.20126673	0.00949527
-1.20107949	0.00965172
-1.20089159	0.00972313
-1.20070304	0.00988242
-1.20051383	0.00998435
-1.20032396	0.01005087
-1.20013344	0.00966248
-1.19994225	0.00973938
-1.19975041	0.00989318
-1.19955791	0.01005410
-1.19936475	0.01022256
-1.19917094	0.01018939
-1.19897646	0.01012326
-1.19878133	0.01002072
-1.19858554	0.00996638
-1.19838909	0.01024348
-1.19819199	0.01048842
-1.19799422	0.01059137
-1.19779580	0.01028557
-1.19759672	0.01000298
-1.19739699	0.00981824
-1.19719659	0.01004549
-1.19699554	0.01043102
-1.19679383	0.01080475
-1.19659146	0.01079193
-1.19638843	0.01039479
-1.19618475	0.01021575
-1.19598041	0.01038156
-1.19577541	0.01069100
-1.19556975	0.01092639
-1.19536343	0.01093513
-1.19515646	0.01082587
-1.19494883	0.01071314
-1.19474054	0.01081751
-1.19453159	0.01093184
-1.19432198	0.01097334
-1.19411172	0.01081444
-1.19390080	0.01057660
-1.19368922	0.01042157
-1.19347698	0.01071799
-1.19326409	0.01086854
-1.19305053	0.01111817
-1.19283632	0.01131327
-1.19262145	0.01124653
-1.19240593	0.01116515
-1.19218974	0.01117613
-1.19197290	0.01150978
-1.19175540	0.01134193
-1.19153724	0.01115150
-1.19131842	0.01093197
-1.19109895	0.01094457
-1.19087882	0.01107904
-1.19065803	0.01123793
-1.19043658	0.01176283
-1.19021447	0.01195895
-1.18999171	0.01177259
-1.18976829	0.01177421
-1.18954421	0.01170259
-1.18931947	0.01203706
-1.18909408	0.01175385
-1.18886802	0.01178456
-1.18864131	0.01155547
-1.18841394	0.01081531
-1.18818592	0.01070199
-1.18795723	0.01098193
-1.18772789	0.01142097
-1.18749789	0.01074429
-1.18726723	0.01093248
-1.18703591	0.01021794
-1.18680394	0.00982975
-1.18657131	0.01246545
-1.18633801	0.01144595
-1.18610407	0.01367719
-1.18586946	0.01581342
-1.18563420	0.01325685
-1.18539827	0.01415712
-1.18516169	0.01070374
-1.18492446	0.01140096
-1.18468656	0.00706542
-1.18444801	0.00751733
-1.18420880	0.01633339
-1.18396893	0.00700100
-1.18372840	0.01044761
-1.18348721	0.02363640
-1.18324537	0.01867496
-1.18300287	0.02613947
-1.18275971	0.03674932
-1.18251590	0.03258297
-1.18227142	0.01425157
-1.18202629	0.01421079
-1.18178050	0.01159921
-1.18153405	0.00700100
-1.18128694	0.00700100
-1.18103918	0.00700100
-1.18079076	0.00700100
-1.18054168	0.00717060
-1.18029194	0.00700100
-1.18004154	0.01595893
-1.17979049	0.01447508
-1.17953878	0.01187613
-1.17928641	0.02195988
-1.17903338	0.02142270
-1.17877969	0.01577381
-1.17852535	0.00724671
-1.17827035	0.00700100
-1.17801469	0.00700100
-1.17775837	0.00700100
-1.17750140	0.00700100
-1.17724377	0.00700100
-1.17698547	0.01420930
-1.17672653	0.02796857
-1.17646692	0.01732131
-1.17620666	0.02034979
-1.17594573	0.00715553
-1.17568415	0.00841901
-1.17542191	0.02985236
-1.17515902	0.01950267
-1.17489546	0.04697281
-1.17463125	0.06544150
-1.17436638	0.06037908
-1.17410085	0.02440277
-1.17383467	0.05873163
-1.17356783	0.07999164
-1.17330032	0.07570724
-1.17303216	0.13296172
-1.17276335	0.13689670
-1.17249387	0.07402911
-1.17222374	0.11738956
-1.17195295	0.07050504
-1.17168150	0.01097282
-1.17140939	0.00916622
-1.17113663	0.00700100
-1.17086321	0.00700100
-1.17058912	0.00700100
-1.17031439	0.00700100
-1.17003899	0.00700100
-1.16976294	0.00700100
-1.16948622	0.00700100
-1.16920885	0.00700100
-1.16893083	0.00700100
-1.16865214	0.00700100
-1.16837280	0.00700100
-1.16809279	0.01009384
-1.16781213	0.03486768
-1.16753082	0.07421568
-1.16724884	0.05320318
-1.16696621	0.00846875
-1.16668292	0.00700100
-1.16639897	0.00700100
-1.16611436	0.00901993
-1.16582910	0.07878771
-1.16554317	0.13391866
-1.16525659	0.10594820
-1.16496935	0.10848311
-1.16468146	0.07542151
-1.16439290	0.01277209
-1.16410369	0.06668192
-1.16381382	0.09308565
-1.16352329	0.08711552
-1.16323211	0.14438188
-1.16294026	0.11732288
-1.16264776	0.06273865
-1.16235460	0.04435315
-1.16206078	0.01138676
-1.16176631	0.00700100
-1.16147117	0.00700100
-1.16117538	0.00700100
-1.16087893	0.00700100
-1.16058182	0.00700100
-1.16028406	0.00700100
-1.15998564	0.00700100
-1.15968656	0.00700100
-1.15938682	0.00700100
-1.15908642	0.00700100
-1.15878536	0.00700100
-1.15848365	0.00700100
-1.15818128	0.00700100
-1.15787825	0.00759208
-1.15757457	0.02246135
-1.15727022	0.04340912
-1.15696522	0.06092934
-1.15665956	0.08207466
-1.15635324	0.09726376
-1.15604627	0.08888107
-1.15573863	0.06344517
-1.15543034	0.07155499
-1.15512139	0.08075776
-1.15481178	0.06451864
-1.15450152	0.07221587
-1.15419060	0.04234068
-1.15387901	0.01015917
-1.15356677	0.01066340
-1.15325388	0.00700100
-1.15294032	0.00700100
-1.15262611	0.00700100
-1.15231124	0.00700100
-1.15199571	0.00700100
-1.15167952	0.00700100
-1.15136268	0.00700100
-1.15104518	0.00700100
-1.15072702	0.00711628
-1.15040820	0.00700100
-1.15008872	0.00700100
-1.14976859	0.00700100
-1.14944780	0.00700100
-1.14912635	0.00706993
-1.14880424	0.03578076
-1.14848147	0.11351278
-1.14815805	0.17156381
-1.14783397	0.15748675
-1.14750923	0.14259345
-1.14718383	0.13668046
-1.14685778	0.11574711
-1.14653106	0.12993665
-1.14620369	0.13547466
-1.14587566	0.09473257
-1.14554698	0.06438841
-1.14521763	0.03282173
-1.14488763	0.00992346
-1.14455697	0.00908961
-1.14422565	0.00771843
-1.14389367	0.00700100
-1.14356104	0.00700100
-1.14322775	0.00700100
-1.14289380	0.00700100
-1.14255919	0.00700100
-1.14222392	0.00700100
-1.14188800	0.00700100
-1.14155142	0.00700100
-1.14121418	0.00700100
-1.14087628	0.00700100
-1.14053773	0.00700100
-1.14019851	0.00700100
-1.13985864	0.00700100
-1.13951811	0.00700100
-1.13917692	0.00700100
-1.13883508	0.02268332
-1.13849258	0.05487787
-1.13814942	0.04763374
-1.13780560	0.07205546
-1.13746112	0.09771336
-1.13711599	0.07907031
-1.13677019	0.10489259
-1.13642374	0.14847121
-1.13607663	0.12369453
-1.13572887	0.11171814
-1.13538044	0.10798964
-1.13503136	0.06225511
-1.13468162	0.05397095
-1.13433123	0.05679111
-1.13398017	0.01629300
-1.13362846	0.00700100
-1.13327608	0.00700100
-1.13292306	0.00700100
-1.13256937	0.00700100
-1.13221502	0.00700100
-1.13186002	0.00700100
-1.13150436	0.00700100
-1.13114804	0.00700100
-1.13079106	0.00700100
-1.13043343	0.00700100
-1.13007514	0.00700100
-1.12971618	0.01432362
-1.12935658	0.06028752
-1.12899631	0.10200255
-1.12863539	0.13741978
-1.12827380	0.13395597
-1.12791156	0.09302880
-1.12754867	0.06523558
-1.12718511	0.04034681
-1.12682090	0.00946988
-1.12645602	0.00700100
-1.12609049	0.00700100
-1.12572431	0.00700100
-1.12535746	0.01831769
-1.12498996	0.06911785
-1.12462180	0.09054789
-1.12425298	0.11257769
-1.12388350	0.13493221
-1.12351337	0.11161696
-1.12314257	0.07550143
-1.12277112	0.05591829
-1.12239901	0.02780629
-1.12202625	0.00997160
-1.12165282	0.00914902
-1.12127874	0.00733891
-1.12090400	0.00700100
-1.12052860	0.00700100
-1.12015254	0.00700100
-1.11977583	0.00700100
-1.11939846	0.00700100
-1.11902043	0.00700100
-1.11864174	0.00700100
-1.11826240	0.00700100
-1.11788239	0.00700100
-1.11750173	0.00700100
-1.11712041	0.00808989
-1.11673843	0.03034521
-1.11635580	0.04377504
-1.11597251	0.06313871
-1.11558855	0.10805007
-1.11520395	0.13911621
-1.11481868	0.15512783
-1.11443275	0.16045179
-1.11404617	0.14269713
-1.11365893	0.11171249
-1.11327103	0.06817821
-1.11288248	0.02305681
-1.11249326	0.00769657
-1.11210339	0.00700100
-1.11171286	0.00700100
-1.11132167	0.00700100
-1.11092983	0.00700100
-1.11053732	0.01266871
-1.11014416	0.04743717
-1.10975034	0.05945355
-1.10935586	0.06855083
-1.10896073	0.06607014
-1.10856493	0.03888812
-1.10816848	0.02229285
-1.10777137	0.00903295
-1.10737361	0.00700100
-1.10697518	0.00700100
-1.10657610	0.00700100
-1.10617636	0.00700100
-1.10577596	0.00700100
-1.10537490	0.00700100
-1.10497319	0.00700100
-1.10457082	0.01431882
-1.10416778	0.03893049
-1.10376410	0.05337413
-1.10335975	0.06838660
-1.10295475	0.07288395
-1.10254908	0.05565685
-1.10214276	0.03515419
-1.10173579	0.01449691
-1.10132815	0.00700837
-1.10091986	0.00700100
-1.10051091	0.00700100
-1.10010130	0.00700100
-1.09969103	0.00700100
-1.09928010	0.00700325
-1.09886852	0.00703166
-1.09845628	0.00701769
-1.09804338	0.00700100
-1.09762982	0.00700100
-1.09721561	0.00700100
-1.09680074	0.00700100
-1.09638521	0.00700100
-1.09596902	0.00700100
-1.09555217	0.00700100
-1.09513467	0.00700100
-1.09471650	0.00700100
-1.09429768	0.00739809
-1.09387821	0.01894313
-1.09345807	0.03518360
-1.09303728	0.02931979
-1.09261583	0.01642717
-1.09219372	0.01322021
-1.09177095	0.00827905
-1.09134752	0.00700100
-1.09092344	0.00700216
-1.09049870	0.01692603
-1.09007330	0.04259249
-1.08964724	0.07348926
-1.08922053	0.10271366
-1.08879315	0.11932821
-1.08836512	0.12906368
-1.08793643	0.13187289
-1.08750709	0.12030139
-1.08707708	0.10493676
-1.08664642	0.09184834
-1.08621510	0.06559830
-1.08578312	0.02630464
-1.08535049	0.00840400
-1.08491719	0.00700100
-1.08448324	0.00700100
-1.08404863	0.00700100
-1.08361336	0.00700100
-1.08317744	0.00700100
-1.08274085	0.01245949
-1.08230361	0.03518010
-1.08186571	0.04945649
-1.08142715	0.06041826
-1.08098794	0.06373437
-1.08054807	0.05043345
-1.08010753	0.03091752
-1.07966635	0.01340882
-1.07922450	0.00715807
-1.07878199	0.00836517
-1.07833883	0.02334078
-1.07789501	0.03251661
-1.07745053	0.03307226
-1.07700540	0.03793861
-1.07655960	0.03633279
-1.07611315	0.02219993
-1.07566604	0.01484277
-1.07521827	0.01375778
-1.07476985	0.00958443
-1.07432076	0.01282683
-1.07387102	0.01868440
-1.07342062	0.01645928
-1.07296956	0.02546707
-1.07251785	0.04139299
-1.07206547	0.04298380
-1.07161244	0.04561707
-1.07115875	0.05257734
-1.07070441	0.04094792
-1.07024940	0.01946052
-1.06979374	0.00732085
-1.06933742	0.00700100
-1.06888044	0.00700100
-1.06842280	0.00700100
-1.06796451	0.00700100
-1.06750556	0.00700100
-1.06704594	0.00700100
-1.06658568	0.00700100
-1.06612475	0.00700100
-1.06566317	0.00724180
-1.06520092	0.02264507
-1.06473802	0.04001448
-1.06427447	0.04874824
-1.06381025	0.04478891
-1.06334538	0.02973829
-1.06287985	0.01158727
-1.06241366	0.00700100
-1.06194681	0.00700100
-1.06147930	0.00700100
-1.06101114	0.00700100
-1.06054232	0.00700100
-1.06007284	0.00700100
-1.05960270	0.00700100
-1.05913191	0.00700100
-1.05866046	0.00713116
-1.05818835	0.00805870
-1.05771558	0.00938949
-1.05724215	0.01069972
-1.05676807	0.01615770
-1.05629332	0.03189095
-1.05581792	0.04690867
-1.05534187	0.05377779
-1.05486515	0.05941562
-1.05438778	0.05957087
-1.05390974	0.04855831
-1.05343105	0.03787371
-1.05295171	0.02883707
-1.05247170	0.01945069
-1.05199104	0.01562807
-1.05150972	0.01082604
-1.05102774	0.00708846
-1.05054510	0.00700100
-1.05006181	0.00700100
-1.04957785	0.00733472
-1.04909324	0.01705902
-1.04860797	0.03677984
-1.04812205	0.05281314
-1.04763546	0.06343546
-1.04714822	0.07073666
-1.04666032	0.07118483
-1.04617176	0.06784312
-1.04568254	0.06780464
-1.04519267	0.06397465
-1.04470214	0.05224672
-1.04421095	0.04222532
-1.04371910	0.03714941
-1.04322660	0.03393790
-1.04273343	0.03388965
-1.04223961	0.03840439
-1.04174513	0.04365887
-1.04124999	0.04669738
-1.04075420	0.04748083
-1.04025774	0.04333997
-1.03976063	0.03406646
-1.03926286	0.02525601
-1.03876444	0.01653385
-1.03826535	0.00838806
-1.03776561	0.00700100
-1.03726521	0.00700100
-1.03676415	0.00700100
-1.03626243	0.00700100
-1.03576006	0.00700100
-1.03525703	0.00700100
-1.03475334	0.00700221
-1.03424899	0.00782208
-1.03374398	0.01013528
-1.03323832	0.01256770
-1.03273200	0.01933809
-1.03222502	0.02418912
-1.03171738	0.02499353
-1.03120909	0.02544475
-1.03070013	0.02480445
-1.03019052	0.02430006
-1.02968025	0.02549773
-1.02916932	0.02620531
-1.02865774	0.02533714
-1.02814550	0.02594176
-1.02763260	0.02444982
-1.02711904	0.01540620
-1.02660482	0.00731555
-1.02608995	0.00700100
-1.02557441	0.00700100
-1.02505822	0.00700100
-1.02454137	0.00700100
-1.02402387	0.00700100
-1.02350570	0.00700100
-1.02298688	0.00700100
-1.02246740	0.00700100
-1.02194726	0.00700100
-1.02142647	0.00700100
-1.02090502	0.00700100
-1.02038290	0.00700100
-1.01986013	0.00700100
-1.01933671	0.00700100
-1.01881262	0.00700100
-1.01828788	0.00700100
-1.01776248	0.00700100
-1.01723642	0.00700100
-1.01670970	0.00700100
-1.01618233	0.01048799
-1.01565429	0.02400676
-1.01512560	0.03585562
-1.01459626	0.04849000
-1.01406625	0.06154511
-1.01353558	0.06985983
-1.01300426	0.07544749
-1.01247228	0.07947022
-1.01193964	0.07850515
-1.01140635	0.07506205
-1.01087239	0.06986358
-1.01033778	0.05901326
-1.00980251	0.04866018
-1.00926658	0.04203185
-1.00873000	0.03067779
-1.00819276	0.01798298
-1.00765485	0.01134348
-1.00711630	0.00844177
-1.00657708	0.00732614
-1.00603720	0.00703471
-1.00549667	0.00700100
-1.00495548	0.00700100
-1.00441363	0.00703385
-1.00387112	0.01002815
-1.00332796	0.01851825
-1.00278414	0.03192719
-1.00223966	0.04671857
-1.00169452	0.05824254
-1.00114872	0.06597825
-1.00060227	0.07023171
-1.00005516	0.06939809
-0.99950739	0.06439048
-0.99895896	0.05671604
-0.99840987	0.04695094
-0.99786013	0.03945716
-0.99730973	0.03629526
-0.99675867	0.03575135
-0.99620695	0.03658359
-0.99565458	0.03992151
-0.99510154	0.04454931
-0.99454785	0.04785144
-0.99399350	0.04807495
-0.99343850	0.04525890
-0.99288283	0.03950748
-0.99232651	0.03120804
-0.99176953	0.02066800
-0.99121189	0.00996357
-0.99065359	0.00712575
-0.99009464	0.00700100
-0.98953503	0.00700100
-0.98897476	0.00700100
-0.98841383	0.00700100
-0.98785224	0.00700100
-0.98729000	0.00700100
-0.98672710	0.00700100
-0.98616354	0.00700100
-0.98559932	0.00700100
-0.98503444	0.00700100
-0.98446891	0.00700100
-0.98390272	0.00700100
-0.98333587	0.00702000
-0.98276836	0.00956453
-0.98220020	0.01671375
-0.98163137	0.02334214
-0.98106189	0.02695580
-0.98049175	0.02802144
-0.97992096	0.02486426
-0.97934950	0.01752150
-0.97877739	0.00916434
-0.97820462	0.00700100
-0.97763119	0.00700100
-0.97705711	0.00700100
-0.97648236	0.00700100
-0.97590696	0.00700100
-0.97533090	0.00700100
-0.97475418	0.00700100
-0.97417681	0.00700100
-0.97359877	0.00700100
-0.97302008	0.00700100
-0.97244073	0.00700100
-0.97186072	0.00700100
-0.97128006	0.00700100
-0.97069874	0.00700100
-0.97011675	0.00700100
-0.96953411	0.00700100
-0.96895082	0.00700100
-0.96836686	0.00737541
-0.96778225	0.01097759
-0.96719698	0.01572275
-0.96661105	0.02030374
-0.96602446	0.02550992
-0.96543722	0.03004288
-0.96484932	0.03488266
-0.96426076	0.04131178
-0.96367154	0.04708906
-0.96308166	0.05171968
-0.96249113	0.05710795
-0.96189994	0.06177927
-0.96130809	0.06398882
-0.96071558	0.06526007
-0.96012242	0.06507218
-0.95952859	0.06283268
-0.95893411	0.05994133
-0.95833897	0.05532391
-0.95774317	0.04800222
-0.95714672	0.04055764
-0.95654961	0.03226265
-0.95595184	0.02258094
-0.95535341	0.01309372
-0.95475432	0.00863458
-0.95415458	0.00777936
-0.95355417	0.00744681
-0.95295311	0.00745382
-0.95235139	0.00819434
-0.95174902	0.01133191
-0.95114598	0.01603686
-0.95054229	0.02059594
-0.94993794	0.02456501
-0.94933293	0.02858047
-0.94872727	0.03278881
-0.94812094	0.03556403
-0.94751396	0.03685081
-0.94690632	0.03845579
-0.94629803	0.04072564
-0.94568907	0.04386871
-0.94507946	0.04828211
-0.94446919	0.05206483
-0.94385826	0.05376014
-0.94324667	0.05359916
-0.94263443	0.05058419
-0.94202152	0.04419764
-0.94140796	0.03629659
-0.94079374	0.02745845
-0.94017887	0.01731253
-0.93956333	0.00872586
-0.93894714	0.00700056
-0.93833029	0.00700100
-0.93771278	0.00700100
-0.93709462	0.00700100
-0.93647579	0.00700100
-0.93585631	0.00700100
-0.93523617	0.00700100
-0.93461537	0.00700100
-0.93399392	0.00700100
-0.93337180	0.00700100
-0.93274903	0.00700100
-0.93212560	0.00700100
-0.93150152	0.00700100
-0.93087677	0.00700100
-0.93025137	0.00700100
-0.92962531	0.00700100
-0.92899859	0.00702667
-0.92837121	0.00702299
-0.92774318	0.00702056
-0.92711449	0.00704479
-0.92648513	0.00703630
-0.92585513	0.00700100
-0.92522446	0.00700100
-0.92459314	0.00700100
-0.92396115	0.00700100
-0.92332851	0.00700100
-0.92269522	0.00700100
-0.92206126	0.00700100
-0.92142665	0.00700100
-0.92079138	0.00700134
-0.92015545	0.00815434
-0.91951886	0.01199268
-0.91888161	0.01600763
-0.91824371	0.01737852
-0.91760515	0.01591535
-0.91696593	0.01200751
-0.91632605	0.00786125
-0.91568552	0.00700720
-0.91504433	0.00700100
-0.91440247	0.00700100
-0.91375997	0.00704403
-0.91311680	0.00742318
-0.91247297	0.01170188
-0.91182849	0.01954869
-0.91118335	0.02869637
-0.91053755	0.03834779
-0.90989110	0.04744501
-0.90924398	0.05566088
-0.90859621	0.06091695
-0.90794778	0.06290073
-0.90729870	0.06283617
-0.90664895	0.06042541
-0.90599855	0.05641391
-0.90534748	0.05251714
-0.90469577	0.04882953
-0.90404339	0.04541943
-0.90339035	0.04199223
-0.90273666	0.03773740
-0.90208231	0.03282421
-0.90142730	0.02824365
-0.90077163	0.02431577
-0.90011531	0.02116893
-0.89945833	0.01936283
-0.89880069	0.01905697
-0.89814239	0.02038320
-0.89748343	0.02296980
-0.89682382	0.02590469
-0.89616355	0.02945260
-0.89550262	0.03330080
-0.89484103	0.03559707
-0.89417878	0.03579455
-0.89351588	0.03408041
-0.89285232	0.02974502
-0.89218810	0.02344266
-0.89152322	0.01631877
-0.89085768	0.00976251
-0.89019149	0.00729377
-0.88952464	0.00702136
-0.88885713	0.00700100
-0.88818896	0.00700100
-0.88752014	0.00705395
-0.88685066	0.00833653
-0.88618052	0.01235166
-0.88550972	0.01677919
-0.88483826	0.02008875
-0.88416615	0.02117522
-0.88349337	0.01990449
-0.88281994	0.01653661
-0.88214586	0.01089761
-0.88147111	0.00727235
-0.88079571	0.00700100
-0.88011964	0.00700100
-0.87944292	0.00700100
-0.87876555	0.00700100
-0.87808751	0.00700100
-0.87740882	0.00700100
-0.87672947	0.00700100
-0.87604946	0.00700100
-0.87536879	0.00700100
-0.87468746	0.00700100
-0.87400548	0.00700100
-0.87332284	0.00700100
-0.87263954	0.00700100
-0.87195559	0.00700100
-0.87127097	0.00700100
-0.87058570	0.00700100
-0.86989977	0.00700042
-0.86921318	0.00700100
-0.86852593	0.00700100
-0.86783803	0.00700100
-0.86714947	0.00700100
-0.86646025	0.00700100
-0.86577037	0.00700100
-0.86507983	0.00700100
-0.86438864	0.00700100
-0.86369679	0.00701212
-0.86300428	0.00737977
-0.86231111	0.01043297
-0.86161729	0.01612757
-0.86092280	0.02190905
-0.86022766	0.02657114
-0.85953186	0.03042675
-0.85883541	0.03301201
-0.85813829	0.03449295
-0.85744052	0.03526018
-0.85674209	0.03516560
-0.85604300	0.03426779
-0.85534325	0.03264977
-0.85464285	0.03045151
-0.85394179	0.02842332
-0.85324007	0.02723560
-0.85253769	0.02724091
-0.85183465	0.02765780
-0.85113096	0.02868952
-0.85042661	0.02939653
-0.84972160	0.02941262
-0.84901593	0.02873291
-0.84830960	0.02713279
-0.84760262	0.02522099
-0.84689498	0.02354437
-0.84618668	0.02243152
-0.84547772	0.02186880
-0.84476811	0.02274935
-0.84405783	0.02489008
-0.84334690	0.02840755
-0.84263531	0.03302326
-0.84192307	0.03756327
-0.84121016	0.04162559
-0.84049660	0.04481795
-0.83978238	0.04683763
-0.83906750	0.04723051
-0.83835196	0.04645722
-0.83763577	0.04468701
-0.83691892	0.04181574
-0.83620141	0.03798010
-0.83548324	0.03306293
-0.83476441	0.02742066
-0.83404493	0.02160830
-0.83332479	0.01595280
-0.83260399	0.01063605
-0.83188253	0.00792713
-0.83116042	0.00712474
-0.83043764	0.00700100
-0.82971421	0.00700100
-0.82899012	0.00700100
-0.82826538	0.00700100
-0.82753997	0.00700100
-0.82681391	0.00700100
-0.82608719	0.00700845
-0.82535981	0.00704217
-0.82463177	0.00711273
-0.82390308	0.00750953
-0.82317373	0.00846928
-0.82244372	0.00939160
-0.82171305	0.00896483
-0.82098172	0.00768886
-0.82024974	0.00705783
-0.81951710	0.00700100
-0.81878380	0.00700100
-0.81804984	0.00700100
-0.81731522	0.00700100
-0.81657995	0.00700100
-0.81584402	0.00700100
-0.81510743	0.00700100
-0.81437018	0.00700100
-0.81363228	0.00700100
-0.81289371	0.00715308
-0.81215449	0.00758483
-0.81141461	0.00799888
-0.81067408	0.00757716
-0.80993288	0.00708118
-0.80919103	0.00700100
-0.80844852	0.00700100
-0.80770535	0.00700100
-0.80696152	0.00700100
-0.80621704	0.00700100
-0.80547190	0.00700100
-0.80472610	0.00700100
-0.80397964	0.00700100
-0.80323252	0.00700100
-0.80248475	0.00700100
-0.80173632	0.00700100
-0.80098723	0.00748782
-0.80023748	0.01198599
-0.79948708	0.01890155
-0.79873601	0.02561326
-0.79798429	0.03176467
-0.79723191	0.03702333
-0.79647888	0.04098398
-0.79572518	0.04359616
-0.79497083	0.04513168
-0.79421582	0.04531711
-0.79346015	0.04446168
-0.79270382	0.04282093
-0.79194684	0.04061132
-0.79118920	0.03788008
-0.79043090	0.03477205
-0.78967194	0.03160135
-0.78891232	0.02872769
-0.78815205	0.02645706
-0.78739112	0.02458601
-0.78662953	0.02335337
-0.78586728	0.02258543
-0.78510437	0.02184210
-0.78434081	0.02091078
-0.78357659	0.01960206
-0.78281171	0.01783111
-0.78204617	0.01608904
-0.78127998	0.01474452
-0.78051312	0.01391715
-0.77974561	0.01368896
-0.77897744	0.01436714
-0.77820862	0.01569759
-0.77743913	0.01748295
-0.77666899	0.02005098
-0.77589819	0.02291646
-0.77512673	0.02598863
-0.77435462	0.02925552
-0.77358184	0.03207318
-0.77280841	0.03373810
-0.77203432	0.03489113
-0.77125957	0.03515468
-0.77048417	0.03447666
-0.76970810	0.03345765
-0.76893138	0.03185352
-0.76815400	0.02948198
-0.76737596	0.02672225
-0.76659727	0.02342623
-0.76581791	0.01951762
-0.76503790	0.01513883
-0.76425723	0.01078303
-0.76347591	0.00775800
-0.76269392	0.00700100
-0.76191128	0.00700100
-0.76112798	0.00700100
-0.76034402	0.00700100
-0.75955940	0.00700100
-0.75877413	0.00700100
-0.75798820	0.00700100
-0.75720161	0.00700100
-0.75641436	0.00700100
-0.75562645	0.00700100
-0.75483789	0.00700100
-0.75404867	0.00700100
-0.75325879	0.00700100
-0.75246825	0.00700100
-0.75167705	0.00700100
-0.75088520	0.00700100
-0.75009269	0.00712665
-0.74929952	0.00761998
-0.74850569	0.00873484
-0.74771121	0.01047552
-0.74691606	0.01232281
-0.74612026	0.01379758
-0.74532380	0.01482192
-0.74452669	0.01486643
-0.74372891	0.01385850
-0.74293048	0.01201988
-0.74213139	0.00960691
-0.74133164	0.00752069
-0.74053123	0.00703522
-0.73973017	0.00700100
-0.73892845	0.00700100
-0.73812607	0.00700100
-0.73732303	0.00700100
-0.73651933	0.00700100
-0.73571498	0.00700100
-0.73490997	0.00700100
-0.73410430	0.00700100
-0.73329797	0.00717856
-0.73249099	0.00897484
-0.73168334	0.01266261
-0.73087504	0.01689215
-0.73006608	0.02076038
-0.72925647	0.02418834
-0.72844619	0.02701653
-0.72763526	0.02941259
-0.72682367	0.03118445
-0.72601142	0.03267394
-0.72519851	0.03394776
-0.72438495	0.03492292
-0.72357073	0.03580449
-0.72275585	0.03649482
-0.72194031	0.03667163
-0.72112411	0.03647004
-0.72030726	0.03610974
-0.71948975	0.03554682
-0.71867158	0.03486589
-0.71785275	0.03404743
-0.71703326	0.03275290
-0.71621312	0.03058678
-0.71539232	0.02763046
-0.71457086	0.02407152
-0.71374874	0.01995737
-0.71292597	0.01578217
-0.71210253	0.01173475
-0.71127844	0.00877619
-0.71045369	0.00761573
-0.70962829	0.00726052
-0.70880222	0.00712359
-0.70797550	0.00725298
-0.70714812	0.00817918
-0.70632008	0.01119156
-0.70549138	0.01542261
-0.70466203	0.02039197
-0.70383202	0.02501793
-0.70300135	0.02919465
-0.70217002	0.03235473
-0.70133803	0.03408334
-0.70050539	0.03447487
-0.69967209	0.03338935
-0.69883813	0.03083167
-0.69800351	0.02734380
-0.69716824	0.02315362
-0.69633230	0.01839948
-0.69549571	0.01369681
-0.69465846	0.00981100
-0.69382056	0.00762482
-0.69298199	0.00700100
-0.69214277	0.00700100
-0.69130289	0.00700100
-0.69046235	0.00700100
-0.68962115	0.00700100
-0.68877930	0.00700100
-0.68793679	0.00700100
-0.68709361	0.00700100
-0.68624979	0.00700100
-0.68540530	0.00700100
-0.68456016	0.00700100
-0.68371435	0.00700100
-0.68286790	0.00700100
-0.68202078	0.00700100
-0.68117300	0.00700100
-0.68032457	0.00700100
-0.67947548	0.00700100
-0.67862573	0.00700100
-0.67777532	0.00700100
-0.67692426	0.00700100
-0.67607253	0.00700100
-0.67522015	0.00700100
-0.67436711	0.00733763
-0.67351342	0.00857195
-0.67265906	0.01047255
-0.67180405	0.01282340
-0.67094838	0.01505116
-0.67009205	0.01692634
-0.66923506	0.01814193
-0.66837742	0.01850547
-0.66751912	0.01817321
-0.66666016	0.01717933
-0.66580054	0.01582330
-0.66494026	0.01416698
-0.66407933	0.01236948
-0.66321774	0.01055853
-0.66235549	0.00916121
-0.66149258	0.00819093
-0.66062902	0.00776936
-0.65976479	0.00772943
-0.65889991	0.00804694
-0.65803437	0.00894632
-0.65716817	0.01050163
-0.65630132	0.01257838
-0.65543381	0.01487302
-0.65456564	0.01732352
-0.65369681	0.02000757
-0.65282732	0.02241574
-0.65195718	0.02435435
-0.65108637	0.02609357
-0.65021491	0.02738114
-0.64934280	0.02805266
-0.64847002	0.02823020
-0.64759659	0.02805536
-0.64672249	0.02750048
-0.64584774	0.02675924
-0.64497234	0.02621249
-0.64409627	0.02561286
-0.64321955	0.02508727
-0.64234217	0.02455110
-0.64146413	0.02409551
-0.64058543	0.02340960
-0.63970607	0.02271474
-0.63882606	0.02172123
-0.63794539	0.02028418
-0.63706406	0.01866891
-0.63618207	0.01703209
-0.63529943	0.01532832
-0.63441613	0.01390470
-0.63353217	0.01277446
-0.63264755	0.01204197
-0.63176227	0.01150132
-0.63087634	0.01145731
-0.62998975	0.01159864
-0.62910250	0.01232956
-0.62821459	0.01305093
-0.62732602	0.01383902
-0.62643680	0.01457686
-0.62554692	0.01486366
-0.62465638	0.01466847
-0.62376518	0.01422305
-0.62287332	0.01342830
-0.62198081	0.01257129
-0.62108764	0.01172120
-0.62019381	0.01109593
-0.61929932	0.01076769
-0.61840418	0.01065124
-0.61750837	0.01089206
-0.61661191	0.01125616
-0.61571480	0.01174518
-0.61481702	0.01210766
-0.61391858	0.01206405
-0.61301949	0.01180398
-0.61211974	0.01097687
-0.61121933	0.00968184
-0.61031827	0.00827104
-0.60941654	0.00737802
-0.60851416	0.00700100
-0.60761112	0.00700100
-0.60670742	0.00700100
-0.60580307	0.00700100
-0.60489806	0.00700100
-0.60399238	0.00700100
-0.60308605	0.00700100
-0.60217907	0.00700100
-0.60127142	0.00700100
-0.60036312	0.00700100
-0.59945416	0.00700100
-0.59854454	0.00700100
-0.59763426	0.00700100
-0.59672333	0.00739669
-0.59581173	0.00862595
-0.59489948	0.01039273
-0.59398658	0.01206531
-0.59307301	0.01378510
-0.59215879	0.01476940
-0.59124390	0.01538750
-0.59032836	0.01564549
-0.58941217	0.01550837
-0.58849531	0.01497698
-0.58757780	0.01451069
-0.58665962	0.01408731
-0.58574079	0.01387961
-0.58482131	0.01401126
-0.58390116	0.01449365
-0.58298036	0.01543422
-0.58205890	0.01640653
-0.58113678	0.01740731
-0.58021400	0.01849355
-0.57929057	0.01932995
-0.57836647	0.01996371
-0.57744172	0.02013930
-0.57651631	0.01988277
-0.57559025	0.01922991
-0.57466352	0.01817259
-0.57373614	0.01695008
-0.57280810	0.01575603
-0.57187940	0.01471927
-0.57095005	0.01393213
-0.57002003	0.01351324
-0.56908936	0.01340319
-0.56815803	0.01360706
-0.56722604	0.01422902
-0.56629340	0.01503775
-0.56536009	0.01639580
-0.56442613	0.01824782
-0.56349151	0.02031551
-0.56255623	0.02242958
-0.56162030	0.02443541
-0.56068371	0.02616048
-0.55974646	0.02737205
-0.55880855	0.02805870
-0.55786998	0.02801864
-0.55693076	0.02725348
-0.55599087	0.02581204
-0.55505033	0.02376270
-0.55410913	0.02118846
-0.55316728	0.01850414
-0.55222476	0.01590264
-0.55128159	0.01359431
-0.55033776	0.01199316
-0.54939327	0.01106137
-0.54844813	0.01076212
-0.54750232	0.01089620
-0.54655586	0.01126711
-0.54560874	0.01187768
-0.54466096	0.01254561
-0.54371253	0.01294155
-0.54276344	0.01300769
-0.54181368	0.01254952
-0.54086328	0.01158417
-0.53991221	0.01018424
-0.53896048	0.00876539
-0.53800810	0.00764846
-0.53705506	0.00704258
-0.53610136	0.00700100
-0.53514700	0.00700100
-0.53419199	0.00700100
-0.53323632	0.00700100
-0.53227999	0.00739087
-0.53132300	0.00825675
-0.53036535	0.00946790
-0.52940705	0.01088085
-0.52844809	0.01213716
-0.52748847	0.01315930
-0.52652819	0.01386079
-0.52556725	0.01401744
-0.52460566	0.01386913
-0.52364341	0.01329092
-0.52268050	0.01238496
-0.52171693	0.01126251
-0.52075271	0.00991486
-0.51978782	0.00854381
-0.51882228	0.00745921
-0.51785608	0.00701215
-0.51688923	0.00700100
-0.51592171	0.00700100
-0.51495354	0.00700100
-0.51398471	0.00700100
-0.51301522	0.00700100
-0.51204507	0.00700100
-0.51107427	0.00700100
-0.51010281	0.00700100
-0.50913069	0.00730913
-0.50815791	0.00838487
-0.50718447	0.00997433
-0.50621038	0.01174831
-0.50523563	0.01356767
-0.50426022	0.01519924
-0.50328415	0.01678401
-0.50230743	0.01818080
-0.50133004	0.01933263
-0.50035200	0.02031844
-0.49937330	0.02102472
-0.49839395	0.02134037
-0.49741393	0.02131605
-0.49643326	0.02103702
-0.49545193	0.02039788
-0.49446994	0.01952314
-0.49348729	0.01819715
-0.49250399	0.01668561
-0.49152002	0.01508822
-0.49053540	0.01342084
-0.48955013	0.01215934
-0.48856419	0.01123353
-0.48757760	0.01064078
-0.48659034	0.01017722
-0.48560243	0.01002371
-0.48461387	0.01023519
-0.48362464	0.01083975
-0.48263476	0.01179403
-0.48164422	0.01291026
-0.48065302	0.01444315
-0.47966116	0.01574473
-0.47866864	0.01703084
-0.47767547	0.01819244
-0.47668164	0.01922505
-0.47568715	0.02031096
-0.47469200	0.02125650
-0.47369620	0.02216011
-0.47269974	0.02300026
-0.47170262	0.02367195
-0.47070484	0.02412961
-0.46970640	0.02432603
-0.46870731	0.02409522
-0.46770755	0.02358852
-0.46670714	0.02285803
-0.46570608	0.02191677
-0.46470435	0.02104671
-0.46370197	0.02017645
-0.46269893	0.01927933
-0.46169523	0.01816574
-0.46069087	0.01704564
-0.45968585	0.01591496
-0.45868018	0.01459263
-0.45767385	0.01296696
-0.45666686	0.01108555
-0.45565921	0.00922103
-0.45465091	0.00778476
-0.45364194	0.00707726
-0.45263232	0.00700100
-0.45162204	0.00700100
-0.45061111	0.00700100
-0.44959951	0.00700100
-0.44858726	0.00700100
-0.44757435	0.00700100
-0.44656078	0.00762627
-0.44554656	0.00934881
-0.44453167	0.01177793
-0.44351613	0.01395701
-0.44249993	0.01583458
-0.44148307	0.01707535
-0.44046556	0.01766955
-0.43944738	0.01753031
-0.43842855	0.01687675
-0.43740906	0.01533391
-0.43638892	0.01339636
-0.43536811	0.01136279
-0.43434665	0.00953431
-0.43332453	0.00814894
-0.43230175	0.00732895
-0.43127831	0.00700100
-0.43025422	0.00700100
-0.42922946	0.00700100
-0.42820405	0.00700100
-0.42717798	0.00700100
-0.42615126	0.00700100
-0.42512387	0.00700100
-0.42409583	0.00702066
-0.42306713	0.00717448
-0.42203777	0.00734816
-0.42100776	0.00757579
-0.41997708	0.00768621
-0.41894575	0.00781679
-0.41791376	0.00791684
-0.41688111	0.00799737
-0.41584781	0.00844756
-0.41481385	0.00897283
-0.41377922	0.00965129
-0.41274395	0.01054459
-0.41170801	0.01168448
-0.41067141	0.01290392
-0.40963416	0.01430179
-0.40859625	0.01584349
-0.40755768	0.01740453
-0.40651845	0.01864187
-0.40547857	0.01962043
-0.40443803	0.02024375
-0.40339683	0.02062354
-0.40235497	0.02038282
-0.40131245	0.01989694
-0.40026928	0.01906357
-0.39922545	0.01801310
-0.39818096	0.01676754
-0.39713581	0.01566377
-0.39609000	0.01454008
-0.39504354	0.01366173
-0.39399642	0.01322488
-0.39294864	0.01296605
-0.39190020	0.01301870
-0.39085111	0.01321438
-0.38980135	0.01364890
-0.38875094	0.01426206
-0.38769987	0.01507358
-0.38664815	0.01605316
-0.38559576	0.01705164
-0.38454272	0.01816611
-0.38348902	0.01920610
-0.38243466	0.02033479
-0.38137964	0.02114368
-0.38032397	0.02175317
-0.37926764	0.02209981
-0.37821065	0.02220962
-0.37715300	0.02195405
-0.37609469	0.02165371
-0.37503573	0.02094892
-0.37397611	0.02012937
-0.37291583	0.01920464
-0.37185489	0.01834991
-0.37079329	0.01746709
-0.36973104	0.01676983
-0.36866813	0.01597591
-0.36760456	0.01537041
-0.36654033	0.01462777
-0.36547545	0.01377914
-0.36440991	0.01292236
-0.36334371	0.01202570
-0.36227685	0.01101309
-0.36120933	0.01007880
-0.36014116	0.00913170
-0.35907232	0.00836871
-0.35800283	0.00766921
-0.35693268	0.00727182
-0.35586188	0.00704135
-0.35479041	0.00706419
-0.35371829	0.00719630
-0.35264551	0.00738735
-0.35157207	0.00768340
-0.35049798	0.00827263
-0.34942323	0.00874526
-0.34834781	0.00933937
-0.34727174	0.00976358
-0.34619502	0.00998090
-0.34511763	0.01006353
-0.34403959	0.01016588
-0.34296089	0.01019826
-0.34188153	0.01030287
-0.34080151	0.01022476
-0.33972084	0.01024697
-0.33863950	0.01014141
-0.33755751	0.01007714
-0.33647487	0.00986537
-0.33539156	0.00954395
-0.33430759	0.00907685
-0.33322297	0.00855259
-0.33213769	0.00799251
-0.33105175	0.00741779
-0.32996516	0.00705954
-0.32887790	0.00700100
-0.32778999	0.00700100
-0.32670142	0.00700100
-0.32561220	0.00700100
-0.32452231	0.00700100
-0.32343177	0.00700100
-0.32234057	0.00700100
-0.32124871	0.00721949
-0.32015619	0.00792316
-0.31906301	0.00906853
-0.31796918	0.01053697
-0.31687469	0.01226970
-0.31577954	0.01397333
-0.31468374	0.01554879
-0.31358727	0.01670392
-0.31249015	0.01760169
-0.31139237	0.01813995
-0.31029393	0.01853316
-0.30919483	0.01868121
-0.30809508	0.01851595
-0.30699467	0.01822171
-0.30589360	0.01784262
-0.30479187	0.01746556
-0.30368948	0.01706714
-0.30258644	0.01706505
-0.30148274	0.01716183
-0.30037838	0.01758474
-0.29927336	0.01815983
-0.29816769	0.01896930
-0.29706135	0.01959526
-0.29595436	0.02027065
-0.29484671	0.02063599
-0.29373841	0.02090651
-0.29262944	0.02063322
-0.29151982	0.02031272
-0.29040954	0.01991146
-0.28929860	0.01947337
-0.28818700	0.01884139
-0.28707475	0.01840940
-0.28596184	0.01795808
-0.28484827	0.01763738
-0.28373404	0.01728332
-0.28261915	0.01717746
-0.28150361	0.01710864
-0.28038741	0.01724794
-0.27927055	0.01733393
-0.27815303	0.01770944
-0.27703486	0.01783715
-0.27591602	0.01804054
-0.27479653	0.01811168
-0.27367638	0.01817103
-0.27255557	0.01794351
-0.27143411	0.01764092
-0.27031199	0.01715318
-0.26918921	0.01661520
-0.26806577	0.01570083
-0.26694167	0.01470264
-0.26581692	0.01340334
-0.26469150	0.01208431
-0.26356543	0.01075043
-0.26243870	0.00946131
-0.26131132	0.00842202
-0.26018327	0.00762911
-0.25905457	0.00718410
-0.25792521	0.00703473
-0.25679519	0.00700100
-0.25566452	0.00700100
-0.25453319	0.00700100
-0.25340119	0.00711685
-0.25226854	0.00722920
-0.25113524	0.00734404
-0.25000127	0.00733376
-0.24886665	0.00736254
-0.24773137	0.00724280
-0.24659543	0.00713546
-0.24545883	0.00708217
-0.24432158	0.00700100
-0.24318366	0.00700100
-0.24204509	0.00700100
-0.24090587	0.00700100
-0.23976598	0.00700100
-0.23862543	0.00700100
-0.23748423	0.00702107
-0.23634237	0.00716971
-0.23519985	0.00755668
-0.23405668	0.00817015
-0.23291284	0.00890651
-0.23176835	0.00956190
-0.23062320	0.01024618
-0.22947740	0.01058012
-0.22833093	0.01088374
-0.22718381	0.01097781
-0.22603603	0.01092742
-0.22488759	0.01074440
-0.22373849	0.01047917
-0.22258873	0.01018037
-0.22143832	0.00996296
-0.22028725	0.00962023
-0.21913552	0.00941257
-0.21798313	0.00952027
-0.21683009	0.00971627
-0.21567639	0.01013180
-0.21452203	0.01093265
-0.21336701	0.01182363
-0.21221133	0.01292478
-0.21105500	0.01399866
-0.20989801	0.01520297
-0.20874036	0.01627991
-0.20758205	0.01747363
-0.20642308	0.01847976
-0.20526346	0.01946128
-0.20410318	0.02027231
-0.20294224	0.02114640
-0.20178064	0.02191146
-0.20061839	0.02271455
-0.19945547	0.02341429
-0.19829190	0.02389349
-0.19712767	0.02409356
-0.19596279	0.02411052
-0.19479724	0.02386625
-0.19363104	0.02329890
-0.19246418	0.02241824
-0.19129666	0.02155914
-0.19012848	0.02066017
-0.18895965	0.01978235
-0.18779016	0.01887931
-0.18662001	0.01816547
-0.18544920	0.01735134
-0.18427773	0.01681065
-0.18310561	0.01628256
-0.18193283	0.01593840
-0.18075939	0.01568599
-0.17958529	0.01554344
-0.17841053	0.01532725
-0.17723512	0.01519061
-0.17605905	0.01505926
-0.17488232	0.01488823
-0.17370493	0.01454040
-0.17252689	0.01436653
-0.17134819	0.01409621
-0.17016882	0.01381878
-0.16898881	0.01353566
-0.16780813	0.01343766
-0.16662679	0.01334700
-0.16544480	0.01324698
-0.16426215	0.01318338
-0.16307884	0.01304856
-0.16189488	0.01265414
-0.16071025	0.01223511
-0.15952497	0.01172371
-0.15833903	0.01116165
-0.15715243	0.01046023
-0.15596518	0.00977509
-0.15477726	0.00896034
-0.15358869	0.00820195
-0.15239946	0.00758008
-0.15120958	0.00708242
-0.15001903	0.00700100
-0.14882783	0.00700100
-0.14763597	0.00700100
-0.14644345	0.00700100
-0.14525027	0.00700100
-0.14405644	0.00700100
-0.14286194	0.00700100
-0.14166679	0.00700100
-0.14047098	0.00700100
-0.13927452	0.00700100
-0.13807739	0.00700100
-0.13687961	0.00704004
-0.13568117	0.00723041
-0.13448207	0.00776386
-0.13328232	0.00845173
-0.13208190	0.00938436
-0.13088083	0.01012452
-0.12967910	0.01091839
-0.12847671	0.01150881
-0.12727367	0.01191592
-0.12606996	0.01216515
-0.12486560	0.01231653
-0.12366058	0.01232040
-0.12245491	0.01218145
-0.12124857	0.01215826
-0.12004158	0.01202481
-0.11883393	0.01185514
-0.11762562	0.01200488
-0.11641665	0.01220895
-0.11520703	0.01240366
-0.11399675	0.01285899
-0.11278581	0.01346447
-0.11157421	0.01417696
-0.11036195	0.01499015
-0.10914904	0.01580681
-0.10793546	0.01683465
-0.10672123	0.01763381
-0.10550635	0.01839471
-0.10429080	0.01890070
-0.10307460	0.01929113
-0.10185774	0.01960303
-0.10064022	0.01990719
-0.09942204	0.02011024
-0.09820320	0.02033405
-0.09698371	0.02073912
-0.09576356	0.02125447
-0.09454275	0.02185832
-0.09332128	0.02256389
-0.09209916	0.02318890
-0.09087638	0.02387331
-0.08965294	0.02425397
-0.08842884	0.02460860
-0.08720408	0.02463078
-0.08597867	0.02448695
-0.08475259	0.02391241
-0.08352586	0.02326707
-0.08229848	0.02204292
-0.08107043	0.02068367
-0.07984173	0.01921008
-0.07861236	0.01772673
-0.07738234	0.01633514
-0.07615167	0.01500621
-0.07492033	0.01385692
-0.07368834	0.01295992
-0.07245569	0.01228365
-0.07122238	0.01177971
-0.06998841	0.01140517
-0.06875379	0.01130893
-0.06751850	0.01133335
-0.06628256	0.01150121
-0.06504596	0.01156530
-0.06380871	0.01168941
-0.06257079	0.01183326
-0.06133222	0.01180641
-0.06009299	0.01179238
-0.05885310	0.01170897
-0.05761255	0.01142964
-0.05637135	0.01117045
-0.05512949	0.01096172
-0.05388697	0.01057842
-0.05264379	0.00997907
-0.05139995	0.00939395
-0.05015546	0.00891666
-0.04891031	0.00846257
-0.04766450	0.00800786
-0.04641803	0.00763311
-0.04517091	0.00735602
-0.04392312	0.00709388
-0.04267468	0.00700100
-0.04142558	0.00700100
-0.04017583	0.00700100
-0.03892541	0.00700100
-0.03767434	0.00700100
-0.03642261	0.00700100
-0.03517022	0.00700100
-0.03391717	0.00700100
-0.03266347	0.00700100
-0.03140911	0.00700100
-0.03015409	0.00700100
-0.02889841	0.00700100
-0.02764207	0.00700993
-0.02638508	0.00712103
-0.02512743	0.00730009
-0.02386912	0.00773421
-0.02261015	0.00835713
-0.02135052	0.00924211
-0.02009024	0.01011406
-0.01882930	0.01111582
-0.01756770	0.01222601
-0.01630544	0.01330081
-0.01504253	0.01437397
-0.01377895	0.01551468
-0.01251472	0.01629060
-0.01124984	0.01705433
-0.00998429	0.01755905
-0.00871808	0.01791687
-0.00745122	0.01794431
-0.00618370	0.01788934
-0.00491552	0.01768870
-0.00364669	0.01745775
-0.00237719	0.01735823
-0.00110704	0.01730325
0.00016377	0.01716915
0.00143524	0.01719454
0.00270736	0.01725209
0.00398015	0.01735519
0.00525359	0.01763632
0.00652769	0.01795876
0.00780245	0.01833937
0.00907786	0.01877920
0.01035393	0.01926866
0.01163066	0.01980127
0.01290805	0.02031880
0.01418610	0.02095842
0.01546481	0.02153740
0.01674417	0.02209605
0.01802419	0.02242437
0.01930487	0.02272910
0.02058620	0.02282632
0.02186820	0.02287551
0.02315085	0.02252189
0.02443416	0.02211698
0.02571813	0.02157780
0.02700275	0.02084575
0.02828804	0.01998105
0.02957398	0.01890069
0.03086058	0.01763397
0.03214784	0.01653550
0.03343575	0.01533775
0.03472433	0.01440815
0.03601356	0.01364314
0.03730345	0.01302665
0.03859399	0.01254749
0.03988520	0.01223638
0.04117706	0.01176026
0.04246958	0.01145404
0.04376276	0.01096450
0.04505660	0.01042085
0.04635109	0.00989041
0.04764625	0.00923343
0.04894206	0.00863362
0.05023852	0.00809932
0.05153565	0.00764315
0.05283344	0.00741443
0.05413188	0.00715365
0.05543098	0.00717659
0.05673073	0.00704648
0.05803115	0.00705844
0.05933222	0.00713810
0.06063396	0.00724745
0.06193635	0.00731898
0.06323939	0.00747712
0.06454310	0.00761959
0.06584746	0.00770510
0.06715248	0.00754809
0.06845816	0.00750339
0.06976450	0.00739317
0.07107149	0.00716332
0.07237915	0.00700100
0.07368746	0.00700100
0.07499643	0.00700100
0.07630605	0.00700100
0.07761634	0.00700100
0.07892728	0.00700100
0.08023888	0.00700100
0.08155114	0.00700100
0.08286405	0.00700100
0.08417763	0.00703791
0.08549186	0.00735250
0.08680675	0.00797879
0.08812230	0.00878371
0.08943850	0.00966492
0.09075536	0.01059719
0.09207289	0.01154493
0.09339107	0.01242838
0.09470990	0.01340338
0.09602940	0.01425225
0.09734955	0.01488687
0.09867036	0.01538966
0.09999183	0.01594901
0.10131396	0.01657062
0.10263674	0.01710555
0.10396018	0.01747489
0.10528428	0.01790261
0.10660904	0.01824691
0.10793446	0.01856761
0.10926053	0.01897865
0.11058727	0.01921797
0.11191466	0.01946951
0.11324270	0.01973812
0.11457141	0.02009056
0.11590077	0.02046478
0.11723079	0.02059160
0.11856147	0.02078637
0.11989281	0.02072397
0.12122481	0.02073197
0.12255746	0.02060936
0.12389077	0.02044666
0.12522474	0.02020807
0.12655937	0.01994996
0.12789465	0.01973560
0.12923059	0.01947036
0.13056719	0.01916688
0.13190445	0.01889656
0.13324237	0.01869460
0.13458094	0.01848064
0.13592018	0.01827765
0.13726007	0.01812717
0.13860061	0.01807759
0.13994182	0.01815904
0.14128368	0.01797437
0.14262621	0.01774494
0.14396939	0.01745937
0.14531322	0.01705742
0.14665772	0.01640075
0.14800287	0.01576746
0.14934868	0.01487215
0.15069515	0.01413552
0.15204228	0.01329981
0.15339007	0.01250926
0.15473851	0.01170245
0.15608761	0.01093754
0.15743737	0.01045238
0.15878779	0.00983659
0.16013886	0.00933658
0.16149059	0.00887054
0.16284298	0.00834408
0.16419603	0.00802350
0.16554974	0.00764169
0.16690410	0.00743791
0.16825912	0.00723554
0.16961480	0.00711589
0.17097114	0.00700100
0.17232814	0.00700100
0.17368579	0.00700100
0.17504410	0.00700100
0.17640307	0.00700100
0.17776270	0.00700100
0.17912298	0.00700100
0.18048393	0.00700100
0.18184553	0.00700100
0.18320779	0.00700100
0.18457071	0.00700100
0.18593428	0.00707107
0.18729851	0.00716500
0.18866340	0.00715926
0.19002895	0.00712093
0.19139516	0.00723946
0.19276202	0.00746008
0.19412955	0.00767737
0.19549773	0.00802996
0.19686656	0.00844765
0.19823606	0.00887205
0.19960621	0.00929320
0.20097703	0.00969583
0.20234850	0.01020936
0.20372062	0.01070598
0.20509341	0.01120912
0.20646685	0.01156089
0.20784095	0.01199811
0.20921571	0.01235701
0.21059113	0.01261336
0.21196720	0.01269271
0.21334394	0.01283839
0.21472133	0.01318263
0.21609938	0.01357876
0.21747808	0.01409940
0.21885745	0.01486417
0.22023747	0.01558663
0.22161815	0.01650847
0.22299949	0.01733795
0.22438149	0.01825999
0.22576414	0.01894725
0.22714745	0.01968090
0.22853142	0.02023470
0.22991605	0.02069979
0.23130134	0.02096876
0.23268728	0.02121087
0.23407388	0.02123896
0.23546114	0.02124486
0.23684906	0.02118525
0.23823763	0.02101396
0.23962687	0.02068722
0.24101676	0.02037433
0.24240731	0.02014036
0.24379851	0.01979002
0.24519038	0.01944702
0.24658290	0.01930013
0.24797608	0.01889039
0.24936992	0.01853680
0.25076442	0.01820029
0.25215957	0.01783979
0.25355538	0.01746870
0.25495185	0.01716293
0.25634898	0.01677780
0.25774677	0.01633936
0.25914521	0.01587612
0.26054431	0.01539557
0.26194407	0.01508531
0.26334449	0.01460477
0.26474557	0.01390206
0.26614730	0.01335580
0.26754969	0.01288340
0.26895274	0.01223276
0.27035645	0.01180858
0.27176081	0.01154044
0.27316584	0.01123405
0.27457152	0.01104240
0.27597786	0.01080050
0.27738485	0.01066197
0.27879251	0.01045038
0.28020082	0.01014644
0.28160979	0.00992549
0.28301942	0.00960526
0.28442971	0.00928830
0.28584065	0.00886553
0.28725225	0.00841999
0.28866451	0.00798908
0.29007743	0.00757405
0.29149101	0.00730778
0.29290524	0.00704745
0.29432013	0.00700100
0.29573568	0.00700100
0.29715189	0.00700100
0.29856875	0.00700100
0.29998628	0.00700100
0.30140446	0.00700100
0.30282330	0.00700100
0.30424279	0.00700100
0.30566295	0.00700100
0.30708376	0.00702341
0.30850523	0.00730430
0.30992736	0.00764400
0.31135015	0.00811452
0.31277359	0.00861087
0.31419769	0.00904679
0.31562245	0.00940317
0.31704787	0.00985028
0.31847395	0.01040462
0.31990068	0.01091663
0.32132807	0.01144309
0.32275612	0.01179031
0.32418483	0.01225899
0.32561420	0.01275697
0.32704422	0.01315770
0.32847490	0.01349800
0.32990624	0.01387351
0.33133824	0.01422419
0.33277089	0.01455697
0.33420421	0.01494915
0.33563818	0.01523635
0.33707281	0.01566149
0.33850809	0.01579000
0.33994404	0.01606174
0.34138064	0.01629890
0.34281790	0.01663330
0.34425582	0.01681105
0.34569440	0.01699164
0.34713363	0.01729554
0.34857352	0.01759576
0.35001407	0.01785855
0.35145528	0.01813395
0.35289715	0.01843824
0.35433967	0.01879238
0.35578285	0.01903381
0.35722669	0.01939934
0.35867119	0.01963425
0.36011634	0.01975422
0.36156216	0.01980827
0.36300863	0.01972479
0.36445576	0.01965820
0.36590354	0.01949598
0.36735199	0.01949184
0.36880109	0.01931314
0.37025085	0.01909497
0.37170127	0.01883082
0.37315235	0.01841165
0.37460408	0.01785555
0.37605647	0.01711268
0.37750952	0.01632892
0.37896323	0.01550569
0.38041760	0.01476506
0.38187262	0.01400287
0.38332830	0.01332165
0.38478464	0.01247930
0.38624164	0.01184283
0.38769930	0.01118257
0.38915761	0.01082320
0.39061658	0.01058326
0.39207621	0.01049836
0.39353650	0.01043888
0.39499744	0.01032447
0.39645905	0.01034393
0.39792131	0.01022078
0.39938423	0.01001135
0.40084780	0.00998179
0.40231204	0.00980513
0.40377693	0.00962684
0.40524248	0.00938975
0.40670869	0.00909976
0.40817556	0.00872270
0.40964308	0.00843739
0.41111126	0.00818647
0.41258010	0.00786881
0.41404960	0.00764698
0.41551976	0.00743573
0.41699057	0.00724288
0.41846204	0.00708887
0.41993417	0.00700127
0.42140696	0.00700100
0.42288040	0.00700100
0.42435451	0.00700100
0.42582927	0.00700100
0.42730469	0.00700100
0.42878076	0.00700100
0.43025750	0.00700100
0.43173489	0.00700100
0.43321294	0.00705714
0.43469165	0.00727478
0.43617102	0.00759771
0.43765104	0.00779653
0.43913172	0.00827550
0.44061306	0.00863139
0.44209506	0.00894313
0.44357772	0.00943248
0.44506103	0.01008378
0.44654500	0.01069520
0.44802963	0.01127691
0.44951492	0.01187491
0.45100087	0.01242387
0.45248747	0.01294902
0.45397473	0.01359747
0.45546265	0.01421297
0.45695123	0.01482174
0.45844046	0.01532920
0.45993036	0.01574144
0.46142091	0.01594087
0.46291212	0.01607194
0.46440398	0.01610495
0.46589651	0.01606330
0.46738969	0.01600415
0.46888353	0.01588722
0.47037803	0.01582440
0.47187319	0.01567716
0.47336900	0.01564201
0.47486547	0.01572364
0.47636260	0.01583356
0.47786039	0.01600166
0.47935884	0.01621899
0.48085794	0.01658608
0.48235770	0.01679487
0.48385812	0.01714933
0.48535920	0.01741773
0.48686093	0.01760597
0.48836333	0.01767500
0.48986638	0.01777942
0.49137009	0.01768934
0.49287445	0.01770912
0.49437948	0.01746118
0.49588516	0.01716358
0.49739150	0.01670871
0.49889850	0.01639199
0.50040616	0.01603987
0.50191447	0.01554899
0.50342344	0.01527724
0.50493308	0.01505532
0.50644336	0.01464909
0.50795431	0.01445240
0.50946591	0.01403681
0.51097818	0.01352803
0.51249110	0.01306116
0.51400467	0.01255157
0.51551891	0.01208938
0.51703380	0.01159830
0.51854935	0.01105412
0.52006556	0.01046071
0.52158243	0.00984919
0.52309995	0.00940735
0.52461814	0.00879196
0.52613698	0.00842804
0.52765648	0.00799982
0.52917663	0.00770589
0.53069745	0.00749272
0.53221892	0.00737843
0.53374105	0.00718603
0.53526384	0.00710290
0.53678729	0.00700100
0.53831139	0.00700100
0.53983615	0.00700100
0.54136157	0.00708996
0.54288765	0.00717576
0.54441439	0.00732881
0.54594178	0.00737486
0.54746983	0.00746261
0.54899854	0.00750480
0.55052791	0.00750893
0.55205794	0.00742741
0.55358862	0.00732514
0.55511996	0.00719215
0.55665196	0.00711743
0.55818462	0.00703800
0.55971793	0.00700574
0.56125190	0.00700100
0.56278653	0.00700100
0.56432182	0.00702445
0.56585777	0.00731608
0.56739437	0.00763211
0.56893164	0.00794897
0.57046956	0.00835390
0.57200813	0.00871694
0.57354737	0.00907102
0.57508726	0.00949021
0.57662782	0.00988091
0.57816903	0.01043620
0.57971089	0.01094349
0.58125342	0.01140804
0.58279660	0.01186975
0.58434044	0.01234936
0.58588494	0.01265604
0.58743010	0.01299812
0.58897592	0.01337336
0.59052239	0.01377748
0.59206952	0.01405242
0.59361731	0.01457293
0.59516576	0.01489019
0.59671486	0.01518363
0.59826462	0.01553894
0.59981504	0.01571846
0.60136612	0.01594091
0.60291786	0.01592492
0.60447025	0.01598135
0.60602330	0.01595884
0.60757701	0.01592251
0.60913138	0.01595371
0.61068641	0.01590903
0.61224209	0.01581023
0.61379843	0.01557370
0.61535543	0.01545049
0.61691309	0.01534742
0.61847141	0.01520120
0.62003038	0.01508817
0.62159001	0.01508336
0.62315030	0.01493492
0.62471125	0.01480662
0.62627285	0.01470843
0.62783511	0.01449062
0.62939804	0.01424920
0.63096161	0.01406394
0.63252585	0.01385649
0.63409075	0.01376278
0.63565630	0.01360539
0.63722251	0.01348279
0.63878938	0.01330280
0.64035690	0.01323961
0.64192509	0.01322769
0.64349393	0.01292035
0.64506343	0.01266590
0.64663359	0.01233578
0.64820440	0.01175257
0.64977587	0.01131218
0.65134801	0.01072653
0.65292080	0.01001411
0.65449424	0.00956864
0.65606835	0.00897301
0.65764311	0.00852652
0.65921853	0.00825356
0.66079461	0.00788234
0.66237135	0.00765842
0.66394874	0.00744264
0.66552680	0.00736236
0.66710551	0.00724646
0.66868487	0.00719734
0.67026490	0.00719534
0.67184558	0.00715929
0.67342693	0.00719116
0.67500893	0.00717407
0.67659158	0.00712333
0.67817490	0.00700100
0.67975887	0.00700100
0.68134351	0.00700100
0.68292880	0.00700100
0.68451474	0.00700100
0.68610135	0.00700100
0.68768861	0.00700100
0.68927653	0.00700102
0.69086511	0.00715713
0.69245435	0.00736283
0.69404424	0.00763787
0.69563480	0.00783622
0.69722601	0.00804859
0.69881788	0.00829129
0.70041040	0.00863734
0.70200359	0.00888308
0.70359743	0.00922689
0.70519193	0.00941181
0.70678709	0.00960771
0.70838290	0.00972100
0.70997938	0.00993176
0.71157651	0.01004974
0.71317430	0.01020841
0.71477275	0.01042831
0.71637185	0.01069135
0.71797162	0.01080018
0.71957204	0.01113747
0.72117312	0.01136430
0.72277486	0.01165888
0.72437725	0.01198194
0.72598030	0.01232737
0.72758401	0.01266772
0.72918838	0.01302598
0.73079341	0.01343204
0.73239909	0.01381125
0.73400544	0.01423359
0.73561244	0.01463234
0.73722010	0.01490819
0.73882841	0.01514742
0.74043739	0.01526052
0.74204702	0.01521168
0.74365731	0.01523199
0.74526826	0.01522872
0.74687986	0.01509605
0.74849213	0.01509602
0.75010505	0.01513262
0.75171863	0.01507889
0.75333287	0.01499831
0.75494776	0.01493154
0.75656331	0.01498096
0.75817953	0.01469143
0.75979639	0.01456038
0.76141392	0.01447064
0.76303211	0.01427836
0.76465095	0.01407916
0.76627045	0.01393204
0.76789061	0.01366998
0.76951143	0.01322969
0.77113290	0.01287811
0.77275503	0.01251614
0.77437782	0.01220972
0.77600127	0.01191165
0.77762538	0.01157552
0.77925014	0.01135700
0.78087556	0.01132117
0.78250164	0.01121291
0.78412838	0.01114778
0.78575578	0.01101186
0.78738383	0.01074979
0.78901254	0.01057459
0.79064191	0.01041914
0.79227194	0.01012147
0.79390262	0.01002217
0.79553397	0.00988583
0.79716597	0.00970962
0.79879863	0.00944776
0.80043194	0.00914073
0.80206592	0.00889087
0.80370055	0.00872870
0.80533584	0.00837182
0.80697179	0.00816651
0.80860840	0.00788878
0.81024566	0.00766273
0.81188358	0.00727697
0.81352216	0.00706711
0.81516140	0.00700100
0.81680130	0.00700100
0.81844185	0.00700100
0.82008306	0.00700100
0.82172493	0.00700100
0.82336746	0.00700100
0.82501064	0.00700100
0.82665449	0.00700100
0.82829899	0.00708034
0.82994415	0.00716197
0.83158996	0.00729547
0.83323644	0.00759367
0.83488357	0.00783369
0.83653136	0.00824440
0.83817981	0.00856905
0.83982892	0.00896573
0.84147868	0.00926290
0.84312911	0.00956050
0.84478019	0.00966542
0.84643192	0.00984033
0.84808432	0.00988524
0.84973737	0.01000624
0.85139109	0.01006539
0.85304546	0.01023032
0.85470048	0.01035702
0.85635617	0.01058442
0.85801251	0.01086391
0.85966951	0.01112345
0.86132717	0.01120946
0.86298549	0.01152272
0.86464447	0.01173241
0.86630410	0.01193397
0.86796439	0.01193656
0.86962534	0.01204637
0.87128695	0.01206788
0.87294921	0.01234493
0.87461213	0.01249989
0.87627571	0.01265710
0.87793995	0.01272968
0.87960485	0.01283806
0.88127040	0.01291206
0.88293661	0.01317894
0.88460348	0.01338701
0.88627101	0.01369639
0.88793920	0.01384689
0.88960804	0.01409484
0.89127754	0.01415196
0.89294770	0.01436410
0.89461852	0.01430261
0.89629000	0.01444658
0.89796213	0.01436637
0.89963492	0.01432054
0.90130837	0.01422425
0.90298248	0.01420833
0.90465724	0.01396616
0.90633267	0.01378972
0.90800875	0.01346515
0.90968548	0.01319451
0.91136288	0.01267199
0.91304094	0.01229799
0.91471965	0.01175391
0.91639902	0.01150727
0.91807905	0.01107895
0.91975973	0.01082417
0.92144108	0.01053827
0.92312308	0.01042998
0.92480574	0.01039615
0.92648906	0.01032204
0.92817303	0.01017713
0.92985767	0.00991563
0.93154296	0.00980367
0.93322891	0.00978632
0.93491551	0.00963816
0.93660278	0.00967310
0.93829070	0.00948871
0.93997928	0.00943149
0.94166852	0.00919441
0.94335842	0.00901002
0.94504897	0.00884253
0.94674019	0.00852896
0.94843206	0.00825526
0.95012459	0.00791646
0.95181777	0.00764906
0.95351162	0.00744332
0.95520612	0.00733625
0.95690128	0.00721595
0.95859710	0.00700100
0.96029357	0.00703853
0.96199071	0.00700100
0.96368850	0.00703522
0.96538695	0.00700100
0.96708605	0.00701030
0.96878582	0.00700100
0.97048624	0.00700100
0.97218732	0.00700100
0.97388906	0.00700100
0.97559146	0.00701740
0.97729452	0.00713260
0.97899823	0.00705118
0.98070260	0.00708746
0.98240763	0.00726337
0.98411332	0.00745454
0.98581966	0.00793807
0.98752666	0.00826412
0.98923432	0.00868498
0.99094264	0.00899700
0.99265162	0.00921705
0.99436125	0.00948553
0.99607154	0.00960305
0.99778249	0.00973461
0.99949410	0.01002078
1.00120637	0.01032182
1.00291929	0.01048796
1.00463287	0.01077170
1.00634711	0.01085157
1.00806201	0.01090521
1.00977756	0.01095356
1.01149378	0.01110138
1.01321065	0.01128014
1.01492818	0.01133663
1.01664636	0.01137704
1.01836521	0.01160218
1.02008471	0.01157179
1.02180487	0.01162217
1.02352569	0.01170876
1.02524717	0.01180512
1.02696930	0.01199425
1.02869209	0.01200191
1.03041554	0.01227018
1.03213965	0.01250123
1.03386442	0.01259840
1.03558984	0.01278834
1.03731592	0.01299518
1.03904266	0.01314911
1.04077006	0.01319807
1.04249811	0.01321040
1.04422683	0.01316496
1.04595620	0.01309266
1.04768623	0.01295443
1.04941692	0.01286748
1.05114826	0.01271625
1.05288026	0.01257722
1.05461292	0.01255434
1.05634624	0.01250382
1.05808022	0.01228381
1.05981485	0.01200155
1.06155015	0.01171359
1.06328610	0.01155848
1.06502270	0.01141966
1.06675997	0.01126698
1.06849789	0.01111025
1.07023648	0.01081131
1.07197572	0.01056282
1.07371561	0.01025594
1.07545617	0.01000257
1.07719738	0.00971827
1.07893926	0.00945533
1.08068178	0.00905039
1.08242497	0.00871951
1.08416882	0.00866287
1.08591332	0.00851590
1.08765848	0.00828552
1.08940430	0.00817965
1.09115078	0.00806218
1.09289791	0.00791582
1.09464570	0.00790883
1.09639416	0.00787132
1.09814326	0.00780919
1.09989303	0.00772834
1.10164345	0.00760640
1.10339454	0.00750642
1.10514628	0.00740727
1.10689867	0.00742897
1.10865173	0.00725514
1.11040544	0.00729038
1.11215982	0.00718603
1.11391485	0.00717898
1.11567053	0.00706263
1.11742688	0.00708139
1.11918388	0.00708306
1.12094154	0.00702615
1.12269986	0.00700100
1.12445884	0.00700100
1.12621847	0.00700100
1.12797877	0.00700100
1.12973972	0.00700100
1.13150133	0.00700100
1.13326359	0.00705923
1.13502652	0.00719046
1.13679010	0.00729260
1.13855434	0.00755628
1.14031924	0.00790641
1.14208480	0.00806023
1.14385101	0.00836277
1.14561788	0.00863681
1.14738541	0.00884618
1.14915360	0.00907221
1.15092244	0.00925572
1.15269195	0.00950903
1.15446211	0.00961462
1.15623293	0.00981421
1.15800441	0.01009722
1.15977654	0.01015113
1.16154933	0.01042194
1.16332279	0.01056293
1.16509689	0.01071084
1.16687166	0.01085347
1.16864709	0.01099670
1.17042317	0.01129373
1.17219991	0.01138469
1.17397731	0.01163676
1.17575536	0.01192098
1.17753408	0.01195660
1.17931345	0.01198549
1.18109348	0.01193748
1.18287417	0.01194400
1.18465552	0.01184553
1.18643752	0.01184350
1.18822018	0.01192814
1.19000350	0.01194706
1.19178748	0.01197128
1.19357211	0.01211553
1.19535741	0.01207789
1.19714336	0.01199490
1.19892997	0.01201138
1.20071723	0.01210761
1.20250516	0.01216214
1.20429374	0.01224352
1.20608298	0.01230293
1.20787288	0.01238921
1.20966344	0.01233794
1.21145465	0.01217844
1.21324653	0.01206085
1.21503906	0.01169728
1.21683224	0.01145580
1.21862609	0.01129345
1.22042059	0.01111380
1.22221576	0.01102104
1.22401158	0.01080945
1.22580805	0.01060620
1.22760519	0.01037265
1.22940298	0.01012322
1.23120143	0.00984939
1.23300054	0.00953506
1.23480031	0.00911168
1.23660074	0.00895463
1.23840182	0.00864070
1.24020356	0.00849951
1.24200596	0.00833778
1.24380902	0.00819129
1.24561273	0.00813270
1.24741710	0.00800494
1.24922214	0.00805581
1.25102782	0.00788125
1.25283417	0.00763752
1.25464117	0.00747537
1.25644884	0.00727234
1.25825716	0.00707479
1.26006613	0.00700100
1.26187577	0.00700100
1.26368606	0.00700100
1.26549702	0.00704015
1.26730863	0.00712831
1.26912089	0.00712581
1.27093382	0.00700100
1.27274740	0.00700100
1.27456164	0.00700100
1.27637654	0.00703508
1.27819210	0.00715389
1.28000831	0.00733100
1.28182519	0.00746233
1.28364272	0.00753018
1.28546091	0.00754148
1.28727975	0.00752267
1.28909926	0.00760822
1.29091942	0.00774545
1.29274024	0.00783650
1.29456172	0.00793142
1.29638386	0.00803955
1.29820665	0.00818329
1.30003010	0.00830710
1.30185421	0.00833772
1.30367898	0.00829144
1.30550441	0.00850944
1.30733049	0.00878319
1.30915723	0.00912632
1.31098463	0.00947066
1.31281269	0.00977573
1.31464140	0.01002324
1.31647078	0.01006526
1.31830081	0.01018906
1.32013150	0.01035966
1.32196284	0.01054552
1.32379485	0.01079200
1.32562751	0.01097724
1.32746083	0.01125120
1.32929481	0.01141162
1.33112945	0.01150999
1.33296474	0.01156360
1.33480069	0.01183553
1.33663730	0.01199676
1.33847457	0.01225301
1.34031250	0.01229584
1.34215108	0.01218466
1.34399032	0.01211153
1.34583022	0.01214723
1.34767078	0.01203199
1.34951199	0.01195641
1.35135387	0.01203708
1.35319640	0.01206038
1.35503959	0.01204360
1.35688344	0.01205652
1.35872794	0.01214350
1.36057310	0.01211044
1.36241892	0.01201473
1.36426540	0.01179796
1.36611254	0.01157487
1.36796033	0.01144824
1.36980879	0.01125160
1.37165790	0.01114937
1.37350767	0.01108722
1.37535809	0.01108367
1.37720918	0.01102905
1.37906092	0.01093292
1.38091332	0.01089966
1.38276638	0.01065827
1.38462009	0.01063213
1.38647446	0.01043896
1.38832950	0.01025880
1.39018519	0.01000359
1.39204153	0.00982730
1.39389854	0.00969943
1.39575620	0.00951217
1.39761452	0.00936884
1.39947350	0.00911524
1.40133314	0.00879084
1.40319343	0.00854925
1.40505439	0.00842627
1.40691600	0.00820176
1.40877827	0.00801062
1.41064119	0.00766467
1.41250478	0.00741534
1.41436902	0.00715401
1.41623392	0.00705414
1.41809948	0.00700100
1.41996569	0.00700100
1.42183257	0.00700100
1.42370010	0.00700100
1.42556829	0.00700100
1.42743714	0.00702130
1.42930664	0.00703087
1.43117680	0.00704666
1.43304763	0.00700100
1.43491910	0.00700100
1.43679124	0.00711734
1.43866404	0.00707816
1.44053749	0.00702796
1.44241160	0.00709685
1.44428637	0.00727271
1.44616180	0.00745956
1.44803788	0.00762607
1.44991462	0.00777161
1.45179202	0.00794585
1.45367008	0.00802181
1.45554880	0.00799707
1.45742817	0.00811373
1.45930820	0.00820944
1.46118889	0.00826018
1.46307024	0.00858191
1.46495225	0.00887964
1.46683491	0.00906771
1.46871823	0.00936910
1.47060221	0.00938484
1.47248685	0.00951982
1.47437214	0.00970036
1.47625810	0.00997225
1.47814471	0.01012390
1.48003198	0.01027819
1.48191990	0.01039302
1.48380849	0.01043685
1.48569773	0.01047233
1.48758763	0.01077697
1.48947819	0.01089424
1.49136941	0.01104650
1.49326128	0.01123477
1.49515381	0.01155895
1.49704700	0.01182820
1.49894085	0.01217028
1.50083536	0.01237442
1.50273052	0.01240563
1.50462634	0.01251476
1.50652282	0.01255858
1.50841996	0.01265877
1.51031776	0.01258988
1.51221621	0.01252180
1.51411532	0.01251618
1.51601509	0.01242186
1.51791552	0.01232184
1.51981660	0.01215632
1.52171835	0.01201500
1.52362075	0.01186900
1.52552381	0.01178526
1.52742752	0.01169542
1.52933190	0.01144444
1.53123693	0.01138104
1.53314262	0.01129894
1.53504897	0.01110269
1.53695597	0.01101813
1.53886364	0.01088536
1.54077196	0.01077984
1.54268094	0.01062937
1.54459058	0.01065855
1.54650087	0.01054531
1.54841183	0.01028843
1.55032344	0.01006227
1.55223571	0.00989145
1.55414864	0.00982745
1.55606222	0.00967555
1.55797646	0.00953058
1.55989137	0.00936627
1.56180692	0.00920542
1.56372314	0.00900612
1.56564002	0.00875717
1.56755755	0.00861504
1.56947574	0.00847902
1.57139459	0.00839630
1.57331409	0.00801185
1.57523426	0.00785344
1.57715508	0.00766859
1.57907656	0.00757142
1.58099870	0.00749764
1.58292150	0.00725848
1.58484495	0.00709905
1.58676906	0.00700100
1.58869383	0.00700100
1.59061926	0.00700100
1.59254534	0.00700100
1.59447209	0.00700100
1.59639949	0.00700100
1.59832755	0.00700100
1.60025627	0.00700109
1.60218564	0.00700100
1.60411567	0.00700534
1.60604636	0.00706958
1.60797771	0.00717967
1.60990972	0.00728303
1.61184238	0.00754710
1.61377571	0.00771392
1.61570969	0.00774546
1.61764433	0.00797475
1.61957962	0.00817373
1.62151558	0.00833933
1.62345219	0.00864816
1.62538946	0.00891448
1.62732739	0.00912607
1.62926597	0.00909047
1.63120521	0.00921945
1.63314512	0.00917245
1.63508568	0.00922047
1.63702689	0.00928109
1.63896877	0.00943897
1.64091130	0.00974028
1.64285449	0.00998502
1.64479834	0.01025094
1.64674285	0.01051766
1.64868801	0.01063505
1.65063384	0.01073372
1.65258032	0.01087532
1.65452746	0.01096484
1.65647525	0.01128181
1.65842371	0.01137947
1.66037282	0.01138862
1.66232259	0.01157396
1.66427302	0.01173205
1.66622410	0.01184862
1.66817585	0.01203580
1.67012825	0.01210049
1.67208131	0.01230556
1.67403503	0.01235582
1.67598940	0.01235439
1.67794443	0.01231654
1.67990013	0.01228990
1.68185648	0.01220912
1.68381348	0.01215460
1.68577115	0.01197841
1.68772947	0.01195399
1.68968845	0.01202866
1.69164809	0.01200099
1.69360839	0.01196152
1.69556934	0.01169296
1.69753095	0.01154424
1.69949322	0.01132777
1.70145615	0.01130823
1.70341974	0.01110112
1.70538398	0.01088770
1.70734889	0.01068608
1.70931445	0.01053044
1.71128066	0.01037012
1.71324754	0.01015426
1.71521507	0.00997522
1.71718326	0.00976159
1.71915211	0.00959558
1.72112162	0.00934777
1.72309179	0.00919153
1.72506261	0.00900903
1.72703409	0.00879764
1.72900623	0.00856632
1.73097903	0.00840966
1.73295248	0.00825483
1.73492659	0.00820051
1.73690136	0.00811200
1.73887679	0.00811119
1.74085288	0.00795494
1.74282962	0.00777652
1.74480703	0.00765383
1.74678509	0.00734397
1.74876380	0.00711611
1.75074318	0.00702775
1.75272321	0.00701414
1.75470391	0.00709689
1.75668526	0.00710962
1.75866726	0.00714235
1.76064993	0.00700100
1.76263325	0.00700100
1.76461723	0.00700100
1.76660187	0.00700100
1.76858717	0.00700100
1.77057313	0.00703664
1.77255974	0.00705880
1.77454701	0.00708237
1.77653494	0.00708337
1.77852352	0.00700100
1.78051277	0.00706085
1.78250267	0.00713172
1.78449323	0.00735201
1.78648445	0.00762195
1.78847633	0.00783818
1.79046886	0.00794332
1.79246205	0.00816260
1.79445590	0.00825492
1.79645041	0.00847929
1.79844558	0.00871525
1.80044140	0.00892660
1.80243788	0.00917925
1.80443502	0.00936597
1.80643282	0.00955595
1.80843127	0.00967818
1.81043039	0.00982992
1.81243016	0.01001685
1.81443059	0.01031669
1.81643167	0.01058317
1.81843342	0.01075261
1.82043582	0.01096233
1.82243888	0.01104508
1.82444260	0.01114494
1.82644698	0.01120654
1.82845201	0.01133041
1.83045770	0.01132711
1.83246405	0.01129736
1.83447106	0.01135470
1.83647873	0.01137175
1.83848705	0.01149337
1.84049603	0.01163900
1.84250567	0.01172400
1.84451597	0.01171216
1.84652693	0.01182788
1.84853854	0.01185572
1.85055081	0.01204590
1.85256374	0.01206498
1.85457733	0.01196159
1.85659157	0.01197376
1.85860648	0.01195785
1.86062204	0.01183919
1.86263826	0.01175594
1.86465513	0.01164339
1.86667267	0.01156075
1.86869086	0.01145940
1.87070971	0.01130513
1.87272922	0.01104590
1.87474939	0.01080172
1.87677021	0.01059721
1.87879169	0.01047490
1.88081383	0.01019002
1.88283663	0.00999670
1.88486009	0.00985100
1.88688420	0.00965015
1.88890897	0.00937911
1.89093440	0.00922485
1.89296049	0.00893164
1.89498723	0.00878980
1.89701464	0.00854297
1.89904270	0.00832889
1.90107142	0.00803792
1.90310079	0.00783606
1.90513083	0.00781710
1.90716152	0.00777210
1.90919287	0.00762658
1.91122488	0.00754354
1.91325755	0.00752743
1.91529087	0.00746737
1.91732485	0.00739205
1.91935949	0.00718469
1.92139479	0.00705731
1.92343075	0.00703792
1.92546736	0.00700162
1.92750463	0.00702820
1.92954256	0.00702515
1.93158115	0.00705776
1.93362040	0.00710275
1.93566030	0.00701530
1.93770086	0.00700100
1.93974208	0.00700100
1.94178396	0.00700100
1.94382649	0.00700100
1.94586969	0.00700100
1.94791354	0.00700100
1.94995805	0.00703009
1.95200321	0.00717654
1.95404904	0.00731722
1.95609552	0.00753786
1.95814266	0.00743766
1.96019046	0.00754885
1.96223891	0.00775178
1.96428803	0.00785625
1.96633780	0.00807038
1.96838823	0.00827556
1.97043932	0.00841909
1.97249106	0.00864503
1.97454347	0.00877288
1.97659653	0.00909586
1.97865025	0.00935516
1.98070463	0.00958373
1.98275966	0.00991363
1.98481535	0.01011758
1.98687171	0.01022225
1.98892871	0.01024107
1.99098638	0.01028959
1.99304471	0.01037046
1.99510369	0.01042163
1.99716333	0.01063555
1.99922363	0.01072537
2.00128459	0.01082028
2.00334620	0.01102688
2.00540847	0.01124773
2.00747140	0.01131699
2.00953499	0.01137426
2.01159924	0.01144333
2.01366414	0.01146032
2.01572970	0.01140569
2.01779592	0.01143713
2.01986280	0.01142257
2.02193034	0.01151870
2.02399853	0.01164941
2.02606738	0.01184564
2.02813689	0.01181767
2.03020706	0.01164299
2.03227788	0.01142235
2.03434936	0.01135002
2.03642151	0.01107140
2.03849430	0.01105380
2.04056776	0.01100894
2.04264188	0.01096040
2.04471665	0.01077068
2.04679208	0.01068228
2.04886817	0.01056174
2.05094491	0.01044119
2.05302232	0.01031230
2.05510038	0.01018077
2.05717910	0.01005758
2.05925848	0.00994354
2.06133851	0.00971252
2.06341921	0.00952097
2.06550056	0.00933226
2.06758257	0.00926502
2.06966524	0.00884073
2.07174856	0.00857919
2.07383254	0.00827350
2.07591719	0.00828296
2.07800248	0.00811277
2.08008844	0.00809232
2.08217506	0.00792701
2.08426233	0.00758756
2.08635026	0.00745196
2.08843885	0.00729743
2.09052809	0.00712337
2.09261800	0.00711901
2.09470856	0.00702124
2.09679978	0.00703129
2.09889166	0.00700100
2.10098420	0.00700100
2.10307739	0.00700100
2.10517124	0.00700100
2.10726575	0.00700100
2.10936092	0.00700100
2.11145674	0.00700100
2.11355323	0.00700100
2.11565037	0.00700100
2.11774817	0.00707426
2.11984663	0.00709319
2.12194574	0.00701844
2.12404551	0.00704154
2.12614594	0.00716128
2.12824703	0.00727715
2.13034878	0.00738712
2.13245119	0.00741163
2.13455425	0.00747581
2.13665797	0.00756340
2.13876235	0.00780011
2.14086738	0.00805718
2.14297308	0.00815717
2.14507943	0.00828584
2.14718644	0.00853111
2.14929411	0.00861543
2.15140243	0.00879987
2.15351142	0.00892000
2.15562106	0.00897951
2.15773136	0.00911104
2.15984232	0.00931906
2.16195393	0.00939445
2.16406620	0.00957277
2.16617913	0.00969067
2.16829272	0.00978537
2.17040697	0.00988028
2.17252188	0.01002545
2.17463744	0.01034516
2.17675366	0.01053244
2.17887054	0.01077587
2.18098807	0.01104777
2.18310627	0.01112031
2.18522512	0.01131613
2.18734463	0.01135204
2.18946480	0.01151571
2.19158563	0.01152232
2.19370711	0.01154908
2.19582925	0.01147654
2.19795205	0.01147828
2.20007551	0.01134572
2.20219962	0.01139283
2.20432440	0.01141836
2.20644983	0.01143656
2.20857592	0.01138031
2.21070267	0.01122945
2.21283007	0.01101105
2.21495813	0.01097229
2.21708685	0.01081430
2.21921623	0.01069946
2.22134627	0.01056141
2.22347697	0.01044332
2.22560832	0.01047393
2.22774033	0.01040689
2.22987300	0.01035654
2.23200632	0.01023375
2.23414031	0.01002044
2.23627495	0.00998880
2.23841025	0.00979216
2.24054621	0.00969827
2.24268282	0.00943958
2.24482010	0.00916381
2.24695803	0.00889738
2.24909662	0.00865966
2.25123587	0.00856881
2.25337577	0.00845498
2.25551633	0.00833261
2.25765756	0.00817991
2.25979943	0.00818307
2.26194197	0.00807859
2.26408517	0.00784065
2.26622902	0.00774595
2.26837353	0.00757332
2.27051870	0.00739480
2.27266452	0.00729765
2.27481101	0.00720599
2.27695815	0.00720650
2.27910595	0.00714007
2.28125441	0.00709865
2.28340353	0.00700409
2.28555330	0.00705768
2.28770373	0.00700100
2.28985482	0.00700100
2.29200657	0.00700100
2.29415897	0.00700100
2.29631204	0.00700100
2.29846576	0.00700100
2.30062014	0.00700100
2.30277518	0.00700100
2.30493087	0.00700207
2.30708722	0.00702216
2.30924424	0.00727094
2.31140190	0.00753986
2.31356023	0.00764745
2.31571922	0.00769787
2.31787886	0.00771940
2.32003916	0.00780582
2.32220012	0.00809021
2.32436173	0.00814633
2.32652401	0.00824944
2.32868694	0.00837228
2.33085053	0.00854905
2.33301478	0.00851544
2.33517968	0.00872598
2.33734525	0.00895115
2.33951147	0.00918427
2.34167835	0.00928535
2.34384589	0.00951705
2.34601408	0.00965881
2.34818293	0.00980160
2.35035245	0.00988050
2.35252261	0.01001840
2.35469344	0.01013921
2.35686493	0.01025596
2.35903707	0.01031309
2.36120987	0.01056696
2.36338333	0.01077994
2.36555745	0.01087938
2.36773222	0.01093937
2.36990765	0.01106282
2.37208374	0.01109412
2.37426049	0.01109204
2.37643790	0.01100961
2.37861596	0.01106613
2.38079468	0.01093589
2.38297406	0.01097043
2.38515410	0.01092259
2.38733480	0.01102224
2.38951615	0.01115038
2.39169816	0.01126793
2.39388083	0.01120584
2.39606416	0.01112240
2.39824814	0.01087883
2.40043279	0.01080168
2.40261809	0.01069483
2.40480404	0.01059368
2.40699066	0.01041502
2.40917794	0.01031528
2.41136587	0.01017853
2.41355446	0.01004605
2.41574371	0.00998335
2.41793361	0.00991475
2.42012418	0.00955704
2.42231540	0.00923047
2.42450728	0.00908965
2.42669982	0.00890427
2.42889301	0.00882671
2.43108687	0.00888750
2.43328138	0.00884881
2.43547655	0.00865957
2.43767238	0.00843654
2.43986886	0.00828616
2.44206601	0.00814676
2.44426381	0.00806942
2.44646227	0.00797416
2.44866138	0.00779040
2.45086116	0.00764572
2.45306159	0.00747987
2.45526268	0.00747616
2.45746443	0.00735894
2.45966684	0.00718353
2.46186990	0.00713691
2.46407362	0.00707986
2.46627800	0.00700100
2.46848304	0.00700100
2.47068874	0.00700100
2.47289509	0.00700100
2.47510210	0.00701222
2.47730977	0.00700381
2.47951810	0.00700100
2.48172709	0.00701444
2.48393673	0.00700100
2.48614703	0.00704355
2.48835799	0.00700372
2.49056961	0.00704550
2.49278188	0.00708936
2.49499482	0.00709487
2.49720841	0.00713223
2.49942266	0.00722800
2.50163756	0.00740697
2.50385313	0.00753528
2.50606935	0.00769533
2.50828623	0.00769994
2.51050377	0.00777170
2.51272197	0.00791283
2.51494082	0.00796607
2.51716033	0.00792897
2.51938050	0.00811730
2.52160133	0.00835813
2.52382282	0.00866262
2.52604496	0.00884913
2.52826776	0.00894387
2.53049122	0.00918814
2.53271534	0.00944260
2.53494011	0.00970397
2.53716555	0.00979037
2.53939164	0.00981696
2.54161839	0.00970356
2.54384579	0.00970391
2.54607386	0.00976895
2.54830258	0.00987896
2.55053196	0.01004368
2.55276200	0.01004483
2.55499270	0.01015179
2.55722405	0.01020401
2.55945606	0.01029103
2.56168873	0.01033185
2.56392206	0.01038325
2.56615605	0.01044199
2.56839069	0.01042137
2.57062599	0.01040077
2.57286195	0.01049652
2.57509857	0.01058536
2.57733585	0.01056130
2.57957378	0.01066295
2.58181237	0.01067937
2.58405162	0.01061868
2.58629153	0.01055147
2.58853209	0.01052232
2.59077332	0.01049539
2.59301520	0.01033990
2.59525774	0.01029425
2.59750093	0.01017964
2.59974479	0.01005365
2.60198930	0.01000292
2.60423447	0.00984641
2.60648030	0.00970006
2.60872679	0.00946989
2.61097393	0.00937075
2.61322173	0.00922521
2.61547019	0.00906768
2.61771931	0.00892642
2.61996909	0.00872982
2.62221952	0.00848114
2.62447061	0.00822086
2.62672236	0.00808042
2.62897477	0.00798066
2.63122784	0.00783004
2.63348156	0.00781309
2.63573594	0.00771008
2.63799098	0.00758632
2.64024668	0.00744343
2.64250303	0.00731986
2.64476004	0.00728807
2.64701771	0.00725911
2.64927604	0.00719191
2.65153503	0.00710395
2.65379467	0.00710146
2.65605498	0.00706175
2.65831594	0.00700100
2.66057755	0.00700100
2.66283983	0.00700100
2.66510276	0.00700100
2.66736636	0.00706760
2.66963061	0.00709202
2.67189551	0.00709682
2.67416108	0.00705463
2.67642730	0.00700100
2.67869419	0.00700100
2.68096172	0.00700100
2.68322992	0.00700100
2.68549878	0.00700502
2.68776829	0.00710179
2.69003846	0.00733530
2.69230929	0.00739912
2.69458078	0.00752276
2.69685292	0.00774467
2.69912572	0.00773810
2.70139918	0.00782470
2.70367330	0.00790664
2.70594808	0.00798755
2.70822351	0.00817772
2.71049961	0.00832027
2.71277636	0.00826549
2.71505376	0.00832585
2.71733183	0.00834288
2.71961055	0.00853936
2.72188993	0.00877571
2.72416997	0.00906861
2.72645067	0.00927099
2.72873203	0.00945383
2.73101404	0.00961918
2.73329671	0.00972797
2.73558004	0.00976209
2.73786403	0.00972093
2.74014867	0.00972067
2.74243398	0.00965408
2.74471994	0.00978829
2.74700656	0.00983178
2.74929383	0.00999834
2.75158177	0.01013276
2.75387036	0.01020107
2.75615961	0.01027364
2.75844952	0.01036818
2.76074008	0.01025399
2.76303131	0.01036786
2.76532319	0.01033301
2.76761573	0.01031199
2.76990893	0.01021794
2.77220278	0.01006407
2.77449730	0.00984977
2.77679247	0.00991177
2.77908830	0.01001608
2.78138478	0.01013076
2.78368193	0.01018951
2.78597973	0.01018741
2.78827819	0.01017718
2.79057731	0.00996554
2.79287709	0.00990159
2.79517752	0.00978190
2.79747862	0.00964187
2.79978037	0.00953052
2.80208278	0.00959109
2.80438584	0.00937843
2.80668957	0.00940380
2.80899395	0.00927536
2.81129899	0.00900573
2.81360469	0.00879632
2.81591104	0.00861274
2.81821806	0.00837791
2.82052573	0.00824377
2.82283406	0.00813344
2.82514304	0.00799035
2.82745269	0.00793130
2.82976299	0.00781730
2.83207395	0.00775091
2.83438557	0.00761821
2.83669785	0.00754165
2.83901079	0.00746774
2.84132438	0.00732873
2.84363863	0.00711606
2.84595354	0.00701116
2.84826910	0.00700100
2.85058533	0.00718690
2.85290221	0.00717974
2.85521975	0.00719801
2.85753795	0.00723174
2.85985681	0.00721198
2.86217632	0.00728782
2.86449649	0.00711363
2.86681732	0.00711086
2.86913881	0.00700100
2.87146096	0.00700100
2.87378376	0.00700100
2.87610722	0.00700100
2.87843134	0.00700100
2.88075612	0.00708473
2.88308155	0.00717966
2.88540765	0.00737612
2.88773440	0.00744846
2.89006181	0.00753444
2.89238987	0.00750364
2.89471860	0.00756805
2.89704798	0.00770204
2.89937802	0.00763787
2.90170872	0.00774847
2.90404007	0.00781858
2.90637209	0.00807260
2.90870476	0.00821149
2.91103809	0.00829441
2.91337208	0.00842129
2.91570673	0.00857420
2.91804203	0.00863230
2.92037799	0.00880658
2.92271461	0.00903212
2.92505189	0.00910834
2.92738982	0.00911375
2.92972842	0.00913116
2.93206767	0.00921878
2.93440758	0.00930882
2.93674814	0.00944017
2.93908937	0.00958596
2.94143125	0.00977712
2.94377379	0.00987063
2.94611699	0.00984674
2.94846085	0.00990810
2.95080536	0.00983986
2.95315053	0.00987885
2.95549636	0.00980024
2.95784285	0.00975316
2.96019000	0.00976915
2.96253780	0.00981241
2.96488627	0.00990143
2.96723539	0.00988487
2.96958516	0.00994216
2.97193560	0.00987881
2.97428669	0.00980162
2.97663844	0.00984997
2.97899085	0.00977095
2.98134392	0.00969437
2.98369765	0.00958381
2.98605203	0.00957071
2.98840707	0.00952770
2.99076277	0.00958479
2.99311913	0.00947911
2.99547614	0.00940945
2.99783381	0.00929055
3.00019214	0.00931184
3.00255113	0.00919193
3.00491078	0.00918005
3.00727108	0.00908373
3.00963204	0.00887817
3.01199366	0.00860587
3.01435594	0.00842288
3.01671888	0.00832494
3.01908247	0.00822944
3.02144672	0.00804220
3.02381163	0.00807060
3.02617720	0.00788395
3.02854343	0.00784053
3.03091031	0.00770862
3.03327785	0.00767334
3.03564605	0.00766776
3.03801491	0.00763492
3.04038442	0.00753068
3.04275460	0.00741076
3.04512543	0.00739523
3.04749691	0.00736463
3.04986906	0.00733647
3.05224187	0.00729692
3.05461533	0.00713082
3.05698945	0.00713693
3.05936423	0.00700100
3.06173966	0.00700100
3.06411576	0.00700100
3.06649251	0.00700100
3.06886992	0.00700100
3.07124799	0.00700100
3.07362671	0.00700100
3.07600610	0.00700100
3.07838614	0.00708079
3.08076684	0.00715169
3.08314819	0.00731465
3.08553021	0.00737383
3.08791288	0.00734432
3.09029621	0.00732843
3.09268020	0.00732944
3.09506485	0.00730909
3.09745015	0.00757254
3.09983612	0.00768585
3.10222274	0.00775460
3.10461002	0.00781624
3.10699795	0.00787218
3.10938655	0.00791570
3.11177580	0.00802148
3.11416571	0.00813357
3.11655628	0.00818422
3.11894750	0.00836813
3.12133939	0.00844257
3.12373193	0.00869525
3.12612513	0.00868465
3.12851898	0.00875158
3.13091350	0.00889744
3.13330867	0.00899732
3.13570451	0.00905061
3.13810099	0.00906606
3.14049814	0.00917632
3.14289595	0.00910795
3.14529441	0.00915411
3.14769353	0.00926255
3.15009331	0.00937829
3.15249375	0.00948611
3.15489484	0.00941144
3.15729659	0.00959981
3.15969900	0.00949950
3.16210207	0.00947507
3.16450580	0.00947384
3.16691018	0.00963252
3.16931522	0.00959100
3.17172092	0.00966830
3.17412728	0.00966462
3.17653430	0.00960419
3.17894197	0.00953948
3.18135030	0.00963265
3.18375929	0.00955349
3.18616894	0.00946742
3.18857924	0.00942957
3.19099021	0.00930240
3.19340183	0.00927410
3.19581411	0.00921530
3.19822704	0.00917805
3.20064064	0.00904091
3.20305489	0.00895707
3.20546980	0.00875951
3.20788537	0.00875116
3.21030160	0.00862684
3.21271848	0.00849825
3.21513602	0.00823150
3.21755422	0.00821868
3.21997308	0.00812386
3.22239260	0.00803616
3.22481277	0.00810552
3.22723360	0.00809981
3.22965509	0.00815880
3.23207724	0.00806093
3.23450004	0.00783610
3.23692351	0.00762817
3.23934763	0.00743324
3.24177241	0.00735287
3.24419785	0.00721716
3.24662394	0.00716302
3.24905069	0.00724765
3.25147810	0.00730339
3.25390617	0.00734529
3.25633490	0.00724376
3.25876428	0.00715748
3.26119433	0.00717879
3.26362503	0.00730059
3.26605639	0.00724539
3.26848840	0.00705022
3.27092108	0.00700100
3.27335441	0.00700100
3.27578840	0.00700100
3.27822305	0.00700100
3.28065835	0.00700100
3.28309431	0.00700100
3.28553094	0.00716368
3.28796822	0.00725081
3.29040615	0.00711475
3.29284475	0.00705450
3.29528400	0.00700234
3.29772391	0.00707063
3.30016448	0.00700983
3.30260571	0.00717882
3.30504759	0.00729573
3.30749014	0.00739983
3.30993334	0.00761562
3.31237719	0.00771849
3.31482171	0.00778718
3.31726688	0.00786442
3.31971272	0.00797909
3.32215921	0.00796904
3.32460636	0.00803936
3.32705416	0.00813430
3.32950263	0.00819242
3.33195175	0.00840230
3.33440153	0.00837660
3.33685196	0.00839972
3.33930306	0.00849588
3.34175481	0.00865734
3.34420722	0.00884058
3.34666029	0.00908648
3.34911402	0.00901093
3.35156841	0.00908247
3.35402345	0.00907019
3.35647915	0.00917530
3.35893551	0.00913820
3.36139252	0.00918755
3.36385020	0.00915432
3.36630853	0.00920816
3.36876752	0.00922009
3.37122717	0.00918808
3.37368748	0.00918882
3.37614844	0.00938874
3.37861006	0.00948429
3.38107234	0.00956742
3.38353528	0.00966480
3.38599888	0.00964927
3.38846313	0.00942418
3.39092804	0.00931038
3.39339361	0.00922791
3.39585984	0.00930881
3.39832672	0.00920783
3.40079427	0.00929462
3.40326247	0.00931753
3.40573133	0.00939192
3.40820084	0.00931332
3.41067102	0.00927479
3.41314185	0.00904564
3.41561334	0.00886510
3.41808549	0.00860766
3.42055830	0.00843791
3.42303176	0.00844008
3.42550588	0.00834642
3.42798066	0.00828267
3.43045610	0.00826388
3.43293220	0.00823451
3.43540895	0.00827553
3.43788636	0.00817698
3.44036443	0.00805056
3.44284316	0.00789811
3.44532254	0.00774219
3.44780259	0.00756979
3.45028329	0.00735569
3.45276465	0.00724230
3.45524667	0.00723592
3.45772934	0.00730441
3.46021267	0.00741725
3.46269666	0.00740273
3.46518131	0.00742341
3.46766662	0.00737512
3.47015258	0.00723528
3.47263921	0.00707936
3.47512649	0.00704529
3.47761443	0.00700333
3.48010302	0.00706415
3.48259228	0.00707434
3.48508219	0.00700100
3.48757276	0.00700100
3.49006399	0.00700100
3.49255587	0.00711051
3.49504841	0.00700100
3.49754162	0.00700100
3.50003548	0.00700100
3.50252999	0.00700100
3.50502517	0.00702336
3.50752100	0.00710606
3.51001749	0.00716072
3.51251464	0.00719098
3.51501245	0.00727107
3.51751091	0.00730112
3.52001004	0.00736840
3.52250982	0.00749427
3.52501025	0.00771129
3.52751135	0.00781601
3.53001311	0.00792825
3.53251552	0.00804008
3.53501859	0.00809760
3.53752232	0.00804484
3.54002670	0.00818109
3.54253175	0.00821216
3.54503745	0.00839052
3.54754381	0.00849848
3.55005082	0.00849924
3.55255850	0.00838870
3.55506683	0.00834164
3.55757582	0.00848440
3.56008547	0.00860681
3.56259578	0.00869098
3.56510675	0.00886874
3.56761837	0.00893662
3.57013065	0.00897420
3.57264359	0.00891392
3.57515719	0.00880480
3.57767144	0.00881857
3.58018635	0.00887121
3.58270192	0.00896778
3.58521815	0.00913821
3.58773504	0.00933692
3.59025258	0.00935293
3.59277078	0.00931726
3.59528964	0.00917051
3.59780916	0.00896822
3.60032934	0.00903387
3.60285017	0.00917561
3.60537166	0.00928378
3.60789381	0.00927985
3.61041662	0.00920757
3.61294008	0.00907547
3.61546421	0.00894377
3.61798899	0.00896772
3.62051443	0.00893490
3.62304052	0.00904083
3.62556728	0.00896061
3.62809469	0.00891396
3.63062276	0.00879792
3.63315149	0.00865199
3.63568088	0.00855264
3.63821092	0.00837761
3.64074162	0.00828051
3.64327298	0.00816224
3.64580500	0.00808669
3.64833768	0.00795073
3.65087101	0.00789247
3.65340500	0.00776403
3.65593965	0.00758677
3.65847496	0.00763940
3.66101093	0.00768490
3.66354755	0.00764050
3.66608483	0.00758204
3.66862277	0.00745014
3.67116137	0.00745924
3.67370062	0.00718614
3.67624054	0.00711466
3.67878111	0.00709947
3.68132233	0.00711152
3.68386422	0.00721848
3.68640677	0.00721557
3.68894997	0.00714654
3.69149383	0.00719713
3.69403835	0.00719483
3.69658352	0.00709203
3.69912936	0.00716735
3.70167585	0.00716516
3.70422300	0.00716378
3.70677081	0.00713819
3.70931927	0.00706255
3.71186840	0.00700100
3.71441818	0.00700100
3.71696862	0.00700100
3.71951971	0.00700100
3.72207147	0.00700100
3.72462388	0.00716732
3.72717695	0.00732772
3.72973068	0.00733208
3.73228507	0.00742331
3.73484012	0.00745798
3.73739582	0.00748185
3.73995218	0.00744064
3.74250920	0.00736280
3.74506687	0.00732708
3.74762521	0.00748097
3.75018420	0.00755368
3.75274385	0.00783066
3.75530416	0.00812269
3.75786512	0.00828838
3.76042675	0.00833445
3.76298903	0.00828407
3.76555197	0.00813523
3.76811557	0.00806166
3.77067982	0.00810874
3.77324474	0.00814870
3.77581031	0.00829607
3.77837654	0.00843939
3.78094342	0.00843276
3.78351097	0.00855064
3.78607917	0.00862743
3.78864803	0.00871173
3.79121755	0.00882168
3.79378773	0.00891311
3.79635856	0.00895388
3.79893005	0.00903860
3.80150221	0.00907816
3.80407501	0.00901679
3.80664848	0.00906570
3.80922260	0.00896040
3.81179739	0.00880952
3.81437283	0.00886250
3.81694892	0.00879117
3.81952568	0.00890884
3.82210309	0.00904361
3.82468116	0.00892081
3.82725989	0.00893961
3.82983928	0.00896715
3.83241933	0.00895788
3.83500003	0.00888513
3.83758139	0.00885592
3.84016341	0.00876668
3.84274609	0.00869067
3.84532942	0.00871639
3.84791341	0.00864567
3.85049807	0.00849418
3.85308337	0.00847209
3.85566934	0.00843453
3.85825596	0.00844499
3.86084325	0.00837610
3.86343119	0.00819451
3.86601978	0.00817547
3.86860904	0.00805286
3.87119895	0.00790117
3.87378953	0.00778508
3.87638076	0.00772047
3.87897264	0.00766806
3.88156519	0.00775013
3.88415839	0.00770932
3.88675225	0.00779302
3.88934677	0.00772739
3.89194195	0.00767336
3.89453779	0.00754424
3.89713428	0.00735837
3.89973143	0.00717413
3.90232924	0.00710952
3.90492770	0.00705589
3.90752683	0.00708623
3.91012661	0.00713977
3.91272705	0.00713065
3.91532815	0.00701308
3.91792991	0.00700100
3.92053232	0.00700100
3.92313539	0.00707308
3.92573912	0.00705842
3.92834351	0.00706307
3.93094856	0.00700100
3.93355426	0.00703710
3.93616062	0.00700100
3.93876764	0.00700100
3.94137532	0.00700100
3.94398365	0.00706567
3.94659265	0.00703061
3.94920230	0.00703002
3.95181261	0.00704154
3.95442357	0.00711106
3.95703520	0.00714456
3.95964748	0.00723014
3.96226042	0.00728338
3.96487402	0.00757201
3.96748828	0.00773471
3.97010319	0.00779466
3.97271876	0.00777649
3.97533499	0.00772657
3.97795188	0.00761034
3.98056943	0.00777405
3.98318763	0.00781854
3.98580649	0.00800280
3.98842601	0.00823039
3.99104619	0.00845716
3.99366703	0.00852831
3.99628852	0.00856161
3.99891067	0.00854893
4.00153348	0.00855659
4.00415695	0.00859905
4.00678107	0.00863194
4.00940586	0.00849576
4.01203130	0.00854717
4.01465740	0.00847366
4.01728415	0.00858956
4.01991157	0.00868898
4.02253964	0.00875381
4.02516837	0.00882231
4.02779776	0.00895530
4.03042780	0.00884497
4.03305851	0.00880786
4.03568987	0.00887737
4.03832189	0.00891291
4.04095457	0.00894011
4.04358790	0.00896222
4.04622190	0.00902176
4.04885655	0.00896799
4.05149186	0.00901044
4.05412783	0.00892391
4.05676445	0.00888824
4.05940173	0.00883975
4.06203968	0.00882056
4.06467827	0.00890391
4.06731753	0.00882348
4.06995745	0.00879147
4.07259802	0.00854564
4.07523925	0.00841230
4.07788114	0.00820594
4.08052368	0.00812754
4.08316689	0.00807234
4.08581075	0.00806495
4.08845527	0.00811493
4.09110045	0.00802128
4.09374629	0.00798520
4.09639278	0.00795482
4.09903993	0.00788233
4.10168774	0.00781166
4.10433621	0.00770336
4.10698533	0.00764877
4.10963512	0.00749144
4.11228556	0.00751985
4.11493666	0.00748378
4.11758842	0.00749509
4.12024083	0.00740042
4.12289390	0.00726384
4.12554763	0.00723896
4.12820202	0.00717745
4.13085707	0.00708339
4.13351277	0.00705056
4.13616914	0.00700100
4.13882616	0.00700100
4.14148384	0.00703843
4.14414217	0.00700100
4.14680117	0.00700100
4.14946082	0.00711367
4.15212113	0.00707163
4.15478210	0.00713538
4.15744372	0.00705428
4.16010601	0.00704309
4.16276895	0.00700100
4.16543255	0.00700100
4.16809680	0.00700100
4.17076172	0.00701273
4.17342729	0.00705489
4.17609352	0.00708397
4.17876041	0.00710613
4.18142796	0.00721577
4.18409616	0.00725238
4.18676503	0.00742041
4.18943455	0.00751154
4.19210473	0.00750421
4.19477556	0.00751477
4.19744706	0.00758271
4.20011921	0.00751982
4.20279202	0.00755826
4.20546549	0.00755621
4.20813961	0.00769027
4.21081440	0.00782311
4.21348984	0.00787497
4.21616594	0.00801737
4.21884270	0.00819334
4.22152011	0.00812598
4.22419819	0.00846126
4.22687692	0.00840732
4.22955631	0.00829256
4.23223635	0.00829682
4.23491706	0.00839710
4.23759842	0.00848905
4.24028044	0.00850042
4.24296312	0.00845748
4.24564646	0.00868045
4.24833045	0.00873638
4.25101511	0.00886658
4.25370042	0.00891518
4.25638638	0.00890499
4.25907301	0.00888789
4.26176029	0.00887119
4.26444824	0.00876111
4.26713684	0.00873627
4.26982609	0.00876677
4.27251601	0.00871529
4.27520658	0.00869899
4.27789782	0.00865198
4.28058970	0.00872032
4.28328225	0.00869467
4.28597546	0.00861002
4.28866932	0.00854754
4.29136384	0.00852943
4.29405902	0.00846980
4.29675486	0.00850355
4.29945135	0.00853711
4.30214851	0.00840953
4.30484632	0.00846058
4.30754478	0.00845710
4.31024391	0.00832240
4.31294370	0.00830469
4.31564414	0.00812563
4.31834524	0.00792075
4.32104700	0.00791625
4.32374941	0.00784137
4.32645249	0.00776262
4.32915622	0.00771906
4.33186061	0.00775832
4.33456566	0.00770377
4.33727136	0.00758067
4.33997772	0.00751698
4.34268475	0.00736559
4.34539242	0.00730902
4.34810076	0.00732304
4.35080976	0.00735476
4.35351941	0.00732688
4.35622972	0.00737080
4.35894069	0.00724221
4.36165232	0.00714677
4.36436460	0.00711725
4.36707754	0.00709649
4.36979114	0.00705614
4.37250540	0.00703405
4.37522032	0.00700100
4.37793589	0.00700100
4.38065212	0.00701753
4.38336901	0.00700100
4.38608656	0.00700100
4.38880477	0.00705623
4.39152363	0.00700100
4.39424315	0.00700100
4.39696333	0.00700100
4.39968417	0.00700100
4.40240567	0.00701105
4.40512782	0.00702602
4.40785063	0.00710739
4.41057410	0.00720834
4.41329823	0.00716240
4.41602301	0.00731483
4.41874845	0.00730713
4.42147455	0.00734746
4.42420131	0.00733163
4.42692873	0.00727469
4.42965680	0.00734777
4.43238554	0.00753681
4.43511493	0.00765628
4.43784497	0.00770759
4.44057568	0.00771617
4.44330704	0.00765701
4.44603907	0.00763914
4.44877175	0.00771812
4.45150508	0.00787217
4.45423908	0.00814280
4.45697373	0.00827000
4.45970904	0.00830829
4.46244501	0.00839337
4.46518164	0.00852830
4.46791893	0.00855092
4.47065687	0.00847243
4.47339547	0.00857846
4.47613473	0.00840638
4.47887465	0.00838953
4.48161522	0.00831144
4.48435645	0.00847078
4.48709834	0.00852311
4.48984089	0.00863627
4.49258410	0.00873600
4.49532796	0.00874621
4.49807248	0.00877657
4.50081766	0.00879451
4.50356350	0.00874735
4.50631000	0.00871117
4.50905715	0.00871243
4.51180496	0.00869640
4.51455343	0.00874120
4.51730256	0.00870787
4.52005235	0.00874575
4.52280279	0.00876613
4.52555389	0.00867401
4.52830565	0.00851617
4.53105807	0.00842954
4.53381114	0.00837485
4.53656487	0.00818873
4.53931926	0.00814808
4.54207431	0.00817681
4.54483002	0.00814918
4.54758638	0.00812745
4.55034341	0.00799769
4.55310109	0.00788318
4.55585942	0.00798251
4.55861842	0.00783545
4.56137807	0.00769755
4.56413839	0.00761030
4.56689936	0.00762072
4.56966098	0.00768016
4.57242327	0.00775019
4.57518621	0.00768350
4.57794981	0.00759199
4.58071407	0.00749396
4.58347899	0.00743643
4.58624457	0.00733861
4.58901080	0.00727293
4.59177769	0.00721845
4.59454524	0.00721950
4.59731344	0.00721100
4.60008231	0.00724766
4.60285183	0.00709918
4.60562201	0.00700100
4.60839285	0.00700100
4.61116435	0.00700100
4.61393650	0.00700100
4.61670931	0.00700100
4.61948278	0.00701442
4.62225691	0.00706888
4.62503170	0.00700100
4.62780714	0.00700100
4.63058324	0.00703010
4.63336000	0.00701994
4.63613742	0.00711131
4.63891549	0.00725739
4.64169423	0.00726595
4.64447362	0.00726229
4.64725367	0.00724277
4.65003438	0.00717504
4.65281574	0.00704443
4.65559776	0.00704794
4.65838044	0.00719108
4.66116378	0.00735905
4.66394778	0.00744054
4.66673243	0.00766202
4.66951775	0.00769815
4.67230372	0.00768769
4.67509034	0.00789960
4.67787763	0.00805293
4.68066557	0.00800604
4.68345418	0.00801919
4.68624344	0.00800080
4.68903335	0.00802451
4.69182393	0.00803176
4.69461516	0.00796839
4.69740705	0.00794716
4.70019960	0.00799712
4.70299281	0.00824280
4.70578668	0.00847059
4.70858120	0.00858851
4.71137638	0.00868791
4.71417222	0.00859607
4.71696871	0.00855286
4.71976587	0.00839123
4.72256368	0.00837264
4.72536215	0.00838760
4.72816128	0.00856086
4.73096107	0.00861856
4.73376151	0.00893443
4.73656261	0.00888552
4.73936437	0.00887893
4.74216679	0.00885545
4.74496987	0.00879149
4.74777360	0.00878814
4.75057799	0.00886558
4.75338304	0.00878981
4.75618875	0.00868027
4.75899511	0.00856870
4.76180214	0.00829355
4.76460982	0.00821167
4.76741816	0.00815158
4.77022716	0.00814946
4.77303681	0.00820552
4.77584712	0.00831938
4.77865809	0.00842040
4.78146972	0.00840506
4.78428201	0.00833520
4.78709495	0.00813186
4.78990856	0.00795132
4.79272282	0.00786315
4.79553773	0.00774282
4.79835331	0.00768130
4.80116954	0.00776279
4.80398644	0.00764878
4.80680399	0.00765786
4.80962219	0.00760487
4.81244106	0.00758404
4.81526058	0.00751499
4.81808076	0.00748133
4.82090160	0.00742693
4.82372310	0.00749826
4.82654526	0.00730082
4.82936807	0.00722384
4.83219154	0.00722111
4.83501567	0.00710852
4.83784045	0.00700100
4.84066590	0.00701153
4.84349200	0.00701721
4.84631876	0.00711808
4.84914618	0.00724597
4.85197426	0.00728596
4.85480299	0.00718110
4.85763238	0.00712487
4.86046243	0.00700100
4.86329314	0.00700100
4.86612451	0.00700100
4.86895653	0.00707035
4.87178921	0.00701105
4.87462255	0.00710260
4.87745655	0.00719436
4.88029121	0.00726436
4.88312652	0.00730811
4.88596249	0.00738420
4.88879912	0.00739723
4.89163641	0.00753335
4.89447435	0.00758585
4.89731295	0.00737773
4.90015221	0.00726178
4.90299213	0.00724632
4.90583271	0.00731531
4.90867394	0.00757187
4.91151584	0.00768072
4.91435839	0.00789557
4.91720159	0.00798042
4.92004546	0.00779976
4.92288998	0.00783578
4.92573517	0.00788279
4.92858101	0.00781770
4.93142750	0.00791496
4.93427466	0.00789116
4.93712247	0.00796197
4.93997094	0.00814794
4.94282007	0.00829646
4.94566986	0.00834509
4.94852031	0.00843401
4.95137141	0.00831602
4.95422317	0.00844543
4.95707559	0.00838033
4.95992867	0.00852093
4.96278240	0.00861941
4.96563679	0.00869286
4.96849184	0.00863347
4.97134755	0.00855615
4.97420392	0.00848536
4.97706094	0.00858791
4.97991862	0.00857531
4.98277696	0.00864429
4.98563596	0.00859222
4.98849562	0.00863597
4.99135593	0.00864513
4.99421690	0.00856254
4.99707853	0.00841078
4.99994082	0.00853936
5.00280377	0.00843358
5.00566737	0.00842626
5.00853163	0.00829403
5.01139655	0.00824298
5.01426213	0.00815367
5.01712836	0.00829264
5.01999525	0.00824992
5.02286281	0.00819215
5.02573101	0.00805056
5.02859988	0.00810306
5.03146940	0.00794620
5.03433959	0.00791427
5.03721043	0.00785894
5.04008193	0.00778571
5.04295408	0.00768196
5.04582690	0.00754159
5.04870037	0.00759918
5.05157450	0.00756460
5.05444928	0.00760998
5.05732473	0.00748528
5.06020083	0.00749728
5.06307760	0.00744928
5.06595501	0.00738398
5.06883309	0.00736649
5.07171183	0.00735837
5.07459122	0.00722308
5.07747127	0.00712869
5.08035198	0.00714111
5.08323335	0.00722169
5.08611537	0.00725995
5.08899805	0.00718101
5.09188139	0.00700015
5.09476539	0.00700100
5.09765005	0.00700100
5.10053536	0.00700100
5.10342134	0.00700100
5.10630797	0.00705889
5.10919525	0.00711672
5.11208320	0.00705351
5.11497180	0.00700100
5.11786106	0.00700100
5.12075098	0.00700100
5.12364156	0.00704454
5.12653280	0.00707925
5.12942469	0.00724253
5.13231724	0.00723981
5.13521045	0.00718073
5.13810432	0.00731430
5.14099884	0.00729734
5.14389403	0.00733815
5.14678987	0.00716737
5.14968636	0.00719150
5.15258352	0.00712326
5.15548134	0.00728879
5.15837981	0.00728992
5.16127894	0.00760295
5.16417873	0.00764214
5.16707917	0.00779199
5.16998028	0.00784807
5.17288204	0.00790170
5.17578446	0.00800252
5.17868754	0.00805676
5.18159127	0.00816532
5.18449567	0.00809159
5.18740072	0.00800626
5.19030643	0.00801228
5.19321279	0.00810111
5.19611982	0.00806969
5.19902750	0.00814631
5.20193584	0.00826749
5.20484484	0.00830158
5.20775450	0.00827139
5.21066481	0.00831017
5.21357579	0.00841283
5.21648742	0.00831508
5.21939970	0.00834471
5.22231265	0.00821076
5.22522626	0.00837160
5.22814052	0.00839817
5.23105544	0.00840521
5.23397102	0.00831682
5.23688725	0.00835581
5.23980414	0.00833864
5.24272170	0.00833286
5.24563991	0.00835841
5.24855877	0.00843727
5.25147830	0.00837981
5.25439848	0.00838705
5.25731932	0.00831495
5.26024082	0.00818262
5.26316298	0.00811316
5.26608579	0.00796008
5.26900927	0.00792135
5.27193340	0.00799735
5.27485819	0.00792382
5.27778363	0.00790279
5.28070974	0.00781522
5.28363650	0.00775329
5.28656392	0.00776175
5.28949200	0.00771590
5.29242073	0.00762507
5.29535013	0.00753120
5.29828018	0.00757730
5.30121089	0.00762645
5.30414226	0.00739728
5.30707428	0.00735570
5.31000697	0.00733059
5.31294031	0.00731850
5.31587431	0.00728729
5.31880897	0.00722353
5.32174428	0.00725111
5.32468025	0.00710760
5.32761688	0.00700100
5.33055417	0.00700100
5.33349212	0.00700100
5.33643072	0.00711686
5.33936999	0.00712991
5.34230991	0.00711122
5.34525049	0.00707463
5.34819172	0.00704449
5.35113362	0.00700100
5.35407617	0.00700100
5.35701938	0.00700100
5.35996325	0.00701721
5.36290777	0.00704394
5.36585296	0.00717752
5.36879880	0.00710237
5.37174530	0.00716900
5.37469246	0.00724379
5.37764027	0.00727625
5.38058874	0.00705481
5.38353788	0.00713259
5.38648766	0.00719041
5.38943811	0.00722648
5.39238922	0.00724443
5.39534098	0.00722150
5.39829340	0.00732511
5.40124648	0.00728630
5.40420022	0.00738157
5.40715461	0.00748417
5.41010966	0.00754993
5.41306537	0.00748529
5.41602174	0.00751240
5.41897877	0.00757715
5.42193645	0.00764618
5.42489479	0.00779108
5.42785379	0.00791647
5.43081345	0.00795213
5.43377377	0.00794180
5.43673474	0.00796464
5.43969637	0.00795819
5.44265866	0.00809658
5.44562161	0.00811821
5.44858521	0.00815833
5.45154948	0.00830528
5.45451440	0.00821623
5.45747998	0.00821729
5.46044621	0.00821287
5.46341311	0.00830489
5.46638066	0.00835397
5.46934887	0.00833917
5.47231774	0.00835977
5.47528727	0.00840398
5.47825745	0.00840851
5.48122829	0.00841018
5.48419979	0.00828675
5.48717195	0.00821275
5.49014477	0.00817556
5.49311824	0.00815650
5.49609237	0.00820803
5.49906716	0.00808214
5.50204261	0.00814343
5.50501871	0.00818600
5.50799548	0.00812218
5.51097290	0.00801908
5.51395098	0.00808505
5.51692971	0.00811156
5.51990911	0.00812341
5.52288916	0.00809518
5.52586987	0.00799758
5.52885124	0.00793741
5.53183327	0.00783594
5.53481595	0.00765696
5.53779929	0.00758662
5.54078330	0.00748434
5.54376795	0.00743475
5.54675327	0.00738842
5.54973924	0.00748369
5.55272588	0.00741335
5.55571317	0.00734199
5.55870111	0.00741101
5.56168972	0.00733395
5.56467898	0.00731387
5.56766890	0.00723865
5.57065948	0.00712822
5.57365072	0.00703632
5.57664262	0.00700215
5.57963517	0.00710106
5.58262838	0.00713140
5.58562225	0.00714161
5.58861678	0.00708955
5.59161196	0.00704727
5.59460780	0.00702723
5.59760430	0.00712790
5.60060146	0.00708249
5.60359928	0.00700474
5.60659775	0.00700100
5.60959688	0.00700387
5.61259667	0.00700100
5.61559712	0.00700553
5.61859823	0.00700100
5.62159999	0.00712954
5.62460241	0.00704736
5.62760549	0.00709078
5.63060923	0.00715820
5.63361363	0.00715726
5.63661868	0.00720780
5.63962439	0.00716108
5.64263076	0.00722363
5.64563779	0.00712727
5.64864547	0.00708971
5.65165381	0.00717777
5.65466282	0.00718221
5.65767247	0.00720434
5.66068279	0.00734407
5.66369377	0.00744026
5.66670540	0.00753401
5.66971769	0.00760396
5.67273064	0.00763627
5.67574424	0.00766878
5.67875851	0.00772733
5.68177343	0.00763371
5.68478901	0.00754578
5.68780525	0.00767533
5.69082214	0.00775647
5.69383970	0.00786283
5.69685791	0.00798934
5.69987678	0.00797119
5.70289630	0.00800635
5.70591649	0.00813184
5.70893733	0.00810881
5.71195883	0.00804672
5.71498099	0.00804790
5.71800381	0.00800290
5.72102728	0.00812961
5.72405142	0.00811207
5.72707621	0.00813095
5.73010165	0.00814373
5.73312776	0.00816994
5.73615453	0.00825006
5.73918195	0.00833241
5.74221003	0.00821335
5.74523877	0.00823610
5.74826816	0.00822955
5.75129822	0.00813063
5.75432893	0.00810923
5.75736030	0.00810736
5.76039232	0.00808148
5.76342501	0.00804461
5.76645835	0.00807936
5.76949235	0.00807993
5.77252701	0.00805772
5.77556233	0.00810814
5.77859831	0.00810017
5.78163494	0.00799820
5.78467223	0.00791596
5.78771018	0.00774848
5.79074878	0.00768375
5.79378805	0.00754556
5.79682797	0.00742650
5.79986855	0.00752575
5.80290979	0.00761604
5.80595169	0.00761763
5.80899424	0.00774271
5.81203745	0.00762609
5.81508132	0.00753450
5.81812585	0.00740099
5.82117104	0.00740563
5.82421688	0.00734293
5.82726338	0.00725703
5.83031054	0.00716422
5.83335836	0.00706083
5.83640683	0.00700100
5.83945597	0.00700100
5.84250576	0.00700260
5.84555621	0.00720356
5.84860731	0.00731847
5.85165908	0.00734508
5.85471150	0.00728054
5.85776458	0.00722638
5.86081832	0.00712216
5.86387271	0.00700100
5.86692777	0.00700100
5.86998348	0.00700100
5.87303985	0.00700100
5.87609688	0.00714389
5.87915457	0.00713630
5.88221291	0.00715110
5.88527191	0.00714251
5.88833157	0.00704825
5.89139189	0.00700270
5.89445286	0.00707356
5.89751450	0.00725440
5.90057679	0.00735406
5.90363974	0.00729666
5.90670334	0.00724556
5.90976761	0.00718918
5.91283253	0.00723595
5.91589811	0.00730407
5.91896435	0.00735186
5.92203125	0.00742283
5.92509880	0.00762340
5.92816702	0.00766875
5.93123589	0.00779100
5.93430541	0.00772281
5.93737560	0.00764038
5.94044644	0.00776202
5.94351795	0.00782750
5.94659011	0.00781872
5.94966292	0.00785837
5.95273640	0.00772651
5.95581053	0.00775557
5.95888532	0.00772177
5.96196077	0.00781167
5.96503688	0.00789749
5.96811365	0.00801120
5.97119107	0.00798045
5.97426915	0.00795702
5.97734789	0.00802719
5.98042729	0.00809206
5.98350734	0.00811481
5.98658805	0.00809465
5.98966942	0.00808954
5.99275145	0.00821361
5.99583414	0.00821338
5.99891748	0.00811386
6.00200149	0.00825238
6.00508615	0.00827861
6.00817146	0.00820757
6.01125744	0.00818923
6.01434407	0.00819124
6.01743136	0.00816333
6.02051931	0.00807114
6.02360792	0.00800541
6.02669719	0.00796510
6.02978711	0.00801023
6.03287769	0.00795100
6.03596893	0.00789522
6.03906083	0.00787058
6.04215338	0.00785062
6.04524660	0.00784448
6.04834047	0.00774253
6.05143500	0.00782693
6.05453018	0.00797216
6.05762603	0.00793063
6.06072253	0.00776804
6.06381969	0.00763904
6.06691751	0.00747970
6.07001598	0.00743919
6.07311512	0.00730997
6.07621491	0.00734656
6.07931536	0.00737501
6.08241647	0.00741182
6.08551823	0.00735055
6.08862066	0.00737676
6.09172374	0.00737979
6.09482748	0.00739583
6.09793188	0.00739763
6.10103693	0.00731928
6.10414264	0.00721631
6.10724901	0.00717009
6.11035604	0.00703599
6.11346373	0.00703144
6.11657208	0.00700625
6.11968108	0.00704358
6.12279074	0.00700100
6.12590106	0.00700100
6.12901203	0.00700100
6.13212367	0.00703632
6.13523596	0.00700856
6.13834891	0.00707631
6.14146252	0.00721790
6.14457678	0.00705900
6.14769171	0.00700954
6.15080729	0.00700100
6.15392353	0.00707269
6.15704043	0.00714281
6.16015798	0.00701579
6.16327620	0.00712534
6.16639507	0.00720010
6.16951460	0.00715706
6.17263478	0.00715470
6.17575563	0.00720871
6.17887713	0.00722976
6.18199929	0.00742109
6.18512211	0.00738538
6.18824559	0.00746318
6.19136972	0.00751414
6.19449451	0.00759215
6.19761996	0.00754199
6.20074607	0.00751279
6.20387284	0.00757249
6.20700026	0.00767328
6.21012834	0.00762678
6.21325708	0.00768425
6.21638648	0.00774802
6.21951654	0.00774689
6.22264725	0.00771280
6.22577862	0.00774198
6.22891065	0.00775143
6.23204334	0.00794562
6.23517669	0.00811010
6.23831069	0.00808495
6.24144535	0.00808423
6.24458067	0.00813315
6.24771665	0.00811351
6.25085328	0.00807515
6.25399057	0.00815499
6.25712852	0.00810015
6.26026713	0.00816514
6.26340640	0.00818314
6.26654632	0.00818140
6.26968690	0.00806349
6.27282814	0.00800478
6.27597004	0.00802623
6.27911260	0.00805216
6.28225581	0.00824024
6.28539968	0.00817096
6.28854421	0.00827338
6.29168940	0.00811315
6.29483525	0.00810775
6.29798175	0.00792006
6.30112891	0.00780866
6.30427673	0.00773937
6.30742521	0.00776754
6.31057434	0.00784209
6.31372414	0.00792092
6.31687459	0.00794075
6.32002570	0.00805355
6.32317746	0.00789006
6.32632989	0.00780654
6.32948297	0.00754865
6.33263671	0.00762850
6.33579111	0.00755108
6.33894616	0.00757212
6.34210188	0.00756285
6.34525825	0.00754951
6.34841528	0.00741777
6.35157297	0.00741298
6.35473131	0.00740086
6.35789032	0.00736799
6.36104998	0.00734835
6.36421030	0.00740826
6.36737128	0.00741201
6.37053291	0.00734903
6.37369520	0.00742704
6.37685815	0.00731259
6.38002176	0.00717535
6.38318603	0.00708796
6.38635096	0.00720592
6.38951654	0.00726690
6.39268278	0.00718303
6.39584968	0.00702857
6.39901723	0.00700100
6.40218545	0.00700100
6.40535432	0.00700100
6.40852385	0.00700100
6.41169404	0.00704786
6.41486488	0.00716668
6.41803639	0.00715753
6.42120855	0.00723384
6.42438137	0.00718971
6.42755485	0.00724851
6.43072898	0.00731037
6.43390378	0.00734598
6.43707923	0.00736898
6.44025534	0.00737834
6.44343210	0.00743450
6.44660953	0.00751997
6.44978761	0.00738021
6.45296635	0.00747706
6.45614575	0.00749497
6.45932581	0.00758958
6.46250652	0.00753893
6.46568789	0.00755989
6.46886993	0.00741260
6.47205261	0.00753652
6.47523596	0.00752635
6.47841996	0.00756929
6.48160463	0.00774508
6.48478995	0.00773817
6.48797592	0.00783909
6.49116256	0.00792556
6.49434985	0.00801367
6.49753780	0.00802996
6.50072641	0.00797646
6.50391568	0.00802122
6.50710561	0.00795023
6.51029619	0.00792928
6.51348743	0.00803122
6.51667933	0.00801413
6.51987189	0.00806908
6.52306510	0.00806258
6.52625897	0.00795476
6.52945350	0.00800868
6.53264869	0.00799424
6.53584454	0.00802172
6.53904104	0.00799711
6.54223821	0.00792855
6.54543603	0.00791697
6.54863450	0.00799938
6.55183364	0.00795809
6.55503343	0.00796460
6.55823389	0.00797661
6.56143500	0.00783767
6.56463676	0.00776565
6.56783919	0.00784603
6.57104227	0.00794471
6.57424601	0.00795184
6.57745041	0.00793395
6.58065547	0.00789143
6.58386118	0.00781860
6.58706756	0.00791281
6.59027459	0.00792563
6.59348228	0.00782840
6.59669062	0.00776005
6.59989963	0.00762436
6.60310929	0.00750657
6.60631961	0.00731492
6.60953059	0.00732103
6.61274223	0.00731453
6.61595452	0.00735421
6.61916747	0.00749522
6.62238108	0.00757213
6.62559535	0.00751640
6.62881028	0.00753146
6.63202586	0.00749301
6.63524210	0.00738336
6.63845900	0.00735590
6.64167656	0.00727963
6.64489477	0.00726661
6.64811365	0.00725869
6.65133318	0.00731302
6.65455337	0.00727132
6.65777421	0.00721680
6.66099572	0.00726808
6.66421788	0.00708477
6.66744070	0.00704779
6.67066418	0.00701332
6.67388832	0.00700100
6.67711311	0.00700100
6.68033856	0.00700100
6.68356467	0.00700100
6.68679144	0.00706702
6.69001887	0.00700631
6.69324695	0.00707751
6.69647569	0.00714969
6.69970509	0.00734047
6.70293515	0.00727206
6.70616586	0.00728462
6.70939724	0.00722251
6.71262927	0.00720924
6.71586196	0.00722627
6.71909531	0.00732021
6.72232931	0.00733623
6.72556397	0.00738053
6.72879929	0.00729483
6.73203527	0.00736292
6.73527191	0.00734720
6.73850920	0.00727106
6.74174716	0.00723296
6.74498577	0.00733341
6.74822504	0.00747801
6.75146496	0.00764744
6.75470555	0.00781421
6.75794679	0.00781151
6.76118869	0.00774554
6.76443125	0.00766696
6.76767446	0.00765714
6.77091834	0.00769819
6.77416287	0.00778867
6.77740806	0.00796399
6.78065390	0.00790677
6.78390041	0.00791831
6.78714757	0.00789486
6.79039539	0.00775809
6.79364387	0.00783576
6.79689301	0.00777792
6.80014280	0.00775061
6.80339326	0.00778087
6.80664437	0.00784612
6.80989614	0.00783305
6.81314856	0.00806737
6.81640165	0.00795624
6.81965539	0.00800623
6.82290979	0.00804707
6.82616485	0.00808039
6.82942056	0.00807403
6.83267694	0.00797814
6.83593397	0.00783750
6.83919166	0.00768934
6.84245001	0.00762398
6.84570901	0.00765729
6.84896867	0.00779884
6.85222900	0.00784761
6.85548998	0.00784736
6.85875161	0.00775616
6.86201391	0.00769568
6.86527686	0.00766369
6.86854047	0.00758856
6.87180474	0.00755209
6.87506967	0.00758662
6.87833525	0.00745229
6.88160149	0.00747177
6.88486839	0.00730448
6.88813595	0.00731888
6.89140417	0.00733184
6.89467304	0.00734786
6.89794257	0.00736551
6.90121276	0.00732518
6.90448361	0.00726877
6.90775512	0.00730330
6.91102728	0.00720193
6.91430010	0.00718031
6.91757358	0.00709664
6.92084772	0.00700100
6.92412252	0.00706128
6.92739797	0.00712607
6.93067408	0.00710317
6.93395085	0.00700100
6.93722828	0.00701964
6.94050636	0.00700100
6.94378510	0.00711904
6.94706450	0.00718632
6.95034456	0.00717954
6.95362528	0.00724844
6.95690665	0.00719731
6.96018869	0.00705767
6.96347138	0.00700878
6.96675472	0.00700100
6.97003873	0.00700100
6.97332339	0.00702661
6.97660872	0.00703004
6.97989470	0.00720021
6.98318133	0.00727618
6.98646863	0.00739610
6.98975658	0.00743829
6.99304519	0.00733461
6.99633446	0.00725291
6.99962439	0.00717893
7.00291497	0.00710455
7.00620622	0.00707208
7.00949812	0.00712180
7.01279068	0.00712514
7.01608389	0.00704343
7.01937777	0.00715992
7.02267230	0.00723774
7.02596749	0.00740875
7.02926334	0.00749797
7.03255985	0.00763072
7.03585701	0.00753278
7.03915483	0.00756666
7.04245331	0.00743025
7.04575245	0.00748142
7.04905225	0.00744776
7.05235270	0.00749731
7.05565381	0.00755947
7.05895558	0.00767860
7.06225801	0.00781379
7.06556109	0.00784625
7.06886484	0.00797291
7.07216924	0.00785827
7.07547430	0.00766164
7.07878001	0.00771790
7.08208639	0.00756196
7.08539342	0.00773786
7.08870111	0.00774224
7.09200946	0.00776534
7.09531847	0.00786351
7.09862813	0.00774663
7.10193845	0.00773230
7.10524943	0.00778042
7.10856107	0.00775591
7.11187337	0.00770740
7.11518632	0.00766742
7.11849993	0.00775055
7.12181420	0.00771546
7.12512913	0.00769420
7.12844472	0.00761883
7.13176096	0.00743787
7.13507786	0.00736352
7.13839542	0.00750360
7.14171364	0.00756352
7.14503251	0.00765294
7.14835205	0.00780788
7.15167224	0.00779782
7.15499308	0.00760017
7.15831459	0.00740192
7.16163676	0.00729074
7.16495958	0.00730000
7.16828306	0.00737803
7.17160720	0.00744081
7.17493199	0.00755383
7.17825745	0.00753603
7.18158356	0.00744520
7.18491033	0.00735009
7.18823776	0.00723953
7.19156584	0.00711329
7.19489459	0.00711543
7.19822399	0.00713100
7.20155405	0.00719255
7.20488477	0.00706694
7.20821614	0.00700133
7.21154817	0.00700100
7.21488087	0.00700100
7.21821421	0.00700100
7.22154822	0.00702753
7.22488289	0.00719373
7.22821821	0.00704397
7.23155419	0.00704988
7.23489083	0.00700941
7.23822812	0.00709008
7.24156608	0.00704278
7.24490469	0.00700730
7.24824396	0.00700100
7.25158389	0.00714509
7.25492448	0.00712093
7.25826572	0.00707867
7.26160762	0.00705777
7.26495018	0.00711683
7.26829340	0.00702452
7.27163727	0.00715666
7.27498181	0.00723407
7.27832700	0.00727811
7.28167285	0.00723345
7.28501936	0.00721565
7.28836652	0.00734819
7.29171434	0.00739569
7.29506282	0.00743892
7.29841196	0.00735927
7.30176176	0.00741552
7.30511221	0.00736638
7.30846333	0.00725540
7.31181510	0.00734298
7.31516753	0.00742792
7.31852061	0.00746443
7.32187436	0.00742669
7.32522876	0.00748233
7.32858382	0.00752983
7.33193954	0.00764427
7.33529591	0.00764010
7.33865295	0.00769777
7.34201064	0.00755668
7.34536899	0.00757630
7.34872799	0.00751700
7.35208766	0.00767640
7.35544798	0.00769053
7.35880896	0.00770935
7.36217060	0.00768544
7.36553290	0.00776306
7.36889585	0.00785185
7.37225947	0.00776773
7.37562374	0.00774198
7.37898867	0.00763731
7.38235425	0.00744331
7.38572050	0.00748187
7.38908740	0.00748989
7.39245496	0.00751828
7.39582318	0.00764003
7.39919205	0.00785600
7.40256159	0.00784450
7.40593178	0.00795995
7.40930263	0.00784938
7.41267414	0.00778213
7.41604630	0.00768112
7.41941913	0.00764296
7.42279261	0.00757003
7.42616675	0.00757175
7.42954154	0.00756005
7.43291700	0.00748629
7.43629311	0.00750959
7.43966988	0.00741752
7.44304731	0.00736208
7.44642540	0.00746756
7.44980414	0.00744874
7.45318355	0.00756339
7.45656361	0.00756368
7.45994432	0.00758556
7.46332570	0.00737793
7.46670773	0.00732900
7.47009043	0.00736897
7.47347378	0.00722971
7.47685778	0.00714577
7.48024245	0.00708220
7.48362777	0.00702532
7.48701376	0.00704887
7.49040039	0.00711726
7.49378769	0.00733213
7.49717565	0.00734314
7.50056426	0.00733910
7.50395353	0.00731573
7.50734346	0.00721627
7.51073405	0.00708242
7.51412529	0.00703322
7.51751720	0.00700100
7.52090976	0.00700100
7.52430297	0.00700100
7.52769685	0.00700100
7.53109139	0.00710996
7.53448658	0.00709336
7.53788243	0.00715796
7.54127894	0.00707993
7.54467610	0.00715348
7.54807393	0.00708928
7.55147241	0.00700027
7.55487155	0.00705734
7.55827135	0.00700100
7.56167180	0.00705502
7.56507291	0.00730849
7.56847469	0.00726634
7.57187712	0.00738980
7.57528020	0.00739710
7.57868395	0.00739788
7.58208835	0.00730710
7.58549341	0.00733739
7.58889913	0.00725699
7.59230551	0.00723315
7.59571254	0.00733444
7.59912023	0.00738303
7.60252858	0.00747109
7.60593759	0.00739436
7.60934726	0.00739901
7.61275758	0.00737151
7.61616857	0.00744146
7.61958021	0.00760968
7.62299250	0.00772664
7.62640546	0.00759884
7.62981907	0.00764519
7.63323334	0.00775055
7.63664827	0.00766099
7.64006386	0.00760542
7.64348011	0.00766398
7.64689701	0.00762712
7.65031457	0.00759088
7.65373279	0.00761770
7.65715167	0.00767239
7.66057120	0.00773238
7.66399139	0.00772930
7.66741225	0.00760353
7.67083375	0.00766637
7.67425592	0.00773388
7.67767874	0.00778145
7.68110223	0.00779831
7.68452637	0.00778139
7.68795117	0.00758706
7.69137662	0.00746882
7.69480274	0.00747184
7.69822951	0.00765553
7.70165694	0.00770452
7.70508502	0.00777549
7.70851377	0.00778259
7.71194317	0.00771765
7.71537324	0.00763542
7.71880395	0.00755971
7.72223533	0.00751166
7.72566737	0.00746849
7.72910006	0.00749532
7.73253341	0.00752662
7.73596742	0.00743605
7.73940209	0.00744680
7.74283741	0.00746467
7.74627339	0.00736536
7.74971003	0.00721192
7.75314733	0.00732114
7.75658529	0.00724889
7.76002390	0.00732820
7.76346317	0.00738757
7.76690310	0.00742884
7.77034369	0.00728497
7.77378494	0.00721577
7.77722684	0.00703303
7.78066940	0.00707869
7.78411262	0.00703872
7.78755650	0.00715455
7.79100104	0.00721424
7.79444623	0.00735489
7.79789208	0.00732242
7.80133859	0.00738210
7.80478576	0.00736447
7.80823358	0.00725876
7.81168206	0.00706149
7.81513120	0.00707662
7.81858100	0.00700100
7.82203146	0.00700104
7.82548257	0.00712052
7.82893435	0.00712523
7.83238678	0.00701318
7.83583987	0.00708536
7.83929361	0.00715187
7.84274802	0.00719110
7.84620308	0.00725271
7.84965880	0.00722563
7.85311517	0.00718531
7.85657221	0.00718162
7.86002990	0.00707884
7.86348825	0.00700100
7.86694726	0.00700100
7.87040693	0.00700100
7.87386726	0.00713392
7.87732824	0.00719703
7.88078988	0.00730165
7.88425218	0.00738044
7.88771514	0.00748200
7.89117875	0.00748470
7.89464302	0.00733318
7.89810795	0.00720688
7.90157354	0.00727997
7.90503979	0.00741734
7.90850669	0.00743468
7.91197425	0.00748925
7.91544247	0.00742908
7.91891135	0.00744866
7.92238089	0.00756447
7.92585108	0.00771467
7.92932193	0.00777249
7.93279344	0.00773795
7.93626561	0.00772803
7.93973844	0.00765320
7.94321192	0.00762904
7.94668606	0.00754141
7.95016086	0.00750523
7.95363632	0.00760701
7.95711243	0.00771286
7.96058920	0.00769804
7.96406663	0.00766066
7.96754472	0.00772866
7.97102347	0.00764122
7.97450287	0.00774666
7.97798294	0.00771070
7.98146366	0.00772722
7.98494504	0.00767478
7.98842707	0.00776720
7.99190977	0.00756053
7.99539312	0.00758154
7.99887713	0.00752991
8.00236179	0.00750778
8.00584712	0.00754323
8.00933310	0.00766169
8.01281974	0.00772174
8.01630704	0.00777042
8.01979500	0.00769133
8.02328362	0.00763807
8.02677289	0.00743405
8.03026282	0.00735557
8.03375341	0.00741645
8.03724466	0.00745190
8.04073656	0.00742591
8.04422912	0.00757487
8.04772234	0.00748907
8.05121622	0.00756460
8.05471076	0.00738214
8.05820595	0.00725463
8.06170180	0.00709497
8.06519831	0.00708342
8.06869548	0.00705437
8.07219331	0.00715344
8.07569179	0.00717051
8.07919093	0.00715014
8.08269073	0.00712245
8.08619119	0.00712080
8.08969231	0.00709535
8.09319408	0.00714885
8.09669651	0.00716735
8.10019960	0.00714108
8.10370335	0.00707209
8.10720775	0.00700188
8.11071281	0.00700100
8.11421854	0.00701401
8.11772491	0.00702628
8.12123195	0.00703860
8.12473964	0.00706596
8.12824800	0.00710513
8.13175701	0.00710848
8.13526668	0.00713340
8.13877700	0.00709220
8.14228799	0.00700100
8.14579963	0.00707475
8.14931193	0.00712028
8.15282488	0.00701219
8.15633850	0.00707350
8.15985277	0.00716207
8.16336771	0.00725370
8.16688329	0.00727941
8.17039954	0.00722516
8.17391645	0.00709604
8.17743401	0.00700100
8.18095223	0.00700100
8.18447111	0.00714119
8.18799065	0.00712343
8.19151084	0.00720718
8.19503169	0.00724658
8.19855320	0.00739158
8.20207537	0.00759211
8.20559820	0.00761382
8.20912168	0.00766482
8.21264583	0.00766332
8.21617063	0.00751657
8.21969608	0.00735151
8.22322220	0.00720231
8.22674897	0.00730071
8.23027640	0.00738853
8.23380449	0.00751867
8.23733324	0.00759591
8.24086265	0.00771242
8.24439271	0.00785009
8.24792343	0.00786529
8.25145481	0.00790672
8.25498685	0.00795833
8.25851954	0.00774017
8.26205290	0.00761152
8.26558691	0.00750973
8.26912157	0.00746328
8.27265690	0.00737186
8.27619289	0.00738115
8.27972953	0.00734121
8.28326683	0.00753930
8.28680479	0.00768653
8.29034340	0.00775361
8.29388268	0.00774072
8.29742261	0.00769182
8.30096320	0.00758860
8.30450445	0.00752953
8.30804635	0.00755673
8.31158891	0.00748261
8.31513214	0.00739974
8.31867602	0.00733131
8.32222055	0.00734671
8.32576575	0.00724675
8.32931160	0.00729205
8.33285811	0.00734040
8.33640528	0.00736007
8.33995311	0.00738706
8.34350159	0.00734326
8.34705073	0.00733770
8.35060054	0.00734841
8.35415099	0.00728304
8.35770211	0.00715907
8.36125388	0.00705748
8.36480632	0.00705005
8.36835941	0.00711453
8.37191315	0.00715542
8.37546756	0.00728724
8.37902262	0.00735194
8.38257835	0.00724796
8.38613473	0.00715315
8.38969176	0.00702699
8.39324946	0.00700100
8.39680781	0.00707380
8.40036682	0.00714211
8.40392649	0.00722934
8.40748682	0.00718392
8.41104780	0.00700100
8.41460945	0.00709361
8.41817175	0.00712277
8.42173471	0.00712223
8.42529832	0.00708120
8.42886260	0.00700100
8.43242753	0.00700100
8.43599312	0.00702467
8.43955937	0.00702120
8.44312627	0.00710360
8.44669384	0.00712639
8.45026206	0.00700100
8.45383094	0.00700100
8.45740048	0.00709668
8.46097067	0.00706094
8.46454153	0.00724370
8.46811304	0.00731559
8.47168521	0.00731056
8.47525803	0.00724267
8.47883152	0.00720734
8.48240566	0.00719723
8.48598046	0.00716474
8.48955592	0.00708404
8.49313204	0.00714513
8.49670881	0.00721580
8.50028625	0.00724597
8.50386434	0.00721613
8.50744309	0.00731324
8.51102249	0.00731066
8.51460256	0.00731540
8.51818328	0.00730468
8.52176466	0.00750780
8.52534670	0.00747632
8.52892939	0.00740844
8.53251275	0.00754095
8.53609676	0.00742565
8.53968143	0.00741982
8.54326675	0.00748112
8.54685274	0.00759634
8.55043938	0.00766476
8.55402668	0.00768314
8.55761464	0.00771799
8.56120326	0.00760270
8.56479254	0.00744469
8.56838247	0.00736215
8.57197306	0.00739782
8.57556431	0.00749737
8.57915621	0.00765286
8.58274878	0.00776158
8.58634200	0.00780965
8.58993588	0.00771369
8.59353042	0.00752861
8.59712562	0.00746643
8.60072147	0.00743780
8.60431798	0.00740368
8.60791515	0.00737975
8.61151298	0.00751490
8.61511146	0.00741121
8.61871061	0.00735878
8.62231041	0.00732222
8.62591087	0.00724538
8.62951199	0.00724626
8.63311376	0.00723270
8.63671619	0.00741810
8.64031929	0.00745316
8.64392303	0.00744102
8.64752744	0.00736621
8.65113251	0.00732559
8.65473823	0.00712606
8.65834461	0.00705900
8.66195165	0.00709098
8.66555934	0.00701351
8.66916770	0.00708591
8.67277671	0.00722199
8.67638638	0.00721546
8.67999671	0.00709133
8.68360769	0.00708866
8.68721934	0.00704775
8.69083164	0.00700100
8.69444460	0.00701041
8.69805822	0.00709235
8.70167249	0.00707643
8.70528742	0.00710142
8.70890302	0.00709506
8.71251927	0.00710762
8.71613617	0.00716333
8.71975374	0.00719298
8.72337196	0.00714655
8.72699084	0.00717295
8.73061038	0.00717209
8.73423058	0.00712525
8.73785143	0.00703650
8.74147294	0.00700100
8.74509511	0.00704292
8.74871794	0.00708607
8.75234143	0.00707042
8.75596557	0.00706842
8.75959037	0.00700100
8.76321583	0.00700100
8.76684195	0.00700100
8.77046873	0.00707165
8.77409616	0.00708528
8.77772425	0.00711113
8.78135300	0.00710421
8.78498241	0.00714471
8.78861247	0.00728387
8.79224320	0.00727431
8.79587458	0.00722956
8.79950662	0.00736791
8.80313931	0.00721105
8.80677267	0.00717138
8.81040668	0.00718930
8.81404135	0.00718218
8.81767668	0.00726662
8.82131267	0.00737648
8.82494931	0.00742979
8.82858661	0.00742633
8.83222457	0.00750264
8.83586319	0.00749064
8.83950247	0.00735413
8.84314240	0.00738078
8.84678299	0.00741802
8.85042424	0.00742229
8.85406615	0.00741681
8.85770871	0.00744937
8.86135194	0.00740339
8.86499582	0.00749393
8.86864036	0.00749414
8.87228555	0.00753076
8.87593141	0.00762130
8.87957792	0.00761704
8.88322509	0.00770819
8.88687292	0.00761420
8.89052141	0.00757188
8.89417055	0.00737393
8.89782036	0.00751431
8.90147082	0.00758818
8.90512193	0.00763782
8.90877371	0.00758493
8.91242614	0.00765044
8.91607924	0.00759043
8.91973299	0.00755544
8.92338739	0.00757559
8.92704246	0.00759411
8.93069818	0.00739290
8.93435456	0.00726168
8.93801160	0.00732272
8.94166930	0.00733004
8.94532766	0.00735955
8.94898667	0.00752049
8.95264634	0.00760635
8.95630667	0.00766271
8.95996766	0.00749873
8.96362930	0.00740942
8.96729160	0.00720007
8.97095456	0.00717587
8.97461818	0.00719968
8.97828246	0.00727598
8.98194739	0.00728127
8.98561298	0.00721129
8.98927923	0.00720335
8.99294614	0.00722127
8.99661371	0.00722392
9.00028193	0.00727194
9.00395081	0.00730164
9.00762035	0.00732769
9.01129055	0.00725404
9.01496141	0.00712119
9.01863292	0.00700100
9.02230509	0.00700100
9.02597792	0.00703789
9.02965141	0.00724764
9.03332555	0.00719025
9.03700036	0.00728056
9.04067582	0.00715421
9.04435193	0.00702602
9.04802871	0.00702463
9.05170615	0.00700100
9.05538424	0.00700100
9.05906299	0.00700100
9.06274240	0.00703755
9.06642246	0.00713503
9.07010319	0.00714991
9.07378457	0.00716051
9.07746661	0.00706634
9.08114931	0.00704439
9.08483266	0.00700100
9.08851668	0.00700100
9.09220135	0.00709558
9.09588668	0.00708644
9.09957266	0.00718979
9.10325931	0.00711046
9.10694661	0.00715278
9.11063457	0.00705167
9.11432319	0.00701864
9.11801247	0.00714121
9.12170240	0.00728495
9.12539300	0.00738149
9.12908425	0.00744893
9.13277615	0.00761199
9.13646872	0.00764892
9.14016195	0.00758758
9.14385583	0.00749754
9.14755037	0.00742990
9.15124557	0.00743163
9.15494142	0.00738453
9.15863794	0.00738117
9.16233511	0.00725086
9.16603294	0.00742145
9.16973142	0.00757903
9.17343057	0.00769366
9.17713037	0.00771838
9.18083083	0.00770038
9.18453195	0.00778776
9.18823373	0.00771136
9.19193617	0.00750944
9.19563926	0.00744403
9.19934301	0.00733731
9.20304742	0.00747597
9.20675248	0.00743029
9.21045821	0.00755796
9.21416459	0.00763740
9.21787163	0.00770586
9.22157933	0.00773160
9.22528769	0.00752764
9.22899670	0.00748420
9.23270637	0.00741370
9.23641670	0.00744575
9.24012769	0.00748776
9.24383934	0.00733893
9.24755164	0.00749488
9.25126460	0.00743659
9.25497822	0.00743770
9.25869250	0.00734300
9.26240743	0.00733191
9.26612303	0.00716173
9.26983928	0.00719824
9.27355619	0.00728175
9.27727375	0.00736548
9.28099198	0.00738491
9.28471086	0.00732600
9.28843040	0.00728969
9.29215060	0.00727880
9.29587145	0.00720485
9.29959297	0.00715795
9.30331514	0.00713425
9.30703797	0.00729731
9.31076146	0.00738876
9.31448561	0.00747146
9.31821041	0.00745915
9.32193587	0.00742610
9.32566199	0.00724552
9.32938877	0.00717646
9.33311620	0.00713485
9.33684430	0.00700100
9.34057305	0.00700100
9.34430246	0.00701667
9.34803252	0.00703556
9.35176325	0.00704789
9.35549463	0.00706965
9.35922667	0.00702835
9.36295937	0.00706646
9.36669273	0.00712960
9.37042674	0.00708879
9.37416142	0.00708153
9.37789675	0.00714386
9.38163273	0.00705889
9.38536938	0.00702376
9.38910668	0.00700100
9.39284465	0.00700100
9.39658327	0.00700100
9.40032254	0.00700035
9.40406248	0.00703048
9.40780307	0.00708432
9.41154432	0.00718088
9.41528623	0.00713136
9.41902880	0.00713128
9.42277203	0.00718816
9.42651591	0.00731951
9.43026045	0.00734955
9.43400565	0.00728741
9.43775151	0.00725519
9.44149802	0.00716315
9.44524519	0.00719114
9.44899302	0.00722240
9.45274151	0.00733727
9.45649066	0.00738988
9.46024046	0.00737861
9.46399093	0.00741088
9.46774205	0.00735445
9.47149382	0.00740319
9.47524626	0.00738887
9.47899935	0.00739978
9.48275310	0.00732808
9.48650751	0.00746920
9.49026258	0.00747319
9.49401831	0.00757056
9.49777469	0.00764088
9.50153173	0.00755840
9.50528943	0.00746636
9.50904779	0.00743597
9.51280680	0.00727760
9.51656648	0.00731129
9.52032681	0.00750409
9.52408780	0.00756036
9.52784944	0.00759508
9.53161175	0.00754840
9.53537471	0.00751556
9.53913833	0.00743777
9.54290261	0.00731786
9.54666754	0.00738227
9.55043314	0.00751179
9.55419939	0.00758170
9.55796630	0.00744979
9.56173387	0.00741084
9.56550209	0.00746122
9.56927098	0.00752320
9.57304052	0.00748140
9.57681072	0.00756901
9.58058158	0.00734819
9.58435309	0.00732715
9.58812526	0.00720725
9.59189809	0.00719841
9.59567158	0.00714726
9.59944573	0.00727496
9.60322054	0.00731740
9.60699600	0.00745525
9.61077212	0.00745640
9.61454890	0.00746283
9.61832633	0.00747476
9.62210443	0.00740611
9.62588318	0.00725832
9.62966259	0.00733495
9.63344266	0.00726712
9.63722338	0.00723875
9.64100477	0.00726920
9.64478681	0.00721459
9.64856951	0.00729162
9.65235287	0.00737963
9.65613688	0.00735737
9.65992156	0.00732760
9.66370689	0.00728723
9.66749288	0.00717505
9.67127952	0.00711679
9.67506683	0.00704651
9.67885479	0.00701048
9.68264341	0.00700100
9.68643269	0.00700297
9.69022263	0.00700100
9.69401322	0.00700100
9.69780447	0.00700102
9.70159638	0.00700722
9.70538895	0.00709712
9.70918218	0.00711966
9.71297606	0.00718311
9.71677060	0.00710821
9.72056580	0.00721396
9.72436166	0.00717182
9.72815818	0.00717036
9.73195535	0.00704133
9.73575318	0.00700100
9.73955167	0.00700100
9.74335082	0.00700100
9.74715063	0.00703053
9.75095109	0.00721757
9.75475221	0.00729700
9.75855399	0.00743399
9.76235643	0.00738137
9.76615952	0.00731166
9.76996327	0.00718396
9.77376768	0.00724467
9.77757275	0.00713631
9.78137848	0.00716160
9.78518486	0.00736208
9.78899190	0.00732798
9.79279960	0.00750403
9.79660796	0.00760237
9.80041698	0.00762931
9.80422665	0.00757261
9.80803698	0.00744187
9.81184797	0.00739169
9.81565962	0.00747497
9.81947193	0.00745328
9.82328489	0.00759698
9.82709851	0.00759136
9.83091279	0.00759877
9.83472773	0.00756160
9.83854332	0.00745833
9.84235958	0.00749584
9.84617649	0.00751381
9.84999406	0.00750799
9.85381228	0.00754245
9.85763117	0.00747863
9.86145071	0.00753201
9.86527091	0.00742446
9.86909177	0.00736919
9.87291328	0.00738616
9.87673546	0.00736813
9.88055829	0.00735009
9.88438178	0.00737071
9.88820593	0.00735207
9.89203073	0.00738469
9.89585620	0.00725517
9.89968232	0.00725565
9.90350910	0.00735602
9.90733653	0.00746128
9.91116463	0.00751019
9.91499338	0.00747058
9.91882279	0.00734371
9.92265286	0.00714807
9.92648359	0.00723969
9.93031497	0.00715614
9.93414702	0.00712183
9.93797972	0.00718477
9.94181308	0.00731201
9.94564709	0.00739142
9.94948177	0.00746047
9.95331710	0.00741375
9.95715309	0.00729907
9.96098974	0.00730749
9.96482704	0.00726952
9.96866501	0.00721934
9.97250363	0.00711952
9.97634291	0.00714991
9.98018285	0.00712211
9.98402344	0.00700100
9.98786470	0.00705077
9.99170661	0.00709848
9.99554918	0.00712360
9.99939240	0.00711495
10.00323629	0.00706684
10.00708083	0.00700366
10.01092603	0.00705487
10.01477189	0.00712886
10.01861841	0.00714832
10.02246558	0.00701378
10.02631341	0.00703724
10.03016190	0.00700100
10.03401105	0.00707347
10.03786086	0.00710579
10.04171132	0.00715235
10.04556245	0.00712792
10.04941422	0.00701355
10.05326666	0.00700100
10.05711976	0.00704037
10.06097351	0.00714886
10.06482792	0.00726691
10.06868299	0.00729686
10.07253872	0.00723853
10.07639511	0.00714051
10.08025215	0.00703843
10.08410985	0.00700100
10.08796821	0.00706703
10.09182723	0.00700792
10.09568690	0.00711450
10.09954723	0.00732463
10.10340822	0.00756794
10.10726987	0.00756404
10.11113218	0.00754957
10.11499514	0.00744822
10.11885877	0.00738064
10.12272305	0.00729455
10.12658798	0.00732077
10.13045358	0.00736163
10.13431983	0.00732579
10.13818675	0.00737764
10.14205431	0.00739938
10.14592254	0.00740322
10.14979143	0.00757124
10.15366097	0.00759725
10.15753117	0.00761146
10.16140203	0.00758011
10.16527355	0.00750094
10.16914572	0.00733733
10.17301856	0.00729763
10.17689205	0.00717492
10.18076620	0.00738566
10.18464100	0.00747556
10.18851647	0.00759068
10.19239259	0.00762300
10.19626937	0.00761930
10.20014681	0.00756475
10.20402490	0.00757367
10.20790366	0.00747497
10.21178307	0.00745602
10.21566314	0.00726699
10.21954387	0.00720186
10.22342525	0.00733834
10.22730730	0.00738978
10.23119000	0.00741763
10.23507336	0.00737833
10.23895738	0.00736975
10.24284205	0.00737115
10.24672738	0.00747081
10.25061338	0.00749377
10.25450002	0.00746546
10.25838733	0.00738161
10.26227530	0.00728392
10.26616392	0.00722713
10.27005320	0.00724093
10.27394314	0.00724986
10.27783373	0.00720467
10.28172499	0.00707544
10.28561690	0.00716405
10.28950947	0.00718615
10.29340270	0.00715920
10.29729659	0.00721120
10.30119113	0.00726807
10.30508633	0.00718396
10.30898219	0.00723595
10.31287871	0.00712417
10.31677588	0.00727910
10.32067372	0.00719215
10.32457221	0.00719226
10.32847136	0.00700100
10.33237116	0.00700100
10.33627163	0.00700100
10.34017275	0.00700100
10.34407453	0.00714669
10.34797697	0.00728300
10.35188007	0.00729215
10.35578382	0.00723131
10.35968824	0.00723477
10.36359331	0.00716539
10.36749903	0.00721238
10.37140542	0.00715928
10.37531247	0.00727810
10.37922017	0.00723984
10.38312853	0.00726567
10.38703754	0.00731551
10.39094722	0.00727645
10.39485755	0.00714990
10.39876855	0.00707828
10.40268020	0.00710063
10.40659250	0.00707557
10.41050547	0.00723152
10.41441909	0.00730894
10.41833337	0.00745493
10.42224831	0.00748800
10.42616391	0.00741162
10.43008016	0.00729596
10.43399708	0.00725599
10.43791465	0.00719507
10.44183287	0.00732539
10.44575176	0.00740403
10.44967131	0.00746070
10.45359151	0.00742541
10.45751237	0.00739236
10.46143389	0.00720936
10.46535606	0.00717875
10.46927890	0.00724662
10.47320239	0.00725385
10.47712654	0.00740879
10.48105134	0.00744369
10.48497681	0.00749283
10.48890293	0.00746344
10.49282972	0.00742286
10.49675715	0.00731290
10.50068525	0.00733030
10.50461401	0.00732390
10.50854342	0.00738282
10.51247349	0.00744417
10.51640422	0.00749534
10.52033561	0.00735528
10.52426765	0.00742700
10.52820035	0.00732824
10.53213371	0.00743007
10.53606773	0.00749406
10.54000241	0.00750679
10.54393774	0.00764301
10.54787373	0.00759693
10.55181038	0.00741781
10.55574769	0.00736482
10.55968566	0.00727053
10.56362428	0.00723667
10.56756356	0.00724898
10.57150350	0.00723017
10.57544410	0.00725937
10.57938535	0.00732113
10.58332727	0.00726122
10.58726984	0.00734719
10.59121307	0.00728993
10.59515695	0.00727519
10.59910150	0.00723319
10.60304670	0.00721112
10.60699256	0.00730279
10.61093908	0.00732894
10.61488626	0.00734817
10.61883409	0.00726568
10.62278258	0.00719357
10.62673173	0.00719530
10.63068154	0.00716266
10.63463201	0.00706796
10.63858313	0.00700074
10.64253491	0.00708365
10.64648735	0.00714867
10.65044045	0.00723668
10.65439421	0.00719632
10.65834862	0.00725503
10.66230369	0.00720347
10.66625942	0.00718853
10.67021581	0.00711887
10.67417285	0.00705347
10.67813056	0.00714710
10.68208892	0.00722609
10.68604794	0.00729164
10.69000761	0.00718426
10.69396795	0.00712755
10.69792894	0.00701121
10.70189059	0.00700100
10.70585290	0.00702297
10.70981586	0.00700100
10.71377949	0.00700100
10.71774377	0.00702822
10.72170871	0.00709480
10.72567431	0.00714795
10.72964056	0.00732783
10.73360748	0.00740885
10.73757505	0.00746098
10.74154328	0.00740487
10.74551217	0.00729933
10.74948171	0.00732928
10.75345192	0.00720115
10.75742278	0.00727219
10.76139430	0.00728770
10.76536647	0.00712458
10.76933931	0.00715983
10.77331280	0.00722517
10.77728695	0.00728422
10.78126176	0.00730563
10.78523723	0.00740943
10.78921335	0.00736166
10.79319013	0.00729965
10.79716757	0.00725535
10.80114567	0.00727411
10.80512443	0.00726032
10.80910384	0.00730553
10.81308391	0.00732938
10.81706464	0.00743563
10.82104603	0.00737870
10.82502807	0.00748189
10.82901078	0.00742660
10.83299414	0.00749094
10.83697816	0.00740451
10.84096284	0.00729042
10.84494817	0.00721641
10.84893416	0.00712796
10.85292081	0.00718944
10.85690812	0.00726435
10.86089609	0.00725667
10.86488471	0.00722661
10.86887400	0.00720203
10.87286394	0.00735303
10.87685454	0.00738136
10.88084579	0.00754029
10.88483771	0.00756475
10.88883028	0.00764537
10.89282351	0.00755101
10.89681740	0.00754820
10.90081194	0.00742394
10.90480715	0.00735929
10.90880301	0.00721936
10.91279953	0.00727087
10.91679670	0.00728516
10.92079454	0.00731715
10.92479303	0.00737009
10.92879218	0.00743706
10.93279199	0.00745135
10.93679246	0.00744774
10.94079358	0.00738024
10.94479537	0.00724986
10.94879781	0.00720474
10.95280091	0.00726033
10.95680466	0.00719711
10.96080908	0.00717578
10.96481415	0.00716993
10.96881988	0.00728838
10.97282627	0.00738222
10.97683331	0.00746079
10.98084102	0.00750356
10.98484938	0.00744868
10.98885840	0.00731587
10.99286808	0.00708092
10.99687841	0.00702217
11.00088941	0.00704482
11.00490106	0.00700100
11.00891337	0.00701492
11.01292633	0.00707012
11.01693996	0.00715358
11.02095424	0.00710318
11.02496918	0.00718746
11.02898478	0.00718304
11.03300104	0.00730069
11.03701795	0.00730747
11.04103553	0.00721800
11.04505376	0.00708378
11.04907264	0.00703012
11.05309219	0.00700100
11.05711239	0.00715813
11.06113326	0.00709699
11.06515478	0.00714915
11.06917695	0.00715596
11.07319979	0.00724150
11.07722328	0.00730526
11.08124744	0.00735113
11.08527224	0.00735184
11.08929771	0.00723575
11.09332384	0.00717196
11.09735062	0.00707521
11.10137806	0.00712590
11.10540616	0.00719592
11.10943492	0.00720977
11.11346433	0.00723279
11.11749441	0.00725418
11.12152514	0.00733315
11.12555652	0.00733806
11.12958857	0.00744144
11.13362128	0.00751431
11.13765464	0.00751535
11.14168866	0.00745495
11.14572334	0.00735366
11.14975867	0.00738075
11.15379467	0.00735962
11.15783132	0.00741702
11.16186863	0.00739772
11.16590660	0.00723926
11.16994522	0.00728629
11.17398450	0.00723036
11.17802445	0.00732479
11.18206504	0.00723612
11.18610630	0.00729026
11.19014822	0.00734644
11.19419079	0.00729195
11.19823402	0.00728242
11.20227791	0.00728814
11.20632246	0.00729772
11.21036766	0.00731972
11.21441352	0.00741904
11.21846004	0.00748051
11.22250722	0.00759874
11.22655506	0.00764862
11.23060355	0.00756727
11.23465270	0.00737972
11.23870251	0.00732033
11.24275298	0.00733704
11.24680411	0.00719933
11.25085589	0.00731146
11.25490833	0.00729664
11.25896143	0.00733960
11.26301519	0.00736302
11.26706961	0.00743507
11.27112468	0.00733703
11.27518041	0.00733828
11.27923680	0.00726344
11.28329385	0.00733102
11.28735155	0.00727591
11.29140991	0.00736586
11.29546893	0.00732032
11.29952861	0.00741556
11.30358895	0.00731833
11.30764994	0.00722640
11.31171160	0.00717354
11.31577391	0.00720876
11.31983687	0.00723056
11.32390050	0.00734005
11.32796478	0.00736123
11.33202973	0.00743837
11.33609533	0.00735192
11.34016158	0.00733934
11.34422850	0.00719004
11.34829607	0.00721326
11.35236430	0.00720067
11.35643319	0.00708535
11.36050274	0.00700176
11.36457295	0.00700100
11.36864381	0.00700100
11.37271533	0.00700100
11.37678751	0.00700100
11.38086035	0.00700100
11.38493384	0.00707698
11.38900799	0.00722395
11.39308280	0.00734611
11.39715827	0.00739339
11.40123440	0.00746061
11.40531118	0.00737688
11.40938862	0.00738063
11.41346672	0.00733513
11.41754548	0.00728822
11.42162490	0.00721100
11.42570497	0.00708982
11.42978570	0.00713751
11.43386709	0.00701899
11.43794914	0.00721905
11.44203184	0.00716439
11.44611521	0.00718990
11.45019923	0.00722638
11.45428391	0.00723561
11.45836925	0.00720008
11.46245524	0.00709069
11.46654189	0.00708425
11.47062920	0.00720477
11.47471717	0.00722457
11.47880580	0.00737621
11.48289508	0.00745543
11.48698503	0.00749191
11.49107563	0.00749178
11.49516688	0.00747171
11.49925880	0.00735398
11.50335137	0.00735792
11.50744461	0.00721598
11.51153850	0.00720954
11.51563304	0.00717991
11.51972825	0.00734559
11.52382411	0.00744758
11.52792063	0.00751276
11.53201781	0.00756736
11.53611565	0.00762948
11.54021415	0.00747330
11.54431330	0.00725406
11.54841311	0.00706837
11.55251358	0.00705929
11.55661470	0.00708986
11.56071649	0.00713406
11.56481893	0.00725558
11.56892203	0.00725583
11.57302579	0.00732058
11.57713021	0.00733162
11.58123528	0.00732252
11.58534101	0.00734882
11.58944740	0.00736697
11.59355445	0.00741057
11.59766216	0.00732476
11.60177052	0.00729369
11.60587954	0.00735681
11.60998922	0.00731170
11.61409956	0.00723973
11.61821055	0.00734029
11.62232221	0.00724004
11.62643452	0.00731517
11.63054749	0.00735876
11.63466111	0.00732057
11.63877540	0.00726162
11.64289034	0.00727470
11.64700594	0.00715899
11.65112220	0.00718345
11.65523912	0.00734179
11.65935669	0.00732455
11.66347492	0.00732969
11.66759382	0.00718001
11.67171336	0.00704985
11.67583357	0.00700100
11.67995443	0.00703500
11.68407596	0.00716551
11.68819813	0.00716987
11.69232097	0.00725075
11.69644447	0.00729316
11.70056862	0.00718217
11.70469343	0.00708745
11.70881890	0.00708837
11.71294503	0.00700100
11.71707181	0.00701834
11.72119926	0.00700251
11.72532736	0.00708905
11.72945612	0.00713184
11.73358553	0.00725987
11.73771561	0.00718955
11.74184634	0.00722685
11.74597773	0.00726395
11.75010978	0.00718162
11.75424249	0.00716154
11.75837585	0.00721797
11.76250987	0.00711306
11.76664455	0.00718657
11.77077989	0.00702591
11.77491589	0.00701668
11.77905254	0.00710201
11.78318985	0.00713749
11.78732782	0.00710788
11.79146645	0.00727256
11.79560573	0.00722382
11.79974568	0.00718200
11.80388628	0.00719348
11.80802754	0.00721289
11.81216945	0.00716436
11.81631203	0.00722771
11.82045526	0.00725201
11.82459915	0.00723745
11.82874370	0.00721170
11.83288891	0.00706977
11.83703477	0.00718868
11.84118129	0.00725753
11.84532847	0.00729953
11.84947631	0.00728029
11.85362481	0.00734243
11.85777396	0.00729836
11.86192377	0.00736824
11.86607424	0.00735083
11.87022537	0.00732446
11.87437716	0.00743727
11.87852960	0.00746095
11.88268270	0.00750580
11.88683646	0.00749897
11.89099088	0.00746183
11.89514595	0.00738399
11.89930169	0.00737269
11.90345808	0.00726494
11.90761513	0.00731548
11.91177283	0.00735016
11.91593120	0.00733112
11.92009022	0.00728462
11.92424990	0.00715308
11.92841024	0.00718327
11.93257124	0.00705213
11.93673289	0.00705121
11.94089520	0.00719696
11.94505817	0.00725442
11.94922180	0.00718819
11.95338609	0.00714372
11.95755103	0.00710840
11.96171663	0.00713148
11.96588289	0.00725018
11.97004981	0.00722423
11.97421738	0.00724832
11.97838562	0.00719022
11.98255451	0.00724952
11.98672406	0.00719487
11.99089426	0.00718722
11.99506513	0.00728518
11.99923665	0.00722158
12.00340883	0.00715982
12.00758167	0.00701221
12.01175517	0.00700100
12.01592932	0.00711290
12.02010413	0.00713914
12.02427961	0.00707218
12.02845573	0.00711633
12.03263252	0.00722536
12.03680996	0.00719401
12.04098807	0.00723348
12.04516683	0.00717120
12.04934624	0.00712582
12.05352632	0.00713049
12.05770705	0.00710484
12.06188844	0.00707349
12.06607049	0.00714042
12.07025320	0.00715526
12.07443656	0.00712086
12.07862059	0.00702828
12.08280527	0.00700100
12.08699061	0.00706093
12.09117660	0.00709736
12.09536326	0.00709882
12.09955057	0.00719710
12.10373854	0.00719042
12.10792717	0.00711089
12.11211646	0.00711315
12.11630640	0.00717645
12.12049700	0.00718563
12.12468826	0.00707091
12.12888018	0.00708151
12.13307276	0.00700100
12.13726599	0.00720042
12.14145988	0.00731930
12.14565443	0.00744856
12.14984964	0.00739735
12.15404550	0.00730301
12.15824203	0.00715029
12.16243921	0.00701872
12.16663705	0.00701836
12.17083555	0.00707617
12.17503470	0.00708657
12.17923451	0.00700543
12.18343498	0.00703725
12.18763611	0.00700783
12.19183790	0.00708998
12.19604034	0.00712982
12.20024345	0.00725225
12.20444721	0.00724631
12.20865162	0.00722104
12.21285670	0.00714938
12.21706243	0.00717660
12.22126883	0.00720789
12.22547588	0.00722840
12.22968358	0.00719438
12.23389195	0.00733655
12.23810097	0.00742948
12.24231065	0.00748437
12.24652099	0.00742960
12.25073199	0.00724116
12.25494365	0.00718945
12.25915596	0.00703458
12.26336893	0.00700100
12.26758256	0.00721830
12.27179685	0.00734110
12.27601179	0.00739370
12.28022739	0.00728252
12.28444365	0.00724235
12.28866057	0.00726728
12.29287815	0.00713820
12.29709638	0.00710738
12.30131527	0.00709346
12.30553482	0.00717231
12.30975503	0.00717283
12.31397590	0.00708953
12.31819742	0.00712930
12.32241960	0.00718516
12.32664244	0.00715842
12.33086594	0.00726779
12.33509010	0.00726199
12.33931491	0.00718642
12.34354038	0.00722783
12.34776651	0.00722815
12.35199330	0.00731676
12.35622074	0.00721779
12.36044884	0.00738046
12.36467760	0.00731608
12.36890702	0.00729279
12.37313710	0.00722942
12.37736783	0.00714754
12.38159923	0.00707299
12.38583128	0.00700100
12.39006399	0.00700882
12.39429735	0.00701032
12.39853138	0.00705467
12.40276606	0.00711569
12.40700140	0.00700012
12.41123739	0.00705362
12.41547405	0.00705442
12.41971136	0.00705096
12.42394934	0.00714047
12.42818796	0.00713558
12.43242725	0.00713760
12.43666720	0.00707168
12.44090780	0.00710035
12.44514906	0.00720858
12.44939098	0.00728059
12.45363356	0.00726369
12.45787679	0.00716095
12.46212068	0.00705189
12.46636523	0.00701404
12.47061044	0.00700100
12.47485631	0.00702967
12.47910283	0.00704690
12.48335002	0.00701183
12.48759786	0.00721980
12.49184635	0.00727275
12.49609551	0.00720057
12.50034532	0.00707061
12.50459579	0.00700473
12.50884692	0.00708417
12.51309871	0.00707857
12.51735116	0.00713747
12.52160426	0.00716054
12.52585802	0.00708659
12.53011244	0.00711598
12.53436752	0.00711993
12.53862325	0.00718330
12.54287965	0.00715410
12.54713670	0.00717575
12.55139440	0.00719803
12.55565277	0.00712773
12.55991180	0.00717157
12.56417148	0.00719404
12.56843182	0.00718355
12.57269282	0.00721213
12.57695447	0.00723379
12.58121679	0.00730651
12.58547976	0.00746266
12.58974339	0.00748207
12.59400768	0.00742378
12.59827262	0.00727983
12.60253823	0.00714586
12.60680449	0.00711054
12.61107141	0.00713241
12.61533898	0.00716221
12.61960722	0.00712181
12.62387611	0.00709770
12.62814566	0.00714459
12.63241587	0.00720612
12.63668674	0.00720174
12.64095826	0.00714243
12.64523045	0.00724261
12.64950329	0.00732653
12.65377678	0.00733639
12.65805094	0.00732530
12.66232575	0.00732823
12.66660123	0.00721074
12.67087736	0.00715183
12.67515415	0.00700100
12.67943159	0.00703031
12.68370969	0.00712283
12.68798846	0.00716795
12.69226788	0.00729241
12.69654795	0.00737312
12.70082869	0.00731081
12.70511008	0.00719622
12.70939213	0.00714917
12.71367484	0.00713692
12.71795821	0.00718692
12.72224223	0.00716062
12.72652692	0.00711195
12.73081226	0.00709338
12.73509826	0.00700100
12.73938491	0.00712973
12.74367223	0.00724670
12.74796020	0.00721353
12.75224883	0.00725645
12.75653812	0.00721066
12.76082806	0.00713965
12.76511867	0.00716832
12.76940993	0.00730361
12.77370185	0.00730013
12.77799443	0.00723014
12.78228766	0.00716237
12.78658156	0.00708119
12.79087611	0.00715421
12.79517132	0.00715726
12.79946719	0.00722784
12.80376371	0.00714604
12.80806089	0.00709416
12.81235873	0.00712039
12.81665723	0.00700645
12.82095639	0.00701525
12.82525620	0.00717028
12.82955668	0.00710029
12.83385781	0.00706713
12.83815960	0.00709155
12.84246204	0.00703418
12.84676515	0.00713299
12.85106891	0.00709591
12.85537333	0.00713836
12.85967841	0.00709170
12.86398414	0.00708920
12.86829054	0.00708161
12.87259759	0.00712957
12.87690530	0.00711994
12.88121367	0.00711073
12.88552269	0.00700364
12.88983237	0.00710901
12.89414272	0.00715272
12.89845371	0.00732542
12.90276537	0.00732987
12.90707769	0.00733249
12.91139066	0.00726838
12.91570429	0.00720630
12.92001858	0.00716721
12.92433353	0.00713402
12.92864913	0.00717265
12.93296539	0.00717344
12.93728231	0.00711462
12.94159989	0.00701917
12.94591813	0.00710072
12.95023702	0.00703476
12.95455657	0.00721472
12.95887678	0.00725938
12.96319765	0.00732398
12.96751918	0.00737637
12.97184136	0.00728533
12.97616420	0.00734525
12.98048770	0.00727618
12.98481186	0.00726449
12.98913667	0.00727111
12.99346215	0.00722096
12.99778828	0.00729960
13.00211507	0.00729340
13.00644251	0.00708863
13.01077062	0.00708060
13.01509938	0.00705649
13.01942880	0.00708813
13.02375888	0.00715782
13.02808962	0.00728956
13.03242101	0.00744327
13.03675306	0.00739923
13.04108577	0.00747197
13.04541914	0.00746332
13.04975317	0.00753566
13.05408785	0.00747310
13.05842319	0.00735419
13.06275919	0.00732500
13.06709585	0.00721097
13.07143316	0.00711708
13.07577114	0.00716276
13.08010977	0.00714903
13.08444906	0.00712004
13.08878900	0.00721597
13.09312961	0.00723276
13.09747087	0.00732930
13.10181279	0.00726003
13.10615537	0.00720745
13.11049861	0.00717012
13.11484250	0.00714072
13.11918706	0.00700100
13.12353227	0.00700100
13.12787813	0.00701497
13.13222466	0.00709172
13.13657184	0.00712431
13.14091969	0.00710849
13.14526819	0.00706500
13.14961734	0.00711591
13.15396716	0.00719571
13.15831763	0.00713450
13.16266876	0.00700100
13.16702055	0.00703662
13.17137300	0.00706747
13.17572611	0.00702730
13.18007987	0.00700100
13.18443429	0.00703898
13.18878937	0.00705108
13.19314511	0.00707049
13.19750150	0.00704494
13.20185855	0.00716466
13.20621626	0.00720523
13.21057463	0.00709911
13.21493366	0.00706401
13.21929334	0.00701120
13.22365368	0.00700100
13.22801468	0.00700100
13.23237634	0.00707852
13.23673866	0.00716643
13.24110163	0.00723624
13.24546526	0.00723707
13.24982955	0.00733739
13.25419450	0.00734819
13.25856011	0.00726499
13.26292637	0.00720174
13.26729329	0.00715130
13.27166087	0.00717187
13.27602911	0.00721218
13.28039800	0.00713082
13.28476756	0.00708954
13.28913777	0.00715853
13.29350863	0.00718560
13.29788016	0.00719763
13.30225235	0.00729489
13.30662519	0.00732990
13.31099869	0.00721151
13.31537285	0.00723778
13.31974766	0.00717249
13.32412314	0.00712877
13.32849927	0.00712919
13.33287606	0.00730561
13.33725351	0.00736076
13.34163161	0.00742141
13.34601038	0.00728206
13.35038980	0.00734433
13.35476988	0.00726257
13.35915061	0.00727906
13.36353201	0.00730106
13.36791406	0.00734075
13.37229677	0.00727180
13.37668014	0.00730295
13.38106417	0.00730358
13.38544885	0.00735812
13.38983420	0.00726455
13.39422020	0.00726416
13.39860686	0.00714984
13.40299417	0.00714844
13.40738215	0.00719138
13.41177078	0.00721806
13.41616007	0.00716843
13.42055002	0.00716133
13.42494062	0.00710032
13.42933189	0.00722748
13.43372381	0.00728122
13.43811639	0.00735346
13.44250962	0.00745053
13.44690352	0.00751260
13.45129807	0.00756084
13.45569328	0.00765302
13.46008915	0.00738164
13.46448568	0.00714159
13.46888287	0.00706775
13.47328071	0.00700100
13.47767921	0.00700100
13.48207837	0.00711101
13.48647819	0.00724254
13.49087866	0.00729778
13.49527979	0.00728914
13.49968158	0.00714968
13.50408403	0.00706535
13.50848714	0.00700100
13.51289090	0.00712225
13.51729532	0.00721322
13.52170040	0.00722465
13.52610614	0.00732925
13.53051254	0.00723591
13.53491959	0.00714439
13.53932730	0.00713791
13.54373567	0.00707488
13.54814470	0.00704784
13.55255438	0.00713068
13.55696473	0.00706480
13.56137573	0.00716737
13.56578739	0.00715072
13.57019970	0.00713915
13.57461268	0.00725272
13.57902631	0.00719090
13.58344060	0.00707171
13.58785555	0.00704550
13.59227116	0.00700100
13.59668742	0.00700100
13.60110434	0.00703738
13.60552192	0.00700582
13.60994016	0.00710820
13.61435906	0.00722237
13.61877861	0.00728448
13.62319882	0.00728187
13.62761969	0.00722657
13.63204122	0.00713201
13.63646340	0.00705515
13.64088625	0.00702731
13.64530975	0.00705936
13.64973391	0.00718948
13.65415873	0.00730780
13.65858420	0.00730547
13.66301033	0.00742663
13.66743712	0.00726419
13.67186457	0.00714182
13.67629268	0.00717529
13.68072144	0.00720979
13.68515087	0.00732363
13.68958095	0.00740859
13.69401168	0.00736841
13.69844308	0.00736445
13.70287513	0.00721360
13.70730785	0.00731360
13.71174122	0.00732125
13.71617524	0.00738544
13.72060993	0.00728322
13.72504527	0.00727662
13.72948128	0.00718212
13.73391793	0.00722394
13.73835525	0.00730034
13.74279323	0.00719731
13.74723186	0.00723017
13.75167115	0.00732916
13.75611110	0.00735023
13.76055171	0.00727547
13.76499297	0.00722716
13.76943489	0.00725230
13.77387747	0.00719077
13.77832071	0.00722729
13.78276461	0.00729128
13.78720916	0.00737319
13.79165438	0.00744369
13.79610025	0.00745520
13.80054677	0.00742356
13.80499396	0.00728838
13.80944180	0.00721932
13.81389031	0.00724445
13.81833947	0.00711802
13.82278928	0.00703227
13.82723976	0.00714156
13.83169089	0.00707200
13.83614268	0.00716582
13.84059513	0.00730277
13.84504824	0.00736139
13.84950200	0.00741431
13.85395643	0.00734456
13.85841151	0.00727114
13.86286725	0.00707565
13.86732364	0.00700100
13.87178070	0.00706692
13.87623841	0.00705389
13.88069678	0.00704026
13.88515581	0.00704797
13.88961550	0.00713158
13.89407584	0.00725384
13.89853684	0.00726237
13.90299850	0.00726602
13.90746082	0.00730975
13.91192379	0.00720334
13.91638743	0.00706844
13.92085172	0.00704136
13.92531667	0.00717054
13.92978228	0.00717155
13.93424854	0.00727712
13.93871546	0.00726104
13.94318305	0.00725919
13.94765128	0.00718412
13.95212018	0.00710557
13.95658974	0.00706629
13.96105995	0.00703373
13.96553082	0.00700100
13.97000235	0.00701032
13.97447453	0.00700840
13.97894738	0.00701246
13.98342088	0.00714197
13.98789504	0.00717829
13.99236986	0.00728624
13.99684534	0.00723793
14.00132147	0.00725045
14.00579826	0.00732727
14.01027571	0.00736013
14.01475382	0.00734133
14.01923258	0.00718336
14.02371201	0.00709660
14.02819209	0.00706416
14.03267283	0.00709683
14.03715422	0.00709959
14.04163628	0.00711130
14.04611899	0.00715942
14.05060236	0.00713919
14.05508639	0.00716942
14.05957108	0.00722731
14.06405642	0.00720769
14.06854243	0.00723181
14.07302909	0.00716397
14.07751640	0.00722817
14.08200438	0.00711598
14.08649301	0.00701722
14.09098231	0.00700100
14.09547226	0.00707384
14.09996286	0.00702786
14.10445413	0.00728998
14.10894605	0.00729798
14.11343863	0.00742012
14.11793187	0.00748224
14.12242577	0.00747865
14.12692033	0.00739083
14.13141554	0.00736058
14.13591141	0.00718100
14.14040794	0.00720326
14.14490513	0.00708492
14.14940297	0.00721539
14.15390147	0.00733978
14.15840063	0.00729834
14.16290045	0.00735232
14.16740093	0.00737417
14.17190206	0.00737810
14.17640386	0.00743798
14.18090631	0.00741812
14.18540941	0.00737994
14.18991318	0.00720361
14.19441760	0.00717460
14.19892269	0.00717731
14.20342843	0.00719792
14.20793482	0.00732373
14.21244188	0.00737466
14.21694959	0.00734258
14.22145796	0.00719455
14.22596699	0.00710001
14.23047668	0.00706386
14.23498702	0.00707614
14.23949803	0.00714599
14.24400969	0.00708767
14.24852201	0.00718764
14.25303498	0.00720663
14.25754862	0.00729052
14.26206291	0.00729731
14.26657786	0.00732525
14.27109347	0.00728279
14.27560974	0.00720556
14.28012666	0.00714418
14.28464424	0.00711739
14.28916248	0.00720149
14.29368138	0.00726483
14.29820093	0.00724272
14.30272115	0.00724382
14.30724202	0.00704471
14.31176355	0.00703786
14.31628574	0.00700100
14.32080858	0.00702237
14.32533209	0.00701986
14.32985625	0.00715244
14.33438107	0.00716417
14.33890654	0.00724954
14.34343268	0.00723441
14.34795947	0.00714400
14.35248692	0.00701290
14.35701503	0.00702293
14.36154380	0.00700100
14.36607322	0.00700100
14.37060330	0.00703864
14.37513404	0.00715314
14.37966544	0.00720417
14.38419750	0.00726883
14.38873021	0.00728873
14.39326358	0.00724921
14.39779761	0.00714581
14.40233230	0.00709267
14.40686764	0.00710423
14.41140365	0.00706655
14.41594031	0.00702622
14.42047763	0.00713874
14.42501561	0.00713774
14.42955424	0.00726391
14.43409353	0.00723239
14.43863348	0.00724828
14.44317409	0.00725948
14.44771536	0.00735126
14.45225728	0.00735432
14.45679987	0.00727072
14.46134311	0.00716271
14.46588700	0.00725000
14.47043156	0.00719204
14.47497678	0.00725675
14.47952265	0.00729624
14.48406918	0.00728364
14.48861636	0.00732150
14.49316421	0.00736505
14.49771271	0.00728633
14.50226188	0.00727109
14.50681170	0.00721780
14.51136217	0.00719524
14.51591331	0.00724957
14.52046510	0.00725915
14.52501755	0.00731308
14.52957066	0.00730985
14.53412443	0.00743071
14.53867885	0.00733511
14.54323394	0.00736930
14.54778968	0.00724095
14.55234607	0.00708492
14.55690313	0.00719236
14.56146085	0.00723612
14.56601922	0.00734071
14.57057825	0.00739383
14.57513794	0.00745061
14.57969828	0.00742031
14.58425929	0.00735990
14.58882095	0.00725656
14.59338327	0.00717642
14.59794624	0.00713453
14.60250988	0.00724054
14.60707417	0.00720231
14.61163912	0.00721412
14.61620473	0.00718627
14.62077100	0.00723939
14.62533793	0.00721377
14.62990551	0.00717167
14.63447375	0.00712978
14.63904265	0.00704699
14.64361221	0.00710173
14.64818242	0.00705251
14.65275329	0.00703280
14.65732482	0.00702793
14.66189701	0.00700100
14.66646986	0.00700100
14.67104336	0.00700100
14.67561752	0.00710359
14.68019234	0.00712483
14.68476782	0.00719286
14.68934396	0.00718195
14.69392075	0.00708376
14.69849820	0.00702036
14.70307631	0.00708167
14.70765508	0.00705327
14.71223450	0.00702385
14.71681459	0.00716698
14.72139533	0.00721674
14.72597673	0.00725103
14.73055878	0.00719825
14.73514150	0.00713508
14.73972487	0.00718321
14.74430890	0.00713612
14.74889359	0.00721029
14.75347894	0.00715994
14.75806494	0.00718183
14.76265160	0.00717360
14.76723892	0.00716090
14.77182690	0.00724788
14.77641554	0.00730435
14.78100483	0.00725237
14.78559478	0.00721383
14.79018539	0.00712157
14.79477666	0.00719900
14.79936859	0.00714560
14.80396117	0.00720146
14.80855441	0.00718733
14.81314831	0.00718643
14.81774287	0.00721034
14.82233808	0.00707618
14.82693396	0.00706245
14.83153049	0.00707783
14.83612768	0.00703562
14.84072552	0.00720657
14.84532403	0.00740337
14.84992319	0.00727343
14.85452301	0.00724074
14.85912349	0.00733866
14.86372462	0.00721156
14.86832642	0.00724275
14.87292887	0.00722491
14.87753198	0.00734032
14.88213575	0.00724313
14.88674017	0.00737259
14.89134526	0.00736981
14.89595100	0.00733752
14.90055740	0.00729771
14.90516446	0.00740580
14.90977217	0.00727707
14.91438054	0.00721305
14.91898957	0.00711932
14.92359926	0.00710513
14.92820961	0.00702891
14.93282062	0.00700810
14.93743228	0.00703213
14.94204460	0.00723084
14.94665758	0.00726638
14.95127121	0.00727914
14.95588551	0.00732913
14.96050046	0.00735775
14.96511607	0.00724925
14.96973234	0.00721929
14.97434926	0.00725564
14.97896685	0.00715690
14.98358509	0.00737555
14.98820399	0.00746298
14.99282355	0.00735142
14.99744376	0.00743783
15.00206464	0.00733929
15.00668617	0.00733171
15.01130836	0.00724498
15.01593120	0.00716191
15.02055471	0.00731545
15.02517887	0.00720777
15.02980369	0.00701219
15.03442917	0.00703462
15.03905531	0.00700100
15.04368210	0.00711223
15.04830956	0.00715335
15.05293767	0.00724960
15.05756643	0.00728707
15.06219586	0.00732391
15.06682594	0.00738559
15.07145669	0.00737076
15.07608809	0.00732053
15.08072014	0.00717062
15.08535286	0.00700116
15.08998623	0.00704596
15.09462027	0.00700100
15.09925496	0.00700100
15.10389030	0.00704151
15.10852631	0.00701961
15.11316297	0.00718814
15.11780029	0.00721384
15.12243827	0.00728125
15.12707691	0.00739586
15.13171620	0.00739105
15.13635616	0.00735286
15.14099677	0.00712404
15.14563803	0.00719268
15.15027996	0.00710404
15.15492255	0.00726523
15.15956579	0.00734058
15.16420969	0.00732681
15.16885425	0.00727032
15.17349946	0.00720406
15.17814534	0.00719864
15.18279187	0.00715781
15.18743906	0.00716784
15.19208691	0.00725743
15.19673541	0.00717733
15.20138457	0.00711840
15.20603440	0.00720880
15.21068487	0.00741415
15.21533601	0.00739448
15.21998781	0.00746148
15.22464026	0.00744385
15.22929337	0.00750067
15.23394714	0.00744336
15.23860157	0.00739848
15.24325665	0.00730821
15.24791239	0.00726066
15.25256879	0.00720662
15.25722585	0.00718329
15.26188357	0.00735669
15.26654194	0.00759175
15.27120097	0.00761093
15.27586066	0.00756400
15.28052101	0.00738808
15.28518202	0.00719508
15.28984368	0.00717419
15.29450600	0.00723142
15.29916898	0.00724940
15.30383262	0.00733389
15.30849692	0.00723406
15.31316187	0.00727076
15.31782748	0.00714855
15.32249375	0.00734840
15.32716068	0.00735539
15.33182826	0.00745107
15.33649650	0.00746579
15.34116540	0.00746300
15.34583496	0.00725922
15.35050518	0.00728654
15.35517605	0.00730125
15.35984759	0.00734365
15.36451978	0.00748348
15.36919262	0.00754926
15.37386613	0.00754669
15.37854029	0.00747086
15.38321512	0.00734214
15.38789060	0.00724496
15.39256673	0.00713964
15.39724353	0.00709902
15.40192098	0.00709888
15.40659909	0.00706212
15.41127786	0.00718305
15.41595729	0.00734284
15.42063737	0.00730710
15.42531812	0.00713506
15.42999952	0.00702263
15.43468158	0.00713341
15.43936429	0.00728793
15.44404767	0.00729149
15.44873170	0.00727063
15.45341639	0.00727480
15.45810174	0.00708447
15.46278775	0.00722434
15.46747441	0.00722546
15.47216173	0.00724387
15.47684971	0.00710054
15.48153835	0.00717633
15.48622765	0.00720369
15.49091760	0.00729412
15.49560821	0.00731640
15.50029948	0.00737448
15.50499141	0.00720551
15.50968399	0.00717876
15.51437724	0.00707184
15.51907114	0.00701396
15.52376570	0.00700100
15.52846091	0.00700380
15.53315679	0.00707766
15.53785332	0.00711491
15.54255051	0.00726039
15.54724836	0.00736295
15.55194687	0.00739328
15.55664603	0.00736217
15.56134585	0.00725985
15.56604633	0.00715569
15.57074747	0.00700100
15.57544927	0.00700100
15.58015172	0.00700100
15.58485483	0.00702646
15.58955860	0.00707123
15.59426303	0.00716137
15.59896812	0.00722242
15.60367386	0.00728937
15.60838026	0.00730749
15.61308732	0.00729835
15.61779504	0.00721291
15.62250341	0.00709960
15.62721245	0.00705018
15.63192214	0.00702048
15.63663249	0.00700381
15.64134349	0.00717253
15.64605516	0.00719678
15.65076748	0.00720050
15.65548046	0.00731123
15.66019410	0.00747221
15.66490839	0.00744724
15.66962335	0.00750792
15.67433896	0.00755802
15.67905523	0.00741830
15.68377216	0.00737847
15.68848974	0.00729369
15.69320799	0.00728641
15.69792689	0.00733733
15.70264645	0.00743463
15.70736667	0.00734415
15.71208754	0.00745223
15.71680907	0.00736114
15.72153127	0.00724929
15.72625411	0.00718811
15.73097762	0.00710922
15.73570179	0.00711782
15.74042661	0.00710851
15.74515209	0.00716695
15.74987823	0.00723149
15.75460503	0.00717845
15.75933248	0.00722204
15.76406059	0.00719951
15.76878936	0.00706223
15.77351879	0.00714997
15.77824888	0.00726578
15.78297962	0.00735332
15.78771102	0.00732835
15.79244308	0.00732189
15.79717580	0.00715307
15.80190917	0.00715150
15.80664321	0.00715236
15.81137790	0.00724235
15.81611325	0.00720415
15.82084926	0.00728192
15.82558592	0.00710558
15.83032324	0.00716850
15.83506123	0.00707496
15.83979986	0.00712893
15.84453916	0.00725756
15.84927912	0.00718498
15.85401973	0.00719825
15.85876100	0.00717634
15.86350293	0.00706347
15.86824551	0.00708224
15.87298876	0.00701190
15.87773266	0.00702876
15.88247722	0.00704874
15.88722244	0.00709640
15.89196831	0.00701731
15.89671485	0.00715955
15.90146204	0.00733189
15.90620989	0.00733619
15.91095839	0.00717283
15.91570756	0.00705587
15.92045738	0.00700076
15.92520786	0.00717697
15.92995900	0.00712797
15.93471080	0.00710949
15.93946326	0.00706964
15.94421637	0.00725806
15.94897014	0.00718769
15.95372457	0.00731061
15.95847965	0.00735418
15.96323540	0.00736906
15.96799180	0.00727977
15.97274886	0.00721979
15.97750658	0.00713904
15.98226496	0.00719421
15.98702399	0.00713096
15.99178368	0.00700100
15.99654403	0.00700100
16.00130504	0.00705102
16.00606670	0.00702830
16.01082903	0.00706018
16.01559201	0.00707395
16.02035565	0.00712658
16.02511995	0.00710048
16.02988490	0.00715393
16.03465051	0.00724562
16.03941678	0.00726936
16.04418371	0.00734681
16.04895130	0.00744664
16.05371954	0.00745147
16.05848845	0.00742740
16.06325801	0.00731015
16.06802823	0.00722850
16.07279910	0.00722417
16.07757064	0.00720986
16.08234283	0.00720125
16.08711568	0.00716092
16.09188919	0.00731934
16.09666335	0.00741754
16.10143818	0.00747261
16.10621366	0.00752748
16.11098980	0.00749934
16.11576659	0.00743173
16.12054405	0.00720219
16.12532216	0.00713539
16.13010093	0.00700100
16.13488036	0.00704847
16.13966045	0.00701594
16.14444119	0.00720125
16.14922260	0.00726348
16.15400466	0.00740364
16.15878738	0.00749598
16.16357075	0.00750205
16.16835479	0.00732319
16.17313948	0.00726722
16.17792483	0.00709650
16.18271084	0.00706636
16.18749750	0.00713957
16.19228483	0.00715114
16.19707281	0.00730676
16.20186145	0.00714580
16.20665075	0.00728697
16.21144070	0.00730749
16.21623132	0.00728305
16.22102259	0.00718740
16.22581452	0.00722400
16.23060710	0.00714585
16.23540035	0.00713727
16.24019425	0.00713765
16.24498881	0.00706520
16.24978403	0.00700719
16.25457991	0.00700100
16.25937644	0.00712980
16.26417364	0.00707699
16.26897149	0.00713629
16.27377000	0.00713475
16.27856916	0.00715051
16.28336899	0.00708631
16.28816947	0.00704205
16.29297061	0.00711681
16.29777241	0.00704469
16.30257486	0.00707247
16.30737798	0.00700100
16.31218175	0.00709300
16.31698618	0.00709674
16.32179126	0.00707526
16.32659701	0.00713740
16.33140341	0.00720503
16.33621047	0.00730255
16.34101819	0.00729938
16.34582657	0.00737759
16.35063560	0.00739517
16.35544530	0.00731672
16.36025565	0.00714122
16.36506666	0.00714557
16.36987832	0.00713569
16.37469065	0.00710220
16.37950363	0.00702741
16.38431727	0.00700100
16.38913157	0.00701215
16.39394652	0.00703023
16.39876214	0.00705837
16.40357841	0.00719210
16.40839534	0.00711526
16.41321293	0.00712448
16.41803117	0.00711865
16.42285008	0.00718016
16.42766964	0.00712611
16.43248986	0.00724092
16.43731073	0.00712766
16.44213227	0.00709660
16.44695446	0.00718639
16.45177731	0.00715024
16.45660082	0.00722986
16.46142499	0.00716889
16.46624981	0.00711564
16.47107530	0.00725569
16.47590144	0.00731842
16.48072824	0.00724524
16.48555569	0.00724267
16.49038381	0.00730844
16.49521258	0.00723384
16.50004201	0.00725079
16.50487210	0.00708668
16.50970284	0.00718908
16.51453425	0.00719626
16.51936631	0.00727792
16.52419903	0.00717992
16.52903240	0.00728883
16.53386644	0.00713407
16.53870113	0.00718907
16.54353648	0.00719320
16.54837249	0.00719043
16.55320916	0.00714817
16.55804648	0.00710327
16.56288447	0.00709113
16.56772311	0.00722324
16.57256241	0.00726155
16.57740236	0.00731227
16.58224298	0.00728956
16.58708425	0.00732238
16.59192618	0.00728399
16.59676877	0.00727532
16.60161201	0.00725259
16.60645592	0.00719976
16.61130048	0.00718192
16.61614570	0.00727517
16.62099158	0.00724899
16.62583811	0.00731538
16.63068531	0.00725930
16.63553316	0.00726730
16.64038167	0.00726939
16.64523083	0.00730263
16.65008066	0.00740218
16.65493114	0.00748098
16.65978228	0.00745664
16.66463408	0.00743066
16.66948654	0.00732126
16.67433965	0.00717362
16.67919343	0.00700100
16.68404786	0.00700100
16.68890295	0.00704086
16.69375869	0.00718352
16.69861510	0.00721897
16.70347216	0.00726540
16.70832988	0.00718285
16.71318826	0.00729113
16.71804729	0.00736626
16.72290699	0.00739072
16.72776734	0.00739382
16.73262835	0.00735054
16.73749001	0.00711357
16.74235234	0.00714129
16.74721532	0.00711468
16.75207896	0.00713955
16.75694326	0.00712352
16.76180822	0.00723548
16.76667383	0.00728314
16.77154011	0.00750413
16.77640704	0.00746919
16.78127463	0.00749751
16.78614287	0.00737895
16.79101178	0.00735641
16.79588134	0.00735708
16.80075156	0.00716283
16.80562244	0.00702941
16.81049397	0.00713881
16.81536617	0.00700100
16.82023902	0.00700039
16.82511253	0.00709906
16.82998670	0.00725836
16.83486152	0.00726955
16.83973701	0.00725510
16.84461315	0.00726344
16.84948995	0.00730433
16.85436741	0.00728072
16.85924552	0.00729415
16.86412429	0.00721338
16.86900372	0.00722049
16.87388381	0.00722660
16.87876456	0.00735293
16.88364596	0.00734499
16.88852803	0.00732160
16.89341075	0.00724347
16.89829413	0.00720399
16.90317816	0.00716839
16.90806286	0.00727804
16.91294821	0.00736166
16.91783422	0.00744080
16.92272089	0.00733826
16.92760821	0.00724568
16.93249620	0.00724975
16.93738484	0.00712137
16.94227414	0.00712950
16.94716409	0.00727151
16.95205471	0.00724200
16.95694598	0.00740435
16.96183791	0.00744240
16.96673050	0.00752031
16.97162375	0.00737484
16.97651766	0.00740638
16.98141222	0.00733679
16.98630744	0.00725602
16.99120332	0.00706722
16.99609985	0.00709046
17.00099705	0.00705472
17.00589490	0.00715868
17.01079341	0.00723537
17.01569258	0.00735175
17.02059241	0.00733689
17.02549289	0.00736353
17.03039403	0.00738652
17.03529583	0.00741663
17.04019829	0.00740441
17.04510140	0.00736656
17.05000518	0.00728641
17.05490961	0.00732058
17.05981470	0.00710675
17.06472045	0.00715639
17.06962685	0.00710328
17.07453391	0.00720459
17.07944164	0.00738342
17.08435001	0.00745565
17.08925905	0.00747314
17.09416875	0.00746275
17.09907910	0.00733560
17.10399011	0.00720457
17.10890178	0.00717099
17.11381410	0.00714657
17.11872709	0.00700100
17.12364073	0.00700100
17.12855503	0.00700100
17.13346999	0.00713341
17.13838560	0.00720535
17.14330188	0.00722417
17.14821881	0.00730485
17.15313640	0.00734627
17.15805465	0.00723692
17.16297355	0.00726776
17.16789311	0.00731589
17.17281334	0.00734958
17.17773422	0.00734358
17.18265575	0.00721064
17.18757795	0.00711798
17.19250080	0.00707416
17.19742431	0.00700100
17.20234848	0.00714569
17.20727331	0.00726695
17.21219879	0.00737785
17.21712493	0.00750645
17.22205173	0.00753392
17.22697919	0.00731319
17.23190731	0.00717994
17.23683608	0.00711831
17.24176551	0.00719970
17.24669560	0.00718487
17.25162635	0.00718365
17.25655776	0.00722415
17.26148982	0.00725997
17.26642254	0.00718532
17.27135592	0.00725492
17.27628996	0.00720711
17.28122465	0.00734120
17.28616001	0.00744233
17.29109602	0.00745313
17.29603269	0.00741427
17.30097001	0.00740493
17.30590800	0.00727025
17.31084664	0.00740760
17.31578594	0.00729226
17.32072590	0.00729064
17.32566652	0.00725627
17.33060779	0.00734702
17.33554972	0.00731387
17.34049231	0.00736800
17.34543556	0.00725530
17.35037947	0.00717047
17.35532403	0.00711495
17.36026925	0.00710764
17.36521513	0.00715505
17.37016167	0.00725598
17.37510886	0.00721265
17.38005672	0.00723301
17.38500523	0.00709447
17.38995440	0.00706254
17.39490422	0.00710467
17.39985471	0.00729959
17.40480585	0.00743612
17.40975765	0.00749777
17.41471011	0.00753278
17.41966323	0.00732792
17.42461700	0.00719549
17.42957143	0.00704921
17.43452652	0.00700100
17.43948227	0.00700100
17.44443868	0.00702538
17.44939574	0.00726252
17.45435346	0.00734361
17.45931184	0.00748248
17.46427088	0.00752370
17.46923058	0.00744406
17.47419093	0.00731601
17.47915194	0.00712753
17.48411361	0.00702470
17.48907594	0.00703544
17.49403892	0.00715111
17.49900257	0.00714552
17.50396687	0.00716943
17.50893183	0.00716649
17.51389744	0.00713609
17.51886372	0.00715186
17.52383065	0.00700100
17.52879824	0.00700100
17.53376649	0.00701438
17.53873540	0.00704145
17.54370496	0.00719078
17.54867518	0.00725590
17.55364606	0.00719731
17.55861760	0.00711737
17.56358980	0.00704657
17.56856265	0.00712736
17.57353616	0.00715504
17.57851033	0.00726084
17.58348516	0.00724701
17.58846065	0.00727164
17.59343679	0.00728325
17.59841359	0.00728936
17.60339105	0.00713881
17.60836917	0.00723363
17.61334794	0.00716609
17.61832737	0.00717465
17.62330746	0.00714964
17.62828821	0.00726724
17.63326962	0.00716858
17.63825168	0.00724549
17.64323441	0.00722536
17.64821779	0.00711367
17.65320183	0.00719852
17.65818652	0.00733932
17.66317188	0.00737025
17.66815789	0.00739732
17.67314456	0.00730048
17.67813188	0.00733386
17.68311987	0.00730580
17.68810851	0.00728118
17.69309782	0.00727672
17.69808777	0.00736034
17.70307839	0.00725151
17.70806967	0.00725437
17.71306160	0.00719110
17.71805419	0.00713496
17.72304744	0.00711889
17.72804135	0.00731849
17.73303591	0.00723488
17.73803113	0.00716165
17.74302701	0.00705038
17.74802355	0.00713247
17.75302075	0.00716330
17.75801860	0.00733512
17.76301712	0.00729840
17.76801629	0.00728589
17.77301611	0.00722414
17.77801660	0.00731193
17.78301774	0.00730655
17.78801955	0.00735487
17.79302200	0.00738021
17.79802512	0.00743545
17.80302890	0.00733505
17.80803333	0.00742956
17.81303842	0.00731573
17.81804417	0.00735409
17.82305058	0.00734992
17.82805764	0.00719642
17.83306537	0.00706530
17.83807375	0.00719603
17.84308279	0.00723214
17.84809248	0.00726012
17.85310284	0.00727773
17.85811385	0.00731913
17.86312552	0.00724111
17.86813785	0.00722962
17.87315083	0.00727612
17.87816448	0.00724632
17.88317878	0.00721041
17.88819374	0.00736270
17.89320936	0.00736077
17.89822563	0.00724491
17.90324257	0.00726679
17.90826016	0.00734644
17.91327841	0.00736588
17.91829731	0.00729172
17.92331688	0.00709245
17.92833710	0.00707018
17.93335798	0.00703142
17.93837952	0.00704364
17.94340172	0.00714337
17.94842457	0.00733202
17.95344809	0.00724661
17.95847226	0.00744868
17.96349709	0.00733621
17.96852257	0.00727481
17.97354872	0.00712288
17.97857552	0.00715140
17.98360298	0.00706356
17.98863110	0.00717651
17.99365987	0.00712732
17.99868931	0.00704232
18.00371940	0.00700100
18.00875015	0.00700100
18.01378156	0.00700100
18.01881362	0.00704408
18.02384634	0.00719323
18.02887973	0.00732957
18.03391376	0.00734424
18.03894846	0.00737214
18.04398382	0.00745802
18.04901983	0.00727880
18.05405650	0.00728574
18.05909383	0.00724650
18.06413182	0.00733503
18.06917046	0.00733322
18.07420976	0.00733996
18.07924972	0.00739573
18.08429034	0.00741935
18.08933162	0.00748224
18.09437355	0.00738848
18.09941614	0.00744181
18.10445939	0.00725404
18.10950330	0.00729293
18.11454787	0.00722358
18.11959309	0.00737944
18.12463897	0.00751659
18.12968551	0.00758498
18.13473271	0.00754960
18.13978056	0.00757241
18.14482908	0.00749126
18.14987825	0.00760847
18.15492808	0.00754115
18.15997856	0.00750984
18.16502971	0.00739227
18.17008151	0.00744967
18.17513397	0.00732091
18.18018709	0.00730059
18.18524087	0.00731587
18.19029530	0.00733258
18.19535039	0.00730473
18.20040614	0.00741564
18.20546255	0.00729095
18.21051962	0.00732495
18.21557734	0.00720493
18.22063572	0.00723731
18.22569476	0.00714415
18.23075446	0.00716147
18.23581481	0.00724531
18.24087583	0.00729905
18.24593750	0.00743579
18.25099983	0.00740652
18.25606281	0.00731316
18.26112646	0.00727799
18.26619076	0.00723101
18.27125572	0.00722005
18.27632134	0.00717430
18.28138762	0.00721583
18.28645455	0.00721341
18.29152215	0.00733042
18.29659040	0.00726269
18.30165930	0.00720718
18.30672887	0.00719601
18.31179909	0.00718952
18.31686998	0.00720033
18.32194152	0.00734277
18.32701371	0.00736619
18.33208657	0.00737802
18.33716008	0.00725597
18.34223425	0.00726576
18.34730908	0.00720474
18.35238457	0.00719479
18.35746072	0.00713846
18.36253752	0.00725506
18.36761498	0.00726607
18.37269310	0.00742153
18.37777188	0.00749073
18.38285131	0.00755403
18.38793140	0.00743402
18.39301215	0.00731238
18.39809356	0.00717080
18.40317563	0.00708944
18.40825835	0.00700100
18.41334174	0.00700100
18.41842578	0.00700100
18.42351047	0.00713494
18.42859583	0.00726157
18.43368184	0.00734446
18.43876852	0.00734231
18.44385584	0.00716478
18.44894383	0.00714329
18.45403248	0.00708051
18.45912178	0.00708608
18.46421174	0.00717731
18.46930236	0.00700386
18.47439364	0.00715291
18.47948557	0.00720206
18.48457817	0.00722028
18.48967142	0.00725113
18.49476533	0.00741605
18.49985989	0.00725056
18.50495512	0.00731396
18.51005100	0.00720014
18.51514754	0.00726273
18.52024474	0.00715563
18.52534259	0.00730163
18.53044111	0.00727184
18.53554028	0.00723372
18.54064011	0.00715633
18.54574060	0.00715625
18.55084174	0.00706502
18.55594355	0.00703869
18.56104601	0.00706585
18.56614913	0.00718721
18.57125291	0.00712282
18.57635734	0.00730480
18.58146243	0.00728253
18.58656818	0.00725781
18.59167459	0.00715070
18.59678166	0.00708101
18.60188939	0.00701397
18.60699777	0.00710252
18.61210681	0.00700100
18.61721651	0.00700100
18.62232686	0.00700100
18.62743788	0.00703226
18.63254955	0.00720163
18.63766188	0.00733011
18.64277487	0.00728749
18.64788851	0.00738118
18.65300282	0.00721486
18.65811778	0.00725953
18.66323340	0.00715892
18.66834968	0.00720968
18.67346661	0.00702261
18.67858421	0.00713281
18.68370246	0.00720333
18.68882137	0.00728036
18.69394093	0.00723248
18.69906116	0.00726841
18.70418204	0.00706265
18.70930358	0.00709207
18.71442578	0.00704581
18.71954864	0.00712594
18.72467215	0.00710944
18.72979632	0.00701603
18.73492115	0.00700945
18.74004664	0.00709147
18.74517279	0.00700100
18.75029959	0.00705629
18.75542705	0.00703549
18.76055517	0.00707526
18.76568395	0.00704580
18.77081339	0.00704345
18.77594348	0.00704071
18.78107423	0.00711896
18.78620564	0.00707106
18.79133771	0.00711726
18.79647044	0.00718376
18.80160382	0.00716602
18.80673786	0.00714991
18.81187256	0.00712514
18.81700792	0.00710527
18.82214393	0.00713162
18.82728060	0.00719368
18.83241793	0.00732156
18.83755592	0.00731311
18.84269457	0.00748026
18.84783387	0.00734528
18.85297383	0.00736369
18.85811445	0.00728954
18.86325573	0.00740485
18.86839767	0.00718833
18.87354026	0.00721031
18.87868351	0.00723257
18.88382742	0.00753262
18.88897199	0.00759016
18.89411722	0.00768494
18.89926310	0.00752885
18.90440964	0.00752556
18.90955684	0.00752387
18.91470470	0.00757483
18.91985321	0.00759470
18.92500239	0.00768442
18.93015222	0.00783347
18.93530271	0.00796400
18.94045385	0.00798896
18.94560566	0.00807026
18.95075812	0.00816825
18.95591124	0.00840417
18.96106502	0.00855750
18.96621945	0.00873951
18.97137455	0.00899415
18.97653030	0.00932448
18.98168671	0.00933600
18.98684378	0.00951639
18.99200150	0.00967439
18.99715989	0.01058638
19.00231893	0.01852230
19.00747863	0.06120187
19.01263898	0.15428916
19.01780000	0.22506606
19.02296167	0.21801663
19.02812400	0.17482705
19.03328699	0.12197846
19.03845064	0.07119775
19.04361494	0.04109045
19.04877991	0.02347625
19.05394553	0.01336264
19.05911181	0.00847610
19.06427874	0.00700100
19.06944634	0.00700100
19.07461459	0.00700100
19.07978350	0.00718891
19.08495307	0.00849734
19.09012329	0.00925422
19.09529418	0.00974662
19.10046572	0.00954199
19.10563792	0.00935526
19.11081078	0.00943303
19.11598429	0.00985768
19.12115847	0.01062411
19.12633330	0.01144589
19.13150879	0.01238650
19.13668493	0.01363654
19.14186174	0.01405264
19.14703920	0.01194474
19.15221732	0.00902241
19.15739610	0.00753116
19.16257554	0.00771823
19.16775563	0.00838692
19.17293638	0.00895615
19.17811779	0.00887798
19.18329986	0.00832721
19.18848259	0.00793756
19.19366597	0.00704377
19.19885001	0.00700100
19.20403471	0.00700100
19.20922007	0.00700100
19.21440609	0.00700100
19.21959276	0.00700100
19.22478009	0.00758480
19.22996808	0.01222524
19.23515673	0.01723515
19.24034604	0.01742288
19.24553600	0.01464083
19.25072662	0.01062425
19.25591790	0.00770366
19.26110984	0.00700100
19.26630243	0.00700100
19.27149568	0.00789742
19.27668959	0.00977039
19.28188416	0.01127206
19.28707939	0.01247304
19.29227527	0.01306042
19.29747181	0.01253410
19.30266901	0.01166272
19.30786687	0.01094496
19.31306539	0.01040541
19.31826456	0.01073909
19.32346439	0.01149837
19.32866488	0.01213965
19.33386603	0.01241391
19.33906784	0.01168129
19.34427030	0.01018695
19.34947342	0.00893127
19.35467720	0.00781474
19.35988164	0.00723736
19.36508673	0.00723242
19.37029249	0.00824340
19.37549890	0.00954349
19.38070597	0.01003771
19.38591369	0.00989248
19.39112208	0.00987075
19.39633112	0.00929503
19.40154082	0.00835411
19.40675118	0.00825445
19.41196219	0.00891631
19.41717387	0.00914869
19.42238620	0.01013384
19.42759919	0.01123881
19.43281284	0.01126591
19.43802714	0.01045601
19.44324211	0.00929841
19.44845773	0.00801651
19.45367401	0.00700100
19.45889095	0.00700100
19.46410854	0.00700100
19.46932679	0.00700100
19.47454571	0.00791392
19.47976527	0.00923163
19.48498550	0.01073711
19.49020639	0.01214576
19.49542793	0.01311434
19.50065013	0.01352302
19.50587299	0.01343102
19.51109650	0.01312824
19.51632068	0.01274651
19.52154551	0.01192758
19.52677100	0.01111027
19.53199715	0.01036743
19.53722395	0.00973811
19.54245142	0.00900605
19.54767954	0.00818711
19.55290832	0.00784079
19.55813776	0.00787330
19.56336785	0.00765291
19.56859861	0.00760200
19.57383002	0.00807233
19.57906209	0.00851357
19.58429481	0.00841241
19.58952820	0.00839568
19.59476224	0.00863855
19.59999694	0.00850748
19.60523230	0.00866185
19.61046832	0.00935598
19.61570499	0.00983180
19.62094233	0.01011028
19.62618032	0.01054826
19.63141896	0.01046602
19.63665827	0.00982938
19.64189823	0.00922203
19.64713886	0.00840594
19.65238014	0.00757521
19.65762207	0.00711536
19.66286467	0.00737810
19.66810792	0.00756855
19.67335183	0.00820679
19.67859640	0.00913982
19.68384163	0.00975344
19.68908752	0.01055728
19.69433406	0.01123357
19.69958126	0.01153469
19.70482912	0.01149482
19.71007764	0.01088102
19.71532681	0.01022328
19.72057664	0.00971812
19.72582714	0.00919507
19.73107828	0.00862521
19.73633009	0.00845229
19.74158255	0.00849909
19.74683568	0.00870032
19.75208946	0.00879290
19.75734390	0.00936359
19.76259899	0.00971028
19.76785474	0.00976807
19.77311116	0.00991782
19.77836823	0.00994794
19.78362595	0.00963180
19.78888434	0.00914231
19.79414338	0.00887112
19.79940308	0.00867358
19.80466344	0.00826628
19.80992446	0.00812062
19.81518614	0.00809582
19.82044847	0.00780856
19.82571146	0.00754083
19.83097511	0.00777045
19.83623941	0.00792318
19.84150438	0.00796970
19.84677000	0.00799668
19.85203628	0.00792053
19.85730322	0.00776014
19.86257082	0.00779994
19.86783907	0.00777465
19.87310798	0.00790153
19.87837755	0.00848088
19.88364778	0.00922157
19.88891867	0.00984692
19.89419021	0.01028487
19.89946241	0.01044614
19.90473527	0.01035656
19.91000879	0.00985905
19.91528296	0.00897824
19.92055780	0.00825552
19.92583329	0.00794722
19.93110944	0.00771257
19.93638624	0.00792043
19.94166371	0.00847252
19.94694183	0.00903478
19.95222061	0.00949513
19.95750005	0.01002627
19.96278015	0.01067886
19.96806090	0.01095712
19.97334231	0.01102602
19.97862438	0.01097203
19.98390711	0.01055264
19.98919050	0.00986370
19.99447454	0.00924249
19.99975924	0.00856696
20.00504460	0.00798849
20.01033062	0.00733046
20.01561730	0.00700100
20.02090463	0.00700100
20.02619262	0.00700100
20.03148127	0.00708347
20.03677058	0.00715979
20.04206054	0.00706479
20.04735117	0.00738202
20.05264245	0.00768949
20.05793438	0.00789603
20.06322698	0.00807735
20.06852024	0.00846193
20.07381415	0.00880987
20.07910872	0.00896841
20.08440395	0.00922521
20.08969983	0.00944764
20.09499638	0.00954635
20.10029358	0.00951568
20.10559144	0.00920018
20.11088996	0.00890807
20.11618913	0.00847802
20.12148897	0.00803211
20.12678946	0.00790642
20.13209061	0.00785113
20.13739242	0.00777062
20.14269488	0.00790922
20.14799800	0.00821220
20.15330178	0.00857459
20.15860622	0.00887636
20.16391132	0.00916469
20.16921708	0.00937369
20.17452349	0.00934627
20.17983056	0.00936972
20.18513829	0.00939255
20.19044667	0.00908579
20.19575572	0.00890539
20.20106542	0.00853494
20.20637578	0.00817855
20.21168680	0.00803964
20.21699847	0.00794569
20.22231081	0.00808083
20.22762380	0.00825422
20.23293745	0.00835335
20.23825176	0.00863884
20.24356672	0.00861997
20.24888235	0.00849958
20.25419863	0.00836005
20.25951557	0.00808239
20.26483316	0.00777198
20.27015142	0.00751526
20.27547033	0.00735642
20.28078990	0.00742870
20.28611013	0.00753841
20.29143102	0.00761962
20.29675256	0.00768620
20.30207477	0.00764658
20.30739763	0.00755934
20.31272114	0.00737344
20.31804532	0.00731490
20.32337015	0.00707996
20.32869565	0.00707429
20.33402180	0.00725127
20.33934860	0.00756685
20.34467607	0.00808529
20.35000419	0.00867288
20.35533298	0.00924686
20.36066242	0.00966620
20.36599251	0.00984366
20.37132327	0.00982782
20.37665468	0.00949542
20.38198675	0.00907675
20.38731948	0.00854721
20.39265287	0.00814624
20.39798691	0.00793816
20.40332162	0.00779436
20.40865698	0.00784953
20.41399299	0.00784692
20.41932967	0.00799080
20.42466701	0.00819408
20.43000500	0.00830256
20.43534365	0.00843911
20.44068296	0.00860475
20.44602292	0.00882778
20.45136355	0.00877959
20.45670483	0.00858819
20.46204677	0.00829362
20.46738937	0.00792074
20.47273262	0.00752853
20.47807653	0.00717273
20.48342111	0.00700100
20.48876633	0.00700100
20.49411222	0.00700100
20.49945877	0.00700100
20.50480597	0.00727250
20.51015383	0.00744871
20.51550235	0.00753073
20.52085153	0.00763777
20.52620136	0.00777533
20.53155185	0.00783883
20.53690300	0.00796561
20.54225481	0.00815566
20.54760728	0.00833330
20.55296040	0.00854918
20.55831418	0.00892356
20.56366862	0.00933374
20.56902372	0.00933520
20.57437948	0.00936046
20.57973589	0.00905184
20.58509296	0.00872412
20.59045069	0.00828957
20.59580908	0.00781678
20.60116813	0.00746849
20.60652783	0.00725633
20.61188819	0.00723743
20.61724921	0.00735119
20.62261089	0.00751214
20.62797322	0.00765011
20.63333621	0.00794188
20.63869986	0.00819948
20.64406417	0.00835168
20.64942914	0.00843533
20.65479476	0.00849720
20.66016105	0.00846956
20.66552799	0.00838435
20.67089558	0.00811175
20.67626384	0.00789734
20.68163275	0.00760643
20.68700233	0.00741196
20.69237256	0.00723295
20.69774344	0.00717744
20.70311499	0.00726652
20.70848719	0.00732427
20.71386005	0.00729596
20.71923357	0.00731444
20.72460775	0.00720740
20.72998259	0.00727638
20.73535808	0.00731098
20.74073423	0.00728901
20.74611104	0.00730876
20.75148850	0.00726584
20.75686663	0.00727237
20.76224541	0.00734134
20.76762485	0.00747969
20.77300495	0.00756719
20.77838571	0.00761582
20.78376712	0.00771757
20.78914919	0.00769946
20.79453192	0.00769602
20.79991531	0.00787120
20.80529936	0.00814099
20.81068406	0.00815768
20.81606942	0.00820957
20.82145544	0.00835566
20.82684212	0.00831457
20.83222945	0.00846310
20.83761745	0.00848182
20.84300610	0.00859903
20.84839541	0.00851358
20.85378537	0.00843690
20.85917600	0.00826845
20.86456728	0.00809492
20.86995922	0.00784265
20.87535182	0.00756841
20.88074508	0.00738633
20.88613899	0.00728970
20.89153356	0.00719491
20.89692879	0.00711089
20.90232468	0.00707214
20.90772123	0.00715372
20.91311843	0.00735332
20.91851629	0.00751446
20.92391481	0.00746056
20.92931399	0.00730147
20.93471383	0.00725245
20.94011432	0.00727056
20.94551547	0.00725084
20.95091728	0.00713915
20.95631975	0.00706104
20.96172287	0.00711294
20.96712666	0.00713614
20.97253110	0.00701652
20.97793620	0.00700100
20.98334195	0.00704378
20.98874837	0.00712340
20.99415544	0.00712325
20.99956317	0.00724701
21.00497156	0.00733211
21.01038061	0.00743309
21.01579031	0.00774503
21.02120067	0.00797194
21.02661169	0.00829345
21.03202337	0.00865118
21.03743570	0.00891084
21.04284870	0.00887367
21.04826235	0.00877607
21.05367666	0.00868845
21.05909163	0.00845556
21.06450725	0.00820374
21.06992354	0.00792812
21.07534048	0.00756239
21.08075808	0.00726581
21.08617633	0.00709518
21.09159525	0.00700100
21.09701482	0.00704150
21.10243505	0.00711662
21.10785594	0.00724932
21.11327749	0.00747051
21.11869969	0.00757594
21.12412255	0.00752675
21.12954607	0.00759597
21.13497025	0.00774779
21.14039509	0.00771224
21.14582058	0.00763151
21.15124673	0.00741894
21.15667354	0.00721900
21.16210101	0.00716900
21.16752914	0.00731492
21.17295792	0.00724844
21.17838736	0.00737767
21.18381746	0.00738320
21.18924822	0.00730513
21.19467963	0.00723051
21.20011171	0.00723686
21.20554444	0.00714658
21.21097783	0.00711712
21.21641187	0.00721071
21.22184658	0.00730286
21.22728194	0.00728089
21.23271796	0.00735941
21.23815464	0.00740620
21.24359197	0.00754311
21.24902997	0.00761167
21.25446862	0.00782285
21.25990793	0.00784930
21.26534790	0.00794980
21.27078852	0.00790280
21.27622981	0.00787065
21.28167175	0.00795243
21.28711435	0.00800634
21.29255761	0.00785843
21.29800152	0.00793065
21.30344609	0.00797093
21.30889133	0.00795160
21.31433721	0.00784254
21.31978376	0.00788486
21.32523097	0.00778883
21.33067883	0.00777356
21.33612735	0.00766268
21.34157653	0.00759920
21.34702637	0.00747550
21.35247686	0.00743867
21.35792801	0.00719208
21.36337982	0.00712209
21.36883229	0.00700022
21.37428542	0.00703073
21.37973920	0.00700100
21.38519364	0.00700100
21.39064874	0.00700607
21.39610450	0.00722448
21.40156092	0.00725612
21.40701799	0.00745377
21.41247572	0.00746852
21.41793411	0.00752294
21.42339316	0.00751836
21.42885286	0.00750891
21.43431322	0.00770371
21.43977425	0.00788285
21.44523592	0.00803839
21.45069826	0.00790808
21.45616126	0.00759670
21.46162491	0.00740658
21.46708922	0.00731431
21.47255419	0.00746212
21.47801981	0.00761928
21.48348610	0.00771724
21.48895304	0.00778835
21.49442064	0.00787167
21.49988890	0.00798631
21.50535781	0.00802243
21.51082739	0.00806383
21.51629762	0.00811438
21.52176851	0.00811428
21.52724006	0.00807635
21.53271226	0.00805651
21.53818512	0.00784177
21.54365865	0.00763231
21.54913282	0.00752072
21.55460766	0.00743477
21.56008316	0.00735858
21.56555931	0.00716581
21.57103612	0.00712827
21.57651359	0.00706917
21.58199171	0.00700100
21.58747050	0.00707948
21.59294994	0.00717646
21.59843004	0.00706776
21.60391080	0.00722381
21.60939222	0.00742767
21.61487429	0.00759918
21.62035702	0.00766123
21.62584041	0.00774770
21.63132446	0.00763418
21.63680916	0.00763296
21.64229453	0.00756196
21.64778055	0.00769380
21.65326723	0.00775363
21.65875457	0.00781487
21.66424256	0.00769565
21.66973121	0.00754632
21.67522053	0.00743870
21.68071049	0.00727248
21.68620112	0.00714370
21.69169241	0.00724340
21.69718435	0.00740616
21.70267695	0.00756180
21.70817021	0.00777197
21.71366412	0.00790198
21.71915870	0.00799455
21.72465393	0.00792558
21.73014982	0.00797258
21.73564637	0.00798542
21.74114357	0.00792682
21.74664144	0.00798400
21.75213996	0.00797139
21.75763914	0.00797261
21.76313898	0.00808675
21.76863947	0.00812602
21.77414062	0.00806315
21.77964244	0.00786459
21.78514490	0.00764934
21.79064803	0.00766684
21.79615182	0.00759320
21.80165626	0.00775108
21.80716136	0.00770551
21.81266712	0.00786603
21.81817353	0.00775556
21.82368061	0.00771387
21.82918834	0.00750086
21.83469673	0.00734115
21.84020578	0.00711044
21.84571549	0.00704656
21.85122585	0.00704336
21.85673687	0.00700100
21.86224855	0.00700100
21.86776089	0.00710883
21.87327388	0.00716211
21.87878754	0.00729290
21.88430185	0.00737935
21.88981682	0.00763160
21.89533245	0.00764480
21.90084873	0.00772615
21.90636567	0.00770538
21.91188328	0.00773099
21.91740153	0.00776860
21.92292045	0.00791140
21.92844003	0.00801921
21.93396026	0.00794207
21.93948115	0.00798823
21.94500270	0.00802523
21.95052490	0.00797068
21.95604777	0.00784004
21.96157129	0.00774379
21.96709547	0.00772707
21.97262031	0.00773112
21.97814580	0.00773192
21.98367196	0.00774145
21.98919877	0.00770582
21.99472624	0.00768870
22.00025437	0.00777617
22.00578315	0.00784165
22.01131259	0.00780440
22.01684270	0.00783590
22.02237345	0.00793171
22.02790487	0.00778702
22.03343695	0.00772597
22.03896968	0.00763866
22.04450307	0.00751820
22.05003712	0.00728969
22.05557183	0.00725997
22.06110719	0.00705527
22.06664321	0.00700100
22.07217989	0.00700100
22.07771723	0.00700100
22.08325523	0.00717176
22.08879388	0.00727444
22.09433319	0.00746075
22.09987316	0.00751073
22.10541379	0.00755666
22.11095508	0.00763329
22.11649702	0.00761777
22.12203962	0.00765658
22.12758288	0.00779201
22.13312680	0.00795695
22.13867137	0.00789403
22.14421661	0.00792021
22.14976250	0.00766971
22.15530904	0.00751422
22.16085625	0.00742117
22.16640412	0.00754278
22.17195264	0.00754923
22.17750182	0.00753371
22.18305166	0.00740833
22.18860215	0.00750165
22.19415331	0.00741085
22.19970512	0.00750214
22.20525759	0.00756128
22.21081072	0.00764749
22.21636450	0.00763929
22.22191895	0.00779894
22.22747405	0.00786175
22.23302981	0.00788203
22.23858623	0.00799001
22.24414330	0.00805323
22.24970104	0.00783730
22.25525943	0.00789299
22.26081848	0.00799729
22.26637818	0.00786927
22.27193855	0.00785029
22.27749957	0.00768095
22.28306125	0.00749596
22.28862359	0.00726987
22.29418659	0.00700100
22.29975024	0.00700100
22.30531455	0.00702661
22.31087952	0.00715144
22.31644515	0.00717881
22.32201144	0.00709165
22.32757838	0.00702727
22.33314598	0.00700100
22.33871424	0.00704837
22.34428316	0.00717312
22.34985274	0.00721305
22.35542297	0.00745458
22.36099386	0.00754638
22.36656541	0.00760786
22.37213762	0.00765592
22.37771048	0.00770377
22.38328401	0.00780574
22.38885819	0.00774291
22.39443303	0.00762150
22.40000852	0.00761604
22.40558468	0.00770051
22.41116149	0.00774613
22.41673896	0.00772786
22.42231709	0.00772525
22.42789588	0.00767220
22.43347532	0.00760469
22.43905542	0.00759986
22.44463618	0.00744710
22.45021760	0.00741540
22.45579968	0.00743742
22.46138241	0.00728325
22.46696580	0.00716569
22.47254985	0.00705648
22.47813456	0.00706827
22.48371992	0.00717007
22.48930595	0.00718072
22.49489263	0.00722636
22.50047997	0.00732815
22.50606796	0.00730340
22.51165662	0.00746216
22.51724593	0.00750394
22.52283590	0.00741734
22.52842653	0.00729004
22.53401782	0.00717252
22.53960976	0.00717014
22.54520236	0.00718791
22.55079562	0.00718452
22.55638954	0.00732620
22.56198412	0.00724346
22.56757935	0.00722155
22.57317524	0.00722915
22.57877179	0.00722921
22.58436900	0.00721748
22.58996687	0.00729405
22.59556539	0.00740683
22.60116457	0.00737231
22.60676441	0.00745091
22.61236491	0.00747722
22.61796606	0.00763232
22.62356788	0.00755670
22.62917035	0.00744936
22.63477348	0.00730152
22.64037726	0.00734309
22.64598171	0.00726177
22.65158681	0.00727751
22.65719257	0.00732477
22.66279899	0.00727521
22.66840607	0.00731088
22.67401380	0.00732478
22.67962219	0.00736737
22.68523124	0.00733550
22.69084095	0.00750829
22.69645132	0.00747804
22.70206234	0.00741973
22.70767402	0.00752600
22.71328636	0.00756594
22.71889936	0.00772409
22.72451301	0.00770808
22.73012733	0.00765525
22.73574230	0.00764048
22.74135793	0.00759009
22.74697422	0.00747867
22.75259116	0.00743275
22.75820876	0.00733171
22.76382702	0.00704104
22.76944594	0.00703156
22.77506552	0.00700100
22.78068575	0.00700100
22.78630665	0.00700100
22.79192820	0.00708151
22.79755040	0.00707482
22.80317327	0.00723068
22.80879679	0.00713366
22.81442098	0.00709300
22.82004582	0.00704623
22.82567131	0.00706055
22.83129747	0.00720244
22.83692428	0.00728491
22.84255175	0.00746423
22.84817988	0.00759085
22.85380867	0.00767720
22.85943812	0.00790006
22.86506822	0.00777888
22.87069898	0.00774885
22.87633040	0.00773631
22.88196248	0.00767516
22.88759521	0.00773831
22.89322860	0.00765822
22.89886265	0.00762900
22.90449736	0.00761423
22.91013273	0.00746905
22.91576875	0.00748357
22.92140543	0.00730523
22.92704277	0.00724874
22.93268077	0.00721830
22.93831943	0.00722755
22.94395874	0.00720341
22.94959871	0.00722200
22.95523934	0.00708780
22.96088063	0.00700100
22.96652258	0.00702124
22.97216518	0.00709744
22.97780844	0.00710080
22.98345236	0.00706408
22.98909694	0.00702552
22.99474217	0.00712130
23.00038806	0.00731656
23.00603462	0.00802126
23.01168182	0.00869952
23.01732969	0.00890008
23.02297822	0.00859688
23.02862740	0.00819807
23.03427724	0.00768980
23.03992774	0.00748121
23.04557889	0.00732227
23.05123071	0.00731673
23.05688318	0.00730935
23.06253631	0.00729445
23.06819010	0.00730621
23.07384454	0.00725549
23.07949965	0.00727172
23.08515541	0.00739232
23.09081183	0.00733347
23.09646890	0.00731918
23.10212664	0.00728597
23.10778503	0.00732641
23.11344408	0.00737620
23.11910379	0.00761785
23.12476416	0.00756817
23.13042518	0.00759334
23.13608687	0.00760936
23.14174921	0.00775051
23.14741220	0.00756064
23.15307586	0.00750301
23.15874017	0.00746614
23.16440515	0.00746446
23.17007078	0.00724835
23.17573707	0.00707761
23.18140401	0.00700100
23.18707161	0.00703891
23.19273988	0.00700100
23.19840880	0.00700805
23.20407837	0.00716568
23.20974861	0.00726511
23.21541950	0.00739527
23.22109105	0.00748353
23.22676326	0.00743952
23.23243613	0.00751740
23.23810965	0.00748501
23.24378384	0.00743755
23.24945868	0.00730566
23.25513418	0.00731070
23.26081033	0.00720222
23.26648715	0.00724814
23.27216462	0.00721819
23.27784275	0.00717684
23.28352154	0.00720406
23.28920098	0.00721478
23.29488109	0.00720762
23.30056185	0.00725030
23.30624327	0.00712878
23.31192535	0.00711205
23.31760808	0.00713845
23.32329148	0.00715692
23.32897553	0.00725472
23.33466024	0.00743493
23.34034561	0.00755777
23.34603163	0.00755100
23.35171831	0.00739572
23.35740566	0.00745773
23.36309365	0.00744649
23.36878231	0.00749689
23.37447163	0.00755015
23.38016160	0.00767706
23.38585223	0.00756531
23.39154352	0.00754227
23.39723546	0.00737784
23.40292807	0.00724046
23.40862133	0.00702699
23.41431525	0.00703718
23.42000983	0.00700100
23.42570506	0.00703669
23.43140096	0.00714523
23.43709751	0.00711237
23.44279472	0.00702315
23.44849259	0.00712745
23.45419111	0.00711557
23.45989030	0.00702393
23.46559014	0.00704566
23.47129064	0.00711281
23.47699179	0.00709879
23.48269361	0.00703714
23.48839608	0.00707069
23.49409921	0.00710362
23.49980300	0.00717866
23.50550745	0.00737049
23.51121255	0.00760281
23.51691831	0.00762679
23.52262473	0.00764954
23.52833181	0.00751422
23.53403955	0.00720577
23.53974794	0.00712701
23.54545699	0.00707510
23.55116670	0.00713835
23.55687707	0.00725937
23.56258810	0.00740217
23.56829978	0.00751912
23.57401212	0.00765744
23.57972512	0.00754145
23.58543878	0.00765780
23.59115309	0.00748952
23.59686807	0.00741991
23.60258370	0.00724146
23.60829999	0.00728130
23.61401693	0.00720865
23.61973454	0.00737566
23.62545280	0.00739496
23.63117172	0.00740266
23.63689130	0.00733142
23.64261154	0.00739528
23.64833243	0.00744612
23.65405398	0.00761617
23.65977619	0.00760394
23.66549906	0.00751481
23.67122259	0.00737379
23.67694677	0.00725270
23.68267161	0.00716133
23.68839711	0.00713160
23.69412327	0.00700100
23.69985008	0.00700100
23.70557756	0.00700100
23.71130569	0.00728530
23.71703448	0.00742466
23.72276393	0.00760654
23.72849403	0.00745314
23.73422479	0.00728021
23.73995621	0.00706597
23.74568829	0.00709979
23.75142103	0.00714358
23.75715442	0.00724677
23.76288848	0.00727409
23.76862319	0.00734270
23.77435856	0.00731996
23.78009458	0.00741807
23.78583127	0.00722749
23.79156861	0.00743567
23.79730661	0.00737061
23.80304526	0.00742335
23.80878458	0.00721079
23.81452455	0.00732763
23.82026519	0.00732157
23.82600647	0.00740219
23.83174842	0.00737171
23.83749103	0.00734735
23.84323429	0.00732583
23.84897821	0.00744530
23.85472279	0.00759224
23.86046803	0.00777153
23.86621392	0.00777077
23.87196047	0.00770001
23.87770769	0.00760159
23.88345555	0.00745800
23.88920408	0.00730587
23.89495326	0.00732830
23.90070311	0.00736801
23.90645361	0.00741385
23.91220476	0.00725601
23.91795658	0.00726746
23.92370905	0.00706812
23.92946219	0.00700100
23.93521598	0.00700100
23.94097042	0.00700100
23.94672553	0.00700100
23.95248129	0.00711012
23.95823771	0.00706787
23.96399479	0.00711797
23.96975253	0.00708345
23.97551092	0.00708005
23.98126998	0.00702824
23.98702969	0.00736164
23.99279006	0.00733777
23.99855108	0.00759405
24.00431277	0.00754802
24.01007511	0.00750381
24.01583811	0.00738493
24.02160177	0.00739504
24.02736609	0.00741085
24.03313106	0.00730031
24.03889669	0.00724085
24.04466298	0.00726846
24.05042993	0.00723136
24.05619753	0.00721889
24.06196580	0.00734741
24.06773472	0.00724299
24.07350430	0.00702035
24.07927454	0.00701825
24.08504543	0.00700100
24.09081698	0.00709651
24.09658920	0.00714333
24.10236206	0.00732279
24.10813559	0.00730856
24.11390978	0.00734337
24.11968462	0.00718775
24.12546012	0.00723599
24.13123628	0.00713937
24.13701309	0.00732840
24.14279057	0.00724113
24.14856870	0.00723220
24.15434749	0.00725093
24.16012694	0.00726234
24.16590704	0.00719563
24.17168781	0.00719158
24.17746923	0.00720625
24.18325131	0.00722701
24.18903405	0.00728013
24.19481744	0.00725777
24.20060150	0.00722403
24.20638621	0.00724093
24.21217158	0.00713230
24.21795760	0.00705460
24.22374429	0.00700100
24.22953163	0.00705477
24.23531963	0.00702664
24.24110829	0.00700936
24.24689761	0.00712278
24.25268758	0.00716601
24.25847821	0.00709775
24.26426950	0.00710497
24.27006145	0.00726642
24.27585406	0.00729684
24.28164732	0.00713804
24.28744125	0.00719369
24.29323583	0.00721637
24.29903106	0.00721586
24.30482696	0.00728534
24.31062351	0.00733549
24.31642072	0.00736246
24.32221859	0.00735544
24.32801712	0.00741454
24.33381631	0.00746693
24.33961615	0.00726500
24.34541665	0.00736683
24.35121781	0.00733397
24.35701963	0.00735360
24.36282210	0.00723734
24.36862523	0.00732045
24.37442902	0.00729613
24.38023347	0.00737090
24.38603858	0.00730203
24.39184434	0.00732044
24.39765076	0.00726093
24.40345785	0.00723582
24.40926558	0.00721964
24.41507398	0.00715749
24.42088303	0.00704162
24.42669274	0.00714243
24.43250311	0.00701049
24.43831414	0.00700100
24.44412583	0.00714019
24.44993817	0.00716694
24.45575117	0.00719165
24.46156483	0.00735207
24.46737915	0.00736702
24.47319412	0.00744300
24.47900976	0.00744168
24.48482605	0.00747066
24.49064300	0.00731146
24.49646060	0.00715754
24.50227887	0.00700100
24.50809779	0.00700100
24.51391737	0.00705005
24.51973761	0.00734668
24.52555850	0.00743720
24.53138006	0.00729518
24.53720227	0.00715377
24.54302514	0.00707441
24.54884867	0.00715721
24.55467285	0.00733135
24.56049770	0.00733053
24.56632320	0.00742268
24.57214936	0.00728331
24.57797618	0.00710976
24.58380365	0.00705380
24.58963178	0.00708044
24.59546057	0.00722488
24.60129002	0.00734898
24.60712013	0.00732130
24.61295090	0.00736584
24.61878232	0.00727936
24.62461440	0.00722911
24.63044714	0.00719349
24.63628053	0.00721871
24.64211459	0.00710843
24.64794930	0.00710029
24.65378467	0.00715093
24.65962070	0.00732039
24.66545738	0.00739668
24.67129473	0.00735923
24.67713273	0.00735028
24.68297139	0.00727499
24.68881071	0.00714823
24.69465068	0.00711485
24.70049132	0.00702980
24.70633261	0.00703436
24.71217456	0.00703764
24.71801716	0.00717312
24.72386043	0.00720160
24.72970435	0.00725693
24.73554893	0.00718591
24.74139417	0.00721846
24.74724007	0.00728294
24.75308662	0.00728151
24.75893383	0.00717428
24.76478170	0.00714172
24.77063023	0.00707844
24.77647942	0.00707354
24.78232926	0.00708615
24.78817976	0.00715226
24.79403092	0.00724564
24.79988274	0.00728082
24.80573522	0.00748589
24.81158835	0.00755791
24.81744214	0.00771395
24.82329659	0.00762748
24.82915170	0.00753876
24.83500747	0.00742645
24.84086389	0.00720712
24.84672097	0.00706592
24.85257871	0.00700100
24.85843711	0.00704133
24.86429616	0.00700100
24.87015587	0.00702672
24.87601624	0.00718976
24.88187727	0.00740548
24.88773896	0.00741715
24.89360130	0.00740318
24.89946430	0.00730193
24.90532797	0.00720394
24.91119228	0.00701561
24.91705726	0.00700100
24.92292289	0.00701266
24.92878918	0.00711887
24.93465613	0.00717503
24.94052374	0.00715143
24.94639201	0.00703059
24.95226093	0.00714950
24.95813051	0.00720434
24.96400075	0.00715298
24.96987165	0.00714982
24.97574320	0.00707100
24.98161542	0.00708494
24.98748829	0.00709338
24.99336182	0.00720478
24.99923600	0.00719757
25.00511085	0.00725220
25.01098635	0.00734427
25.01686251	0.00735964
25.02273933	0.00730135
25.02861680	0.00731834
25.03449494	0.00744480
25.04037373	0.00750065
25.04625318	0.00753941
25.05213329	0.00759790
25.05801405	0.00756872
25.06389548	0.00733222
25.06977756	0.00712500
25.07566030	0.00701098
25.08154370	0.00700100
25.08742775	0.00700100
25.09331246	0.00722717
25.09919784	0.00738080
25.10508386	0.00740321
25.11097055	0.00755114
25.11685790	0.00753427
25.12274590	0.00738272
25.12863456	0.00741794
25.13452388	0.00723222
25.14041385	0.00722390
25.14630449	0.00717652
25.15219578	0.00715009
25.15808773	0.00720301
25.16398034	0.00732591
25.16987360	0.00746978
25.17576753	0.00757316
25.18166211	0.00765191
25.18755735	0.00772721
25.19345325	0.00762998
25.19934980	0.00752422
25.20524702	0.00741478
25.21114489	0.00732732
25.21704342	0.00713915
25.22294260	0.00722421
25.22884245	0.00719270
25.23474295	0.00727045
25.24064411	0.00732906
25.24654593	0.00743590
25.25244841	0.00734457
25.25835154	0.00737551
25.26425534	0.00728399
25.27015979	0.00729968
25.27606489	0.00722503
25.28197066	0.00724560
25.28787708	0.00727228
25.29378417	0.00728898
25.29969191	0.00731566
25.30560030	0.00727825
25.31150936	0.00726057
25.31741907	0.00730698
25.32332944	0.00737170
25.32924047	0.00755789
25.33515216	0.00764173
25.34106451	0.00754226
25.34697751	0.00730425
25.35289117	0.00740762
25.35880549	0.00718344
25.36472047	0.00717940
25.37063610	0.00708665
25.37655239	0.00700006
25.38246935	0.00702088
25.38838695	0.00714405
25.39430522	0.00724016
25.40022414	0.00740158
25.40614373	0.00744256
25.41206397	0.00750590
25.41798486	0.00757760
25.42390642	0.00735063
25.42982863	0.00723129
25.43575151	0.00718845
25.44167504	0.00715963
25.44759922	0.00723398
25.45352407	0.00737139
25.45944957	0.00750087
25.46537573	0.00744805
25.47130255	0.00753846
25.47723003	0.00752328
25.48315817	0.00745704
25.48908696	0.00714361
25.49501641	0.00709241
25.50094652	0.00700100
25.50687728	0.00706781
25.51280871	0.00718725
25.51874079	0.00745500
25.52467353	0.00756242
25.53060693	0.00760413
25.53654099	0.00767453
25.54247570	0.00749468
25.54841107	0.00743121
25.55434710	0.00728371
25.56028379	0.00717121
25.56622114	0.00730101
25.57215914	0.00729084
25.57809780	0.00731506
25.58403712	0.00725911
25.58997710	0.00714540
25.59591773	0.00708681
25.60185903	0.00700100
25.60780098	0.00700250
25.61374359	0.00715198
25.61968685	0.00719548
25.62563078	0.00730752
25.63157536	0.00735284
25.63752060	0.00749725
25.64346650	0.00752649
25.64941306	0.00746296
25.65536027	0.00730422
25.66130814	0.00727101
25.66725667	0.00729211
25.67320586	0.00737466
25.67915571	0.00734613
25.68510621	0.00742115
25.69105737	0.00744593
25.69700919	0.00749693
25.70296167	0.00743463
25.70891481	0.00734160
25.71486860	0.00730371
25.72082305	0.00730122
25.72677816	0.00723688
25.73273393	0.00725575
25.73869035	0.00730940
25.74464743	0.00729695
25.75060518	0.00732273
25.75656357	0.00732472
25.76252263	0.00737004
25.76848235	0.00725402
25.77444272	0.00714248
25.78040375	0.00720915
25.78636544	0.00726852
25.79232778	0.00722736
25.79829079	0.00734206
25.80425445	0.00736439
25.81021877	0.00733931
25.81618375	0.00749796
25.82214938	0.00748610
25.82811568	0.00753122
25.83408263	0.00743921
25.84005024	0.00723021
25.84601850	0.00708714
25.85198743	0.00705860
25.85795701	0.00710593
25.86392725	0.00745050
25.86989815	0.00755806
25.87586971	0.00753153
25.88184193	0.00751274
25.88781480	0.00726547
25.89378833	0.00704363
25.89976252	0.00700100
25.90573736	0.00700100
25.91171287	0.00700100
25.91768903	0.00707518
25.92366585	0.00721090
25.92964333	0.00707379
25.93562146	0.00737551
25.94160026	0.00745936
25.94757971	0.00752061
25.95355982	0.00745898
25.95954059	0.00738107
25.96552201	0.00730846
25.97150410	0.00716870
25.97748684	0.00713351
25.98347024	0.00708979
25.98945429	0.00708512
25.99543901	0.00708514
26.00142438	0.00713174
26.00741041	0.00724223
26.01339710	0.00718650
26.01938445	0.00721988
26.02537245	0.00716191
26.03136112	0.00728928
26.03735044	0.00740853
26.04334041	0.00745167
26.04933105	0.00733958
26.05532234	0.00727897
26.06131430	0.00706841
26.06730691	0.00705439
26.07330017	0.00711110
26.07929410	0.00740788
26.08528868	0.00761718
26.09128393	0.00763951
26.09727982	0.00749826
26.10327638	0.00746607
26.10927360	0.00729552
26.11527147	0.00722690
26.12127000	0.00704721
26.12726919	0.00710032
26.13326904	0.00724661
26.13926954	0.00739230
26.14527071	0.00744989
26.15127253	0.00746211
26.15727500	0.00743608
26.16327814	0.00739662
26.16928194	0.00750609
26.17528639	0.00764018
26.18129150	0.00752443
26.18729727	0.00751488
26.19330369	0.00752344
26.19931078	0.00745977
26.20531852	0.00737250
26.21132692	0.00740446
26.21733597	0.00713449
26.22334569	0.00707937
26.22935606	0.00700100
26.23536710	0.00700100
26.24137878	0.00704210
26.24739113	0.00708055
26.25340414	0.00722967
26.25941780	0.00727300
26.26543212	0.00707016
26.27144710	0.00723780
26.27746274	0.00733078
26.28347903	0.00737858
26.28949598	0.00730432
26.29551359	0.00729109
26.30153186	0.00722151
26.30755079	0.00726667
26.31357037	0.00732648
26.31959061	0.00742006
26.32561151	0.00752178
26.33163307	0.00758200
26.33765529	0.00767660
26.34367816	0.00755921
26.34970169	0.00747192
26.35572588	0.00745015
26.36175073	0.00728617
26.36777624	0.00725381
26.37380240	0.00705463
26.37982922	0.00704527
26.38585670	0.00700100
26.39188484	0.00719402
26.39791363	0.00730692
26.40394308	0.00719889
26.40997319	0.00721047
26.41600396	0.00720497
26.42203539	0.00710609
26.42806747	0.00720841
26.43410022	0.00709324
26.44013362	0.00707615
26.44616767	0.00714979
26.45220239	0.00740775
26.45823776	0.00724946
26.46427380	0.00715485
26.47031048	0.00710804
26.47634783	0.00723641
26.48238584	0.00723457
26.48842450	0.00732530
26.49446382	0.00731349
26.50050380	0.00736556
26.50654444	0.00732893
26.51258573	0.00715396
26.51862769	0.00702923
26.52467030	0.00710662
26.53071357	0.00714332
26.53675749	0.00736028
26.54280208	0.00753105
26.54884732	0.00750062
26.55489322	0.00733570
26.56093978	0.00720659
26.56698700	0.00700382
26.57303487	0.00713802
26.57908340	0.00711311
26.58513259	0.00703612
26.59118244	0.00700100
26.59723295	0.00713442
26.60328411	0.00709979
26.60933593	0.00716892
26.61538841	0.00726551
26.62144155	0.00728235
26.62749534	0.00726767
26.63354980	0.00727170
26.63960491	0.00718804
26.64566068	0.00725595
26.65171710	0.00722315
26.65777419	0.00720317
26.66383193	0.00721594
26.66989033	0.00709159
26.67594939	0.00714485
26.68200911	0.00724511
26.68806948	0.00721902
26.69413051	0.00737116
26.70019220	0.00752432
26.70625455	0.00759346
26.71231756	0.00753340
26.71838122	0.00748310
26.72444554	0.00726984
26.73051052	0.00713654
26.73657616	0.00705064
26.74264246	0.00713696
26.74870941	0.00716346
26.75477702	0.00710411
26.76084529	0.00710275
26.76691422	0.00706131
26.77298380	0.00706604
26.77905405	0.00707708
26.78512495	0.00700100
26.79119651	0.00712452
26.79726872	0.00726569
26.80334160	0.00723943
26.80941513	0.00728965
26.81548932	0.00739847
26.82156417	0.00747677
26.82763967	0.00748286
26.83371584	0.00731336
26.83979266	0.00735016
26.84587014	0.00717130
26.85194828	0.00700100
26.85802707	0.00700100
26.86410653	0.00706465
26.87018664	0.00714625
26.87626741	0.00717576
26.88234884	0.00730374
26.88843092	0.00731575
26.89451366	0.00726816
26.90059707	0.00727407
26.90668113	0.00728506
26.91276584	0.00739148
26.91885122	0.00731439
26.92493725	0.00732600
26.93102394	0.00726843
26.93711129	0.00717831
26.94319930	0.00719196
26.94928796	0.00723205
26.95537728	0.00719360
26.96146726	0.00723207
26.96755790	0.00729128
26.97364920	0.00727746
26.97974115	0.00725224
26.98583376	0.00731756
26.99192703	0.00739977
26.99802096	0.00738127
27.00411555	0.00731963
27.01021079	0.00742381
27.01630669	0.00737296
27.02240325	0.00737663
27.02850047	0.00749484
27.03459834	0.00730382
27.04069687	0.00720353
27.04679607	0.00710019
27.05289591	0.00707965
27.05899642	0.00701903
27.06509759	0.00700100
27.07119941	0.00700100
27.07730189	0.00713847
27.08340503	0.00712139
27.08950882	0.00702294
27.09561328	0.00705064
27.10171839	0.00700100
27.10782416	0.00701215
27.11393059	0.00709458
27.12003767	0.00716665
27.12614542	0.00707900
27.13225382	0.00719134
27.13836288	0.00725628
27.14447260	0.00743129
27.15058297	0.00725554
27.15669400	0.00728427
27.16280569	0.00732928
27.16891804	0.00733745
27.17503105	0.00740972
27.18114472	0.00732533
27.18725904	0.00708204
27.19337402	0.00706783
27.19948966	0.00700100
27.20560595	0.00702124
27.21172291	0.00707959
27.21784052	0.00716175
27.22395879	0.00727788
27.23007772	0.00727540
27.23619731	0.00737465
27.24231755	0.00739048
27.24843845	0.00738861
27.25456001	0.00745877
27.26068223	0.00735985
27.26680510	0.00746154
27.27292864	0.00736791
27.27905283	0.00733858
27.28517768	0.00722257
27.29130319	0.00723169
27.29742935	0.00710775
27.30355617	0.00716794
27.30968365	0.00732821
27.31581179	0.00742014
27.32194059	0.00742620
27.32807004	0.00736778
27.33420016	0.00735878
27.34033093	0.00730260
27.34646236	0.00732249
27.35259444	0.00730151
27.35872719	0.00723839
27.36486059	0.00726501
27.37099465	0.00729162
27.37712937	0.00742546
27.38326474	0.00741301
27.38940078	0.00750208
27.39553747	0.00740683
27.40167482	0.00747108
27.40781282	0.00723890
27.41395149	0.00717885
27.42009081	0.00718125
27.42623079	0.00723249
27.43237143	0.00715514
27.43851273	0.00712357
27.44465469	0.00700100
27.45079730	0.00706117
27.45694057	0.00702891
27.46308450	0.00713896
27.46922908	0.00720119
27.47537433	0.00737735
27.48152023	0.00734580
27.48766679	0.00730691
27.49381401	0.00738196
27.49996188	0.00731318
27.50611042	0.00714002
27.51225961	0.00705088
27.51840946	0.00700100
27.52455997	0.00704062
27.53071113	0.00712336
27.53686296	0.00733875
27.54301544	0.00743492
27.54916858	0.00759151
27.55532238	0.00757253
27.56147683	0.00735518
27.56763194	0.00740028
27.57378771	0.00745393
27.57994414	0.00735742
27.58610123	0.00729145
27.59225897	0.00702792
27.59841738	0.00701124
27.60457644	0.00700100
27.61073616	0.00703478
27.61689653	0.00717410
27.62305757	0.00743039
27.62921926	0.00744378
27.63538161	0.00751006
27.64154462	0.00747156
27.64770828	0.00737671
27.65387261	0.00724381
27.66003759	0.00722606
27.66620323	0.00723619
27.67236952	0.00737468
27.67853648	0.00752214
27.68470409	0.00737765
27.69087236	0.00734016
27.69704129	0.00744266
27.70321088	0.00736836
27.70938112	0.00734145
27.71555203	0.00741424
27.72172359	0.00735459
27.72789581	0.00708212
27.73406868	0.00700599
27.74024222	0.00707598
27.74641641	0.00723748
27.75259126	0.00733348
27.75876677	0.00734035
27.76494293	0.00741396
27.77111976	0.00740558
27.77729724	0.00732232
27.78347538	0.00739431
27.78965418	0.00741990
27.79583363	0.00737449
27.80201375	0.00745116
27.80819452	0.00734145
27.81437595	0.00733307
27.82055804	0.00723700
27.82674078	0.00737043
27.83292418	0.00754638
27.83910824	0.00746393
27.84529296	0.00754202
27.85147834	0.00744555
27.85766437	0.00733849
27.86385107	0.00719888
27.87003842	0.00717931
27.87622643	0.00716889
27.88241509	0.00735563
27.88860442	0.00722476
27.89479440	0.00716552
27.90098504	0.00724544
27.90717634	0.00723705
27.91336829	0.00732816
27.91956091	0.00732364
27.92575418	0.00749837
27.93194811	0.00751237
27.93814269	0.00730277
27.94433794	0.00741016
27.95053384	0.00730676
27.95673040	0.00732666
27.96292762	0.00723405
27.96912550	0.00733899
27.97532404	0.00727751
27.98152323	0.00740707
27.98772308	0.00727946
27.99392359	0.00721168
28.00012475	0.00736991
28.00632658	0.00751840
28.01252906	0.00742518
28.01873220	0.00759318
28.02493600	0.00748552
28.03114046	0.00747205
28.03734557	0.00754932
28.04355134	0.00754664
28.04975777	0.00733196
28.05596486	0.00724444
28.06217260	0.00725091
28.06838101	0.00724415
28.07459007	0.00721156
28.08079979	0.00733582
28.08701017	0.00741941
28.09322120	0.00742995
28.09943289	0.00720997
28.10564524	0.00714788
28.11185825	0.00716900
28.11807192	0.00717547
28.12428624	0.00718154
28.13050123	0.00722890
28.13671687	0.00721340
28.14293317	0.00720726
28.14915012	0.00714251
28.15536774	0.00716750
28.16158601	0.00710500
28.16780494	0.00720957
28.17402453	0.00731597
28.18024477	0.00745959
28.18646568	0.00754260
28.19268724	0.00764269
28.19890946	0.00735032
28.20513234	0.00736557
28.21135587	0.00720361
28.21758006	0.00709456
28.22380491	0.00707645
28.23003042	0.00709124
28.23625659	0.00730929
28.24248342	0.00745124
28.24871090	0.00751934
28.25493904	0.00751460
28.26116784	0.00743743
28.26739729	0.00755599
28.27362741	0.00760598
28.27985818	0.00748914
28.28608961	0.00736112
28.29232170	0.00727786
28.29855445	0.00708818
28.30478785	0.00701000
28.31102191	0.00720902
28.31725663	0.00731811
28.32349201	0.00720097
28.32972804	0.00731820
28.33596474	0.00725354
28.34220209	0.00722327
28.34844010	0.00716553
28.35467877	0.00704554
28.36091809	0.00700100
28.36715807	0.00700100
28.37339872	0.00700100
28.37964001	0.00701514
28.38588197	0.00719448
28.39212459	0.00729345
28.39836786	0.00741542
28.40461179	0.00766922
28.41085638	0.00769332
28.41710162	0.00758294
28.42334753	0.00734195
28.42959409	0.00724196
28.43584131	0.00712609
28.44208919	0.00724643
28.44833772	0.00728498
28.45458692	0.00731966
28.46083677	0.00739361
28.46708728	0.00743542
28.47333845	0.00747417
28.47959027	0.00756216
28.48584275	0.00765808
28.49209590	0.00769398
28.49834969	0.00756286
28.50460415	0.00744760
28.51085927	0.00732603
28.51711504	0.00726021
28.52337147	0.00714556
28.52962856	0.00715970
28.53588631	0.00723264
28.54214471	0.00726549
28.54840377	0.00720923
28.55466349	0.00732876
28.56092387	0.00735530
28.56718491	0.00751185
28.57344660	0.00740087
28.57970895	0.00748540
28.58597196	0.00740635
28.59223563	0.00742964
28.59849996	0.00733819
28.60476494	0.00719688
28.61103058	0.00701469
28.61729688	0.00700100
28.62356384	0.00710081
28.62983145	0.00733643
28.63609973	0.00747093
28.64236866	0.00762598
28.64863825	0.00745592
28.65490849	0.00735340
28.66117940	0.00725129
28.66745096	0.00731560
28.67372318	0.00710892
28.67999606	0.00730058
28.68626959	0.00720579
28.69254379	0.00721599
28.69881864	0.00720990
28.70509415	0.00727320
28.71137032	0.00725694
28.71764714	0.00729053
28.72392463	0.00719819
28.73020277	0.00709282
28.73648157	0.00702692
28.74276103	0.00713647
28.74904114	0.00714327
28.75532192	0.00726868
28.76160335	0.00717722
28.76788544	0.00731788
28.77416818	0.00731980
28.78045159	0.00721429
28.78673565	0.00723717
28.79302037	0.00739941
28.79930575	0.00750753
28.80559179	0.00738839
28.81187848	0.00731422
28.81816583	0.00715277
28.82445384	0.00700575
28.83074251	0.00722074
28.83703184	0.00728884
28.84332182	0.00728634
28.84961246	0.00716034
28.85590376	0.00707280
28.86219572	0.00700072
28.86848834	0.00709914
28.87478161	0.00708606
28.88107554	0.00726077
28.88737013	0.00727395
28.89366538	0.00746982
28.89996128	0.00752754
28.90625785	0.00740319
28.91255507	0.00722755
28.91885295	0.00707796
28.92515148	0.00703682
28.93145068	0.00705768
28.93775053	0.00719407
28.94405104	0.00730971
28.95035221	0.00727968
28.95665404	0.00733428
28.96295652	0.00731951
28.96925966	0.00721095
28.97556346	0.00716993
28.98186792	0.00715272
28.98817304	0.00702035
28.99447881	0.00710445
29.00078524	0.00714461
29.00709233	0.00736930
29.01340008	0.00760905
29.01970848	0.00783780
29.02601755	0.00774958
29.03232727	0.00758364
29.03863765	0.00741405
29.04494869	0.00739846
29.05126038	0.00756781
29.05757273	0.00801609
29.06388574	0.00839561
29.07019941	0.00841583
29.07651374	0.00810076
29.08282872	0.00766688
29.08914437	0.00747369
29.09546067	0.00735576
29.10177762	0.00725411
29.10809524	0.00715470
29.11441351	0.00719080
29.12073245	0.00730481
29.12705204	0.00733439
29.13337228	0.00743945
29.13969319	0.00763158
29.14601475	0.00769067
29.15233697	0.00747692
29.15865985	0.00734679
29.16498339	0.00730577
29.17130759	0.00713536
29.17763244	0.00701093
29.18395795	0.00706259
29.19028412	0.00708639
29.19661095	0.00726360
29.20293843	0.00735067
29.20926657	0.00740927
29.21559537	0.00740358
29.22192483	0.00743918
29.22825495	0.00731792
29.23458572	0.00721620
29.24091716	0.00704652
29.24724925	0.00700100
29.25358199	0.00700100
29.25991540	0.00718452
29.26624946	0.00719422
29.27258418	0.00725031
29.27891956	0.00717151
29.28525560	0.00725099
29.29159230	0.00723892
29.29792965	0.00715036
29.30426766	0.00700100
29.31060633	0.00714326
29.31694566	0.00722207
29.32328564	0.00739630
29.32962629	0.00755507
29.33596759	0.00750713
29.34230954	0.00733082
29.34865216	0.00729468
29.35499544	0.00718815
29.36133937	0.00727043
29.36768396	0.00731567
29.37402921	0.00722561
29.38037511	0.00715652
29.38672168	0.00708926
29.39306890	0.00716868
29.39941678	0.00718259
29.40576532	0.00714524
29.41211451	0.00720940
29.41846437	0.00713421
29.42481488	0.00704069
29.43116605	0.00712398
29.43751787	0.00706770
29.44387036	0.00715066
29.45022350	0.00729342
29.45657730	0.00730313
29.46293176	0.00726339
29.46928688	0.00716730
29.47564265	0.00709868
29.48199909	0.00706750
29.48835618	0.00712569
29.49471392	0.00713038
29.50107233	0.00725896
29.50743140	0.00726894
29.51379112	0.00734483
29.52015150	0.00737413
29.52651254	0.00747586
29.53287423	0.00744983
29.53923659	0.00733000
29.54559960	0.00726185
29.55196327	0.00734589
29.55832759	0.00739268
29.56469258	0.00730459
29.57105822	0.00709790
29.57742452	0.00722668
29.58379148	0.00729729
29.59015910	0.00744419
29.59652738	0.00751417
29.60289631	0.00763361
29.60926590	0.00745478
29.61563615	0.00745539
29.62200705	0.00731278
29.62837862	0.00730038
29.63475084	0.00728411
29.64112372	0.00739703
29.64749726	0.00736571
29.65387146	0.00732726
29.66024631	0.00745483
29.66662182	0.00760763
29.67299799	0.00754171
29.67937482	0.00752158
29.68575230	0.00749555
29.69213045	0.00743817
29.69850925	0.00739851
29.70488871	0.00736576
29.71126883	0.00719608
29.71764960	0.00706995
29.72403103	0.00702255
29.73041313	0.00708586
29.73679587	0.00716096
29.74317928	0.00733249
29.74956335	0.00737524
29.75594807	0.00746113
29.76233345	0.00724794
29.76871949	0.00722620
29.77510618	0.00706530
29.78149354	0.00700100
29.78788155	0.00700100
29.79427022	0.00700100
29.80065955	0.00703370
29.80704953	0.00712560
29.81344018	0.00704701
29.81983148	0.00721887
29.82622344	0.00738076
29.83261606	0.00738985
29.83900933	0.00749192
29.84540327	0.00743266
29.85179786	0.00726557
29.85819311	0.00726205
29.86458901	0.00722680
29.87098558	0.00725583
29.87738280	0.00707227
29.88378068	0.00716213
29.89017922	0.00707743
29.89657842	0.00707982
29.90297827	0.00716724
29.90937878	0.00731692
29.91577995	0.00717750
29.92218178	0.00720654
29.92858427	0.00725571
29.93498741	0.00725219
29.94139121	0.00719436
29.94779567	0.00732431
29.95420079	0.00714887
29.96060657	0.00707842
29.96701300	0.00702140
29.97342009	0.00708421
29.97982784	0.00709678
29.98623625	0.00720211
29.99264532	0.00723360
29.99905504	0.00724393
30.00546542	0.00727156
30.01187646	0.00724140
30.01828815	0.00716994
30.02470051	0.00723703
30.03111352	0.00705570
30.03752719	0.00703531
30.04394152	0.00702423
30.05035651	0.00719180
30.05677215	0.00724097
30.06318845	0.00719555
30.06960541	0.00709741
30.07602303	0.00711810
30.08244131	0.00713208
30.08886024	0.00732265
30.09527983	0.00740621
30.10170008	0.00732802
30.10812099	0.00722563
30.11454256	0.00719850
30.12096478	0.00713130
30.12738766	0.00721506
30.13381120	0.00720685
30.14023540	0.00719072
30.14666025	0.00708792
30.15308576	0.00708887
30.15951194	0.00704893
30.16593876	0.00714010
30.17236625	0.00711244
30.17879440	0.00718632
30.18522320	0.00717046
30.19165266	0.00717639
30.19808278	0.00718129
30.20451355	0.00718090
30.21094499	0.00713555
30.21737708	0.00736934
30.22380983	0.00710914
30.23024324	0.00721415
30.23667730	0.00725709
30.24311203	0.00737532
30.24954741	0.00730556
30.25598345	0.00726732
30.26242014	0.00714222
30.26885750	0.00721121
30.27529551	0.00725131
30.28173418	0.00732213
30.28817351	0.00736894
30.29461350	0.00735615
30.30105414	0.00721884
30.30749545	0.00710655
30.31393741	0.00703130
30.32038003	0.00708534
30.32682330	0.00712026
30.33326724	0.00721215
30.33971183	0.00707047
30.34615708	0.00719938
30.35260299	0.00727702
30.35904955	0.00734286
30.36549678	0.00731105
30.37194466	0.00739378
30.37839320	0.00722993
30.38484239	0.00721338
30.39129225	0.00716305
30.39774276	0.00724334
30.40419393	0.00731977
30.41064576	0.00742264
30.41709825	0.00735421
30.42355140	0.00731548
30.43000520	0.00714287
30.43645966	0.00727789
30.44291478	0.00726540
30.44937056	0.00736746
30.45582699	0.00726078
30.46228408	0.00731747
30.46874183	0.00720733
30.47520024	0.00717938
30.48165931	0.00719294
30.48811903	0.00729520
30.49457941	0.00734945
30.50104045	0.00742872
30.50750215	0.00742295
30.51396451	0.00731687
30.52042752	0.00725068
30.52689119	0.00723250
30.53335552	0.00712073
30.53982051	0.00706674
30.54628615	0.00700100
30.55275246	0.00703241
30.55921942	0.00705280
30.56568704	0.00715579
30.57215531	0.00722745
30.57862425	0.00720735
30.58509384	0.00717789
30.59156409	0.00715800
30.59803500	0.00717940
30.60450657	0.00731169
30.61097879	0.00720940
30.61745167	0.00705788
30.62392521	0.00701295
30.63039941	0.00702066
30.63687427	0.00700100
30.64334978	0.00705326
30.64982595	0.00704520
30.65630278	0.00726867
30.66278027	0.00745593
30.66925841	0.00759415
30.67573722	0.00757551
30.68221668	0.00753470
30.68869680	0.00742145
30.69517758	0.00739203
30.70165901	0.00733250
30.70814110	0.00744957
30.71462385	0.00715769
30.72110726	0.00703631
30.72759133	0.00700873
30.73407605	0.00719200
30.74056144	0.00732644
30.74704748	0.00739192
30.75353417	0.00728446
30.76002153	0.00700100
30.76650955	0.00703307
30.77299822	0.00707380
30.77948755	0.00727526
30.78597753	0.00737804
30.79246818	0.00728144
30.79895948	0.00727761
30.80545145	0.00728376
30.81194407	0.00737820
30.81843734	0.00744009
30.82493128	0.00743891
30.83142587	0.00729348
30.83792112	0.00725181
30.84441703	0.00700100
30.85091360	0.00711433
30.85741082	0.00715258
30.86390871	0.00727343
30.87040725	0.00715239
30.87690644	0.00709380
30.88340630	0.00700100
30.88990681	0.00710764
30.89640799	0.00708607
30.90290982	0.00723967
30.90941231	0.00714384
30.91591545	0.00725492
30.92241925	0.00738024
30.92892372	0.00750414
30.93542884	0.00749417
30.94193461	0.00748196
30.94844105	0.00733669
30.95494814	0.00734890
30.96145589	0.00726711
30.96796430	0.00714747
30.97447337	0.00720708
30.98098310	0.00736007
30.98749348	0.00726811
30.99400452	0.00727848
31.00051622	0.00732039
31.00702857	0.00729373
31.01354159	0.00716088
31.02005526	0.00721580
31.02656959	0.00717552
31.03308458	0.00727846
31.03960023	0.00741579
31.04611653	0.00759584
31.05263349	0.00742127
31.05915111	0.00739462
31.06566939	0.00729594
31.07218833	0.00723063
31.07870792	0.00703104
31.08522817	0.00700100
31.09174908	0.00700100
31.09827065	0.00706028
31.10479287	0.00706724
31.11131576	0.00714296
31.11783930	0.00727850
31.12436350	0.00725636
31.13088835	0.00727512
31.13741387	0.00717893
31.14394004	0.00718324
31.15046687	0.00717637
31.15699436	0.00711802
31.16352251	0.00707330
31.17005131	0.00710284
31.17658077	0.00715619
31.18311089	0.00724269
31.18964167	0.00730539
31.19617311	0.00734857
31.20270520	0.00738949
31.20923795	0.00730592
31.21577136	0.00737147
31.22230543	0.00734140
31.22884015	0.00741672
31.23537554	0.00735186
31.24191158	0.00731243
31.24844828	0.00743006
31.25498564	0.00742726
31.26152365	0.00730808
31.26806232	0.00713742
31.27460165	0.00714153
31.28114164	0.00727870
31.28768229	0.00734628
31.29422359	0.00745415
31.30076556	0.00730690
31.30730818	0.00736756
31.31385146	0.00734156
31.32039539	0.00736256
31.32693999	0.00731560
31.33348524	0.00732479
31.34003115	0.00724895
31.34657772	0.00739934
31.35312494	0.00730823
31.35967282	0.00736931
31.36622137	0.00725603
31.37277057	0.00718547
31.37932042	0.00713505
31.38587094	0.00710539
31.39242211	0.00705640
31.39897394	0.00706352
31.40552643	0.00700100
31.41207958	0.00709120
31.41863338	0.00700100
31.42518785	0.00700100
31.43174297	0.00707264
31.43829874	0.00700100
31.44485518	0.00701501
31.45141228	0.00722265
31.45797003	0.00720485
31.46452844	0.00730974
31.47108751	0.00736235
31.47764723	0.00750466
31.48420762	0.00746896
31.49076866	0.00752157
31.49733036	0.00749523
31.50389271	0.00750185
31.51045573	0.00745700
31.51701940	0.00752242
31.52358373	0.00721858
31.53014872	0.00712754
31.53671437	0.00709408
31.54328068	0.00711779
31.54984764	0.00713580
31.55641526	0.00726388
31.56298354	0.00729431
31.56955248	0.00727123
31.57612207	0.00721762
31.58269232	0.00740084
31.58926323	0.00730797
31.59583480	0.00747349
31.60240703	0.00723557
31.60897991	0.00727596
31.61555345	0.00728237
31.62212765	0.00756162
31.62870251	0.00758614
31.63527803	0.00779052
31.64185420	0.00764252
31.64843103	0.00754578
31.65500852	0.00726249
31.66158667	0.00728172
31.66816547	0.00718784
31.67474494	0.00732610
31.68132506	0.00734167
31.68790584	0.00741379
31.69448727	0.00731605
31.70106937	0.00736946
31.70765212	0.00726845
31.71423553	0.00748789
31.72081960	0.00726339
31.72740433	0.00722382
31.73398971	0.00712262
31.74057575	0.00701286
31.74716245	0.00700100
31.75374981	0.00713779
31.76033783	0.00715322
31.76692650	0.00725858
31.77351583	0.00736719
31.78010582	0.00731284
31.78669647	0.00715228
31.79328778	0.00732946
31.79987974	0.00731355
31.80647236	0.00746795
31.81306564	0.00757799
31.81965958	0.00750105
31.82625417	0.00727743
31.83284943	0.00735979
31.83944534	0.00731012
31.84604190	0.00739106
31.85263913	0.00725004
31.85923702	0.00723882
31.86583556	0.00722984
31.87243476	0.00735289
31.87903462	0.00742326
31.88563513	0.00745069
31.89223631	0.00728282
31.89883814	0.00731411
31.90544063	0.00724430
31.91204378	0.00716289
31.91864758	0.00706948
31.92525205	0.00730493
31.93185717	0.00721790
31.93846295	0.00729608
31.94506938	0.00725728
31.95167648	0.00753097
31.95828423	0.00750742
31.96489264	0.00750890
31.97150171	0.00728638
31.97811144	0.00721706
31.98472183	0.00715770
31.99133287	0.00723039
31.99794457	0.00721783
32.00455693	0.00733019
32.01116994	0.00729159
32.01778362	0.00730507
32.02439795	0.00725589
32.03101294	0.00725798
32.03762859	0.00725559
32.04424489	0.00726032
32.05086186	0.00710799
32.05747948	0.00703297
32.06409776	0.00700894
32.07071670	0.00711663
32.07733629	0.00722167
32.08395655	0.00746995
32.09057746	0.00757113
32.09719903	0.00761880
32.10382125	0.00735357
32.11044414	0.00730094
32.11706768	0.00733255
32.12369188	0.00733058
32.13031674	0.00731233
32.13694226	0.00729307
32.14356843	0.00742843
32.15019527	0.00735811
32.15682276	0.00721839
32.16345090	0.00721765
32.17007971	0.00735667
32.17670917	0.00747454
32.18333930	0.00741682
32.18997008	0.00755544
32.19660151	0.00741614
32.20323361	0.00723758
32.20986636	0.00703684
32.21649977	0.00712151
32.22313384	0.00716079
32.22976857	0.00728391
32.23640396	0.00728740
32.24304000	0.00728906
32.24967670	0.00732041
32.25631406	0.00736113
32.26295208	0.00729036
32.26959075	0.00729914
32.27623008	0.00728837
32.28287008	0.00728474
32.28951072	0.00742698
32.29615203	0.00732040
32.30279399	0.00711759
32.30943662	0.00711253
32.31607990	0.00720106
32.32272383	0.00724971
32.32936843	0.00733763
32.33601368	0.00740988
32.34265960	0.00748396
32.34930617	0.00752916
32.35595339	0.00742218
32.36260128	0.00758597
32.36924982	0.00745864
32.37589902	0.00745298
32.38254888	0.00726807
32.38919940	0.00706586
32.39585058	0.00700100
32.40250241	0.00702072
32.40915490	0.00700100
32.41580805	0.00731914
32.42246185	0.00733315
32.42911632	0.00730605
32.43577144	0.00734549
32.44242722	0.00721667
32.44908366	0.00700220
32.45574076	0.00713809
32.46239851	0.00708641
32.46905692	0.00709473
32.47571599	0.00722798
32.48237572	0.00731626
32.48903611	0.00739397
32.49569715	0.00751745
32.50235885	0.00747878
32.50902121	0.00740797
32.51568423	0.00739982
32.52234790	0.00741466
32.52901224	0.00743458
32.53567723	0.00740161
32.54234288	0.00725919
32.54900918	0.00729478
32.55567615	0.00713648
32.56234377	0.00710717
32.56901205	0.00713361
32.57568099	0.00708457
32.58235059	0.00713989
32.58902084	0.00732685
32.59569175	0.00725543
32.60236332	0.00728980
32.60903555	0.00702733
32.61570844	0.00703594
32.62238198	0.00700100
32.62905618	0.00700100
32.63573104	0.00700100
32.64240656	0.00707177
32.64908274	0.00731263
32.65575957	0.00748981
32.66243706	0.00756344
32.66911521	0.00760491
32.67579402	0.00754731
32.68247348	0.00747913
32.68915361	0.00741237
32.69583439	0.00731916
32.70251583	0.00717672
32.70919792	0.00715513
32.71588068	0.00726416
32.72256409	0.00734551
32.72924816	0.00748606
32.73593289	0.00751656
32.74261827	0.00751328
32.74930432	0.00750614
32.75599102	0.00748068
32.76267838	0.00733233
32.76936640	0.00718216
32.77605507	0.00705742
32.78274441	0.00707184
32.78943440	0.00700100
32.79612505	0.00707798
32.80281636	0.00725608
32.80950832	0.00733854
32.81620094	0.00730361
32.82289423	0.00707195
32.82958816	0.00705777
32.83628276	0.00700100
32.84297802	0.00706605
32.84967393	0.00723436
32.85637050	0.00730278
32.86306773	0.00716002
32.86976561	0.00716578
32.87646416	0.00722850
32.88316336	0.00735022
32.88986322	0.00737388
32.89656374	0.00746815
32.90326492	0.00734513
32.90996675	0.00732138
32.91666924	0.00732043
32.92337239	0.00743300
32.93007620	0.00745930
32.93678066	0.00766668
32.94348579	0.00755525
32.95019157	0.00745868
32.95689801	0.00740869
32.96360511	0.00738637
32.97031286	0.00727372
32.97702127	0.00730857
32.98373034	0.00734586
32.99044007	0.00742120
32.99715046	0.00730001
33.00386150	0.00721585
33.01057321	0.00711398
33.01728557	0.00709756
33.02399859	0.00714930
33.03071226	0.00712250
33.03742660	0.00700100
33.04414159	0.00707938
33.05085724	0.00705615
33.05757355	0.00716591
33.06429051	0.00709013
33.07100814	0.00717569
33.07772642	0.00726328
33.08444536	0.00743652
33.09116495	0.00736238
33.09788521	0.00758851
33.10460612	0.00751273
33.11132769	0.00740624
33.11804992	0.00729546
33.12477281	0.00731612
33.13149635	0.00724970
33.13822056	0.00743392
33.14494542	0.00733943
33.15167094	0.00739060
33.15839711	0.00740902
33.16512395	0.00730578
33.17185144	0.00709022
33.17857959	0.00722664
33.18530840	0.00712157
33.19203786	0.00706227
33.19876799	0.00700100
33.20549877	0.00700100
33.21223021	0.00701960
33.21896231	0.00705210
33.22569506	0.00705135
33.23242848	0.00726454
33.23916255	0.00725881
33.24589728	0.00736559
33.25263266	0.00738122
33.25936871	0.00745280
33.26610541	0.00742937
33.27284277	0.00748773
33.27958079	0.00733308
33.28631947	0.00734119
33.29305880	0.00722010
33.29979880	0.00719911
33.30653945	0.00716043
33.31328075	0.00738236
33.32002272	0.00727897
33.32676534	0.00742074
33.33350863	0.00748135
33.34025257	0.00757653
33.34699716	0.00756409
33.35374242	0.00758826
33.36048833	0.00734348
33.36723491	0.00725800
33.37398214	0.00720629
33.38073002	0.00714849
33.38747857	0.00715171
33.39422777	0.00731708
33.40097763	0.00739293
33.40772815	0.00737113
33.41447933	0.00718677
33.42123116	0.00725551
33.42798366	0.00717938
33.43473681	0.00725850
33.44149061	0.00728797
33.44824508	0.00727247
33.45500021	0.00731293
33.46175599	0.00733019
33.46851243	0.00739302
33.47526953	0.00743347
33.48202728	0.00737486
33.48878570	0.00730585
33.49554477	0.00726126
33.50230450	0.00708423
33.50906489	0.00703641
33.51582593	0.00713260
33.52258763	0.00715372
33.52935000	0.00728876
33.53611302	0.00717030
33.54287669	0.00721135
33.54964103	0.00726767
33.55640602	0.00728654
33.56317167	0.00720532
33.56993798	0.00730476
33.57670495	0.00724612
33.58347257	0.00731830
33.59024085	0.00729506
33.59700979	0.00749745
33.60377939	0.00752629
33.61054965	0.00744364
33.61732056	0.00730485
33.62409214	0.00724173
33.63086437	0.00715014
33.63763725	0.00701723
33.64441080	0.00700100
33.65118500	0.00713645
33.65795986	0.00718941
33.66473538	0.00737055
33.67151156	0.00726279
33.67828840	0.00758105
33.68506589	0.00763708
33.69184404	0.00765281
33.69862285	0.00745329
33.70540232	0.00731867
33.71218244	0.00720114
33.71896322	0.00710763
33.72574467	0.00705806
33.73252676	0.00723204
33.73930952	0.00737409
33.74609293	0.00753547
33.75287701	0.00752187
33.75966174	0.00750828
33.76644713	0.00736793
33.77323317	0.00731101
33.78001988	0.00726202
33.78680724	0.00726287
33.79359526	0.00727552
33.80038393	0.00742388
33.80717327	0.00723064
33.81396326	0.00720911
33.82075391	0.00715177
33.82754522	0.00728446
33.83433719	0.00739009
33.84112982	0.00756082
33.84792310	0.00753706
33.85471704	0.00758206
33.86151164	0.00757091
33.86830690	0.00766473
33.87510281	0.00758889
33.88189938	0.00761375
33.88869661	0.00753261
33.89549450	0.00749033
33.90229305	0.00739394
33.90909225	0.00751381
33.91589211	0.00753378
33.92269263	0.00746627
33.92949381	0.00723418
33.93629565	0.00704582
33.94309814	0.00701661
33.94990129	0.00700100
33.95670510	0.00700100
33.96350957	0.00711527
33.97031470	0.00723743
33.97712048	0.00733701
33.98392692	0.00729133
33.99073402	0.00736771
33.99754178	0.00734909
34.00435019	0.00736119
34.01115926	0.00743209
34.01796899	0.00771477
34.02477938	0.00773481
34.03159043	0.00779838
34.03840213	0.00769899
34.04521450	0.00766958
34.05202752	0.00762940
34.05884119	0.00774464
34.06565553	0.00757099
34.07247052	0.00746468
34.07928618	0.00738645
34.08610249	0.00715237
34.09291945	0.00711422
34.09973708	0.00700100
34.10655536	0.00700100
34.11337430	0.00711837
34.12019390	0.00714418
34.12701416	0.00724526
34.13383508	0.00722509
34.14065665	0.00721203
34.14747888	0.00731047
34.15430177	0.00735195
34.16112532	0.00736209
34.16794952	0.00752502
34.17477438	0.00765154
34.18159990	0.00762384
34.18842608	0.00757437
34.19525292	0.00757027
34.20208041	0.00760320
34.20890856	0.00750429
34.21573737	0.00724974
34.22256684	0.00721736
34.22939697	0.00708041
34.23622775	0.00705148
34.24305919	0.00700100
34.24989129	0.00711594
34.25672405	0.00727922
34.26355747	0.00742031
34.27039154	0.00746294
34.27722627	0.00757821
34.28406166	0.00752968
34.29089771	0.00744312
34.29773441	0.00739379
34.30457177	0.00731170
34.31140979	0.00719991
34.31824847	0.00712617
34.32508781	0.00729493
34.33192780	0.00734753
34.33876846	0.00733218
34.34560977	0.00725822
34.35245173	0.00720889
34.35929436	0.00729974
34.36613764	0.00734379
34.37298159	0.00747878
34.37982619	0.00732448
34.38667144	0.00720596
34.39351736	0.00721401
34.40036393	0.00719642
34.40721116	0.00717068
34.41405905	0.00728899
34.42090760	0.00739449
34.42775681	0.00747760
34.43460667	0.00748585
34.44145719	0.00748921
34.44830837	0.00741444
34.45516021	0.00754313
34.46201270	0.00749726
34.46886585	0.00754233
34.47571966	0.00740897
34.48257413	0.00725141
34.48942926	0.00715792
34.49628504	0.00714359
34.50314148	0.00710097
34.50999858	0.00721968
34.51685634	0.00737318
34.52371476	0.00742455
34.53057383	0.00751498
34.53743356	0.00742271
34.54429395	0.00751071
34.55115500	0.00761558
34.55801671	0.00750663
34.56487907	0.00734133
34.57174209	0.00727571
34.57860577	0.00742474
34.58547011	0.00744010
34.59233510	0.00738587
34.59920075	0.00726288
34.60606706	0.00727601
34.61293403	0.00735463
34.61980166	0.00759725
34.62666994	0.00768850
34.63353889	0.00780130
34.64040849	0.00760487
34.64727874	0.00733805
34.65414966	0.00720183
34.66102123	0.00735289
34.66789347	0.00725859
34.67476636	0.00732440
34.68163990	0.00729012
34.68851411	0.00738015
34.69538897	0.00730456
34.70226449	0.00740191
34.70914067	0.00745002
34.71601751	0.00767310
34.72289501	0.00769151
34.72977316	0.00759883
34.73665197	0.00721828
34.74353144	0.00702490
34.75041157	0.00700100
34.75729235	0.00700100
34.76417379	0.00700100
34.77105589	0.00711393
34.77793865	0.00743442
34.78482207	0.00763895
34.79170614	0.00777736
34.79859087	0.00786756
34.80547626	0.00768675
34.81236231	0.00748519
34.81924902	0.00734792
34.82613638	0.00715186
34.83302440	0.00725263
34.83991308	0.00742278
34.84680242	0.00747594
34.85369242	0.00738100
34.86058307	0.00733935
34.86747438	0.00727899
34.87436635	0.00726116
34.88125898	0.00730414
34.88815226	0.00745965
34.89504620	0.00745401
34.90194080	0.00732509
34.90883606	0.00731965
34.91573198	0.00729307
34.92262855	0.00738671
34.92952579	0.00723887
34.93642368	0.00723629
34.94332223	0.00707481
34.95022143	0.00702741
34.95712130	0.00700204
34.96402182	0.00714252
34.97092300	0.00713142
34.97782483	0.00729548
34.98472733	0.00742354
34.99163048	0.00744865
34.99853430	0.00748008
35.00543876	0.00737295
35.01234389	0.00715717
35.01924968	0.00720629
35.02615612	0.00717729
35.03306322	0.00731817
35.03997098	0.00737360
35.04687940	0.00741031
35.05378847	0.00739615
35.06069820	0.00731079
35.06760859	0.00741138
35.07451964	0.00744667
35.08143135	0.00732327
35.08834371	0.00750605
35.09525674	0.00749190
35.10217042	0.00752149
35.10908475	0.00745525
35.11599975	0.00745270
35.12291540	0.00737486
35.12983171	0.00742805
35.13674868	0.00735144
35.14366631	0.00737655
35.15058460	0.00734389
35.15750354	0.00729983
35.16442314	0.00730520
35.17134340	0.00737162
35.17826432	0.00746285
35.18518589	0.00746396
35.19210813	0.00730190
35.19903102	0.00735101
35.20595456	0.00739546
35.21287877	0.00740308
35.21980364	0.00735536
35.22672916	0.00732717
35.23365534	0.00734719
35.24058218	0.00757901
35.24750967	0.00763912
35.25443783	0.00769393
35.26136664	0.00748915
35.26829611	0.00741986
35.27522624	0.00729442
35.28215702	0.00733723
35.28908846	0.00729684
35.29602057	0.00736976
35.30295333	0.00726040
35.30988674	0.00727350
35.31682082	0.00726321
35.32375555	0.00735384
35.33069094	0.00725587
35.33762699	0.00732533
35.34456370	0.00727801
35.35150106	0.00735745
35.35843908	0.00719295
35.36537777	0.00707809
35.37231710	0.00701080
35.37925710	0.00711554
35.38619775	0.00711672
35.39313907	0.00717690
35.40008104	0.00719843
35.40702366	0.00736582
35.41396695	0.00740973
35.42091089	0.00760704
35.42785550	0.00755695
35.43480076	0.00760167
35.44174667	0.00748851
35.44869325	0.00747566
35.45564048	0.00739403
35.46258837	0.00728800
35.46953692	0.00726945
35.47648613	0.00737906
35.48343599	0.00732368
35.49038652	0.00738529
35.49733770	0.00739706
35.50428954	0.00758418
35.51124203	0.00751192
35.51819519	0.00749154
35.52514900	0.00727991
35.53210347	0.00720826
35.53905860	0.00703284
35.54601438	0.00705144
35.55297083	0.00704492
35.55992793	0.00714607
35.56688569	0.00712596
35.57384411	0.00700100
35.58080318	0.00700100
35.58776292	0.00710973
35.59472331	0.00718605
35.60168436	0.00729960
35.60864606	0.00733748
35.61560843	0.00735684
35.62257145	0.00739492
35.62953513	0.00747287
35.63649947	0.00744156
35.64346447	0.00732360
35.65043012	0.00721580
35.65739644	0.00715987
35.66436341	0.00721382
35.67133104	0.00743643
35.67829932	0.00734185
35.68526827	0.00732642
35.69223787	0.00721170
35.69920813	0.00716229
35.70617905	0.00719183
35.71315062	0.00719572
35.72012286	0.00702749
35.72709575	0.00703329
35.73406930	0.00710432
35.74104350	0.00708096
35.74801837	0.00701446
35.75499389	0.00721909
35.76197007	0.00744632
35.76894691	0.00759542
35.77592441	0.00757158
35.78290257	0.00733881
35.78988138	0.00715812
35.79686085	0.00709664
35.80384098	0.00722356
35.81082176	0.00728883
35.81780321	0.00719888
35.82478531	0.00724687
35.83176807	0.00723564
35.83875149	0.00744618
35.84573557	0.00751105
35.85272030	0.00770837
35.85970569	0.00752117
35.86669174	0.00750851
35.87367845	0.00727411
35.88066581	0.00730399
35.88765384	0.00739673
35.89464252	0.00726670
35.90163186	0.00725832
35.90862186	0.00726500
35.91561251	0.00725806
35.92260382	0.00719414
35.92959580	0.00722707
35.93658842	0.00716681
35.94358171	0.00719283
35.95057566	0.00709413
35.95757026	0.00712806
35.96456552	0.00724726
35.97156144	0.00718457
35.97855801	0.00726184
35.98555525	0.00726731
35.99255314	0.00727073
35.99955169	0.00722472
36.00655090	0.00712562
36.01355076	0.00720086
36.02055129	0.00742340
36.02755247	0.00738045
36.03455431	0.00733362
36.04155681	0.00729453
36.04855996	0.00736488
36.05556378	0.00732905
36.06256825	0.00731844
36.06957338	0.00708545
36.07657916	0.00705816
36.08358561	0.00700100
36.09059271	0.00700100
36.09760047	0.00702525
36.10460889	0.00727436
36.11161797	0.00740809
36.11862770	0.00750582
36.12563809	0.00735291
36.13264914	0.00731005
36.13966085	0.00719253
36.14667322	0.00703025
36.15368624	0.00701497
36.16069992	0.00710480
36.16771426	0.00702700
36.17472926	0.00722088
36.18174492	0.00736408
36.18876123	0.00739479
36.19577820	0.00749162
36.20279583	0.00758742
36.20981412	0.00744153
36.21683306	0.00752920
36.22385267	0.00749439
36.23087293	0.00731901
36.23789385	0.00722011
36.24491542	0.00714360
36.25193766	0.00700788
36.25896055	0.00703032
36.26598410	0.00701746
36.27300831	0.00723162
36.28003318	0.00742890
36.28705870	0.00751224
36.29408488	0.00749833
36.30111172	0.00754120
36.30813922	0.00746096
36.31516738	0.00739762
36.32219619	0.00733957
36.32922566	0.00719342
36.33625579	0.00710871
36.34328658	0.00717395
36.35031802	0.00712749
36.35735013	0.00732578
36.36438289	0.00729581
36.37141631	0.00732565
36.37845039	0.00738254
36.38548512	0.00739183
36.39252051	0.00729309
36.39955656	0.00728447
36.40659327	0.00716457
36.41363064	0.00729369
36.42066866	0.00723645
36.42770735	0.00730149
36.43474669	0.00734170
36.44178668	0.00741263
36.44882734	0.00738794
36.45586865	0.00736875
36.46291063	0.00733246
36.46995326	0.00721867
36.47699654	0.00729000
36.48404049	0.00740305
36.49108509	0.00733461
36.49813035	0.00740698
36.50517627	0.00737842
36.51222285	0.00730450
36.51927009	0.00715042
36.52631798	0.00709236
36.53336653	0.00700431
36.54041574	0.00711894
36.54746561	0.00720423
36.55451613	0.00743398
36.56156731	0.00763931
36.56861915	0.00776388
36.57567165	0.00756577
36.58272481	0.00741283
36.58977862	0.00737829
36.59683310	0.00749817
36.60388823	0.00757900
36.61094401	0.00773245
36.61800046	0.00772578
36.62505756	0.00755310
36.63211532	0.00742396
36.63917374	0.00742340
36.64623282	0.00740555
36.65329256	0.00735087
36.66035295	0.00730596
36.66741400	0.00733063
36.67447571	0.00717464
36.68153808	0.00723768
36.68860110	0.00722931
36.69566479	0.00722255
36.70272913	0.00723738
36.70979413	0.00720071
36.71685978	0.00735569
36.72392610	0.00727567
36.73099307	0.00734194
36.73806070	0.00745805
36.74512899	0.00732269
36.75219793	0.00721745
36.75926754	0.00721285
36.76633780	0.00737559
36.77340872	0.00736213
36.78048030	0.00749353
36.78755253	0.00751384
36.79462543	0.00752542
36.80169898	0.00739538
36.80877319	0.00754754
36.81584805	0.00742687
36.82292358	0.00744413
36.82999976	0.00750433
36.83707660	0.00740237
36.84415410	0.00744079
36.85123226	0.00763404
36.85831107	0.00774896
36.86539055	0.00783500
36.87247068	0.00772836
36.87955147	0.00779690
36.88663291	0.00787663
36.89371502	0.00791546
36.90079778	0.00778950
36.90788120	0.00773880
36.91496528	0.00772514
36.92205001	0.00769684
36.92913541	0.00759224
36.93622146	0.00781763
36.94330817	0.00784243
36.95039554	0.00773030
36.95748356	0.00771013
36.96457224	0.00764703
36.97166159	0.00778046
36.97875158	0.00789356
36.98584224	0.00805934
36.99293356	0.00821333
37.00002553	0.00956889
37.00711816	0.01419879
37.01421145	0.02288529
37.02130540	0.03128939
37.02840000	0.03245635
37.03549526	0.02608344
37.04259118	0.01776798
37.04968776	0.01103680
37.05678500	0.00720824
37.06388289	0.00700100
37.07098144	0.00700100
37.07808065	0.00700100
37.08518052	0.00710153
37.09228105	0.00751318
37.09938223	0.00789980
37.10648407	0.00824695
37.11358657	0.00827447
37.12068973	0.00800048
37.12779354	0.00766425
37.13489802	0.00753776
37.14200315	0.00754149
37.14910894	0.00766382
37.15621538	0.00780589
37.16332249	0.00801775
37.17043025	0.00814435
37.17753867	0.00830087
37.18464775	0.00832473
37.19175749	0.00842775
37.19886788	0.00815843
37.20597893	0.00768873
37.21309064	0.00736714
37.22020301	0.00739263
37.22731604	0.00762381
37.23442972	0.00779029
37.24154406	0.00765283
37.24865906	0.00766998
37.25577472	0.00749263
37.26289103	0.00745404
37.27000801	0.00716194
37.27712564	0.00702060
37.28424393	0.00730040
37.29136288	0.00752263
37.29848248	0.00764801
37.30560274	0.00771134
37.31272366	0.00802207
37.31984524	0.00857103
37.32696748	0.00872857
37.33409037	0.00827005
37.34121393	0.00764429
37.34833814	0.00719777
37.35546300	0.00700100
37.36258853	0.00709863
37.36971472	0.00733334
37.37684156	0.00760974
37.38396906	0.00786112
37.39109721	0.00824148
37.39822603	0.00833498
37.40535550	0.00827264
37.41248564	0.00803228
37.41961642	0.00786170
37.42674787	0.00776030
37.43387998	0.00776957
37.44101274	0.00777049
37.44814616	0.00792361
37.45528024	0.00786208
37.46241498	0.00773179
37.46955037	0.00751726
37.47668642	0.00726835
37.48382314	0.00703634
37.49096050	0.00700100
37.49809853	0.00720456
37.50523721	0.00743820
37.51237656	0.00761916
37.51951656	0.00778649
37.52665721	0.00753633
37.53379853	0.00755779
37.54094050	0.00747730
37.54808314	0.00738788
37.55522643	0.00719652
37.56237037	0.00734004
37.56951498	0.00741154
37.57666024	0.00747511
37.58380616	0.00756350
37.59095274	0.00758739
37.59809998	0.00747416
37.60524787	0.00739754
37.61239643	0.00730811
37.61954564	0.00742987
37.62669551	0.00740574
37.63384603	0.00739770
37.64099722	0.00737317
37.64814906	0.00742698
37.65530156	0.00751699
37.66245472	0.00758828
37.66960854	0.00770597
37.67676301	0.00777380
37.68391814	0.00774725
37.69107393	0.00771051
37.69823038	0.00759118
37.70538748	0.00754467
37.71254525	0.00733358
37.71970367	0.00739043
37.72686275	0.00730283
37.73402249	0.00729479
37.74118288	0.00726253
37.74834393	0.00717331
37.75550565	0.00728753
37.76266801	0.00735312
37.76983104	0.00738211
37.77699473	0.00734232
37.78415907	0.00731820
37.79132407	0.00715736
37.79848973	0.00713304
37.80565604	0.00720831
37.81282302	0.00722743
37.81999065	0.00730270
37.82715894	0.00742842
37.83432789	0.00766219
37.84149750	0.00788394
37.84866776	0.00792524
37.85583868	0.00784100
37.86301026	0.00779116
37.87018250	0.00770855
37.87735539	0.00756390
37.88452895	0.00733887
37.89170316	0.00712016
37.89887803	0.00700100
37.90605355	0.00700100
37.91322974	0.00701165
37.92040658	0.00723883
37.92758408	0.00738179
37.93476224	0.00770501
37.94194106	0.00769721
37.94912053	0.00761413
37.95630067	0.00752556
37.96348146	0.00729437
37.97066290	0.00714233
37.97784501	0.00701674
37.98502777	0.00704959
37.99221120	0.00724163
37.99939528	0.00734659
38.00658001	0.00743204
38.01376541	0.00747719
38.02095146	0.00750891
38.02813817	0.00744318
38.03532554	0.00734184
38.04251357	0.00730032
38.04970226	0.00719106
38.05689160	0.00714608
38.06408160	0.00723335
38.07127226	0.00738572
38.07846358	0.00745386
38.08565555	0.00747236
38.09284818	0.00740032
38.10004147	0.00738179
38.10723542	0.00723977
38.11443003	0.00729834
38.12162529	0.00720557
38.12882122	0.00711888
38.13601780	0.00700100
38.14321503	0.00700100
38.15041293	0.00703381
38.15761148	0.00708420
38.16481070	0.00710406
38.17201057	0.00720246
38.17921109	0.00724878
38.18641228	0.00733292
38.19361412	0.00734018
38.20081662	0.00706707
38.20801978	0.00709656
38.21522360	0.00717407
38.22242807	0.00727740
38.22963321	0.00745032
38.23683900	0.00762671
38.24404545	0.00756302
38.25125255	0.00766818
38.25846032	0.00770662
38.26566874	0.00770010
38.27287782	0.00752817
38.28008756	0.00730335
38.28729796	0.00715401
38.29450901	0.00719529
38.30172072	0.00721603
38.30893309	0.00722701
38.31614612	0.00740868
38.32335980	0.00758444
38.33057415	0.00758870
38.33778915	0.00754922
38.34500481	0.00753883
38.35222113	0.00761043
38.35943810	0.00767146
38.36665574	0.00769891
38.37387403	0.00756198
38.38109298	0.00745556
38.38831258	0.00743418
38.39553285	0.00743865
38.40275377	0.00749357
38.40997535	0.00750902
38.41719759	0.00752508
38.42442049	0.00735742
38.43164404	0.00716719
38.43886825	0.00720155
38.44609312	0.00733012
38.45331865	0.00731018
38.46054484	0.00752256
38.46777168	0.00761492
38.47499918	0.00746456
38.48222734	0.00734552
38.48945616	0.00741855
38.49668563	0.00733167
38.50391577	0.00738577
38.51114656	0.00712066
38.51837801	0.00711963
38.52561012	0.00721728
38.53284288	0.00720648
38.54007630	0.00713831
38.54731038	0.00714217
38.55454512	0.00724347
38.56178052	0.00720907
38.56901657	0.00723144
38.57625329	0.00727396
38.58349066	0.00722714
38.59072868	0.00726498
38.59796737	0.00730952
38.60520672	0.00734490
38.61244672	0.00720451
38.61968738	0.00729219
38.62692869	0.00727040
38.63417067	0.00731576
38.64141330	0.00732491
38.64865660	0.00734056
38.65590055	0.00729477
38.66314515	0.00733362
38.67039042	0.00734765
38.67763634	0.00732586
38.68488292	0.00732727
38.69213016	0.00723897
38.69937806	0.00719602
38.70662661	0.00703630
38.71387583	0.00704601
38.72112570	0.00700100
38.72837622	0.00701547
38.73562741	0.00708966
38.74287926	0.00705175
38.75013176	0.00707947
38.75738492	0.00708318
38.76463874	0.00714343
38.77189321	0.00724093
38.77914835	0.00708920
38.78640414	0.00709799
38.79366059	0.00702744
38.80091769	0.00701921
38.80817546	0.00700100
38.81543388	0.00702947
38.82269296	0.00715915
38.82995270	0.00727723
38.83721310	0.00737699
38.84447416	0.00742712
38.85173587	0.00747155
38.85899824	0.00734407
38.86626127	0.00745583
38.87352496	0.00736700
38.88078930	0.00725559
38.88805430	0.00725688
38.89531996	0.00728199
38.90258628	0.00721595
38.90985326	0.00713036
38.91712089	0.00703360
38.92438918	0.00700100
38.93165813	0.00715271
38.93892774	0.00739488
38.94619801	0.00748856
38.95346893	0.00737917
38.96074051	0.00715810
38.96801275	0.00719500
38.97528565	0.00728073
38.98255920	0.00749321
38.98983342	0.00771647
38.99710829	0.00811450
39.00438382	0.00832556
39.01166000	0.00813703
39.01893685	0.00777964
39.02621435	0.00737852
39.03349251	0.00722113
39.04077133	0.00710808
39.04805081	0.00710043
39.05533094	0.00716093
39.06261173	0.00717383
39.06989318	0.00708764
39.07717529	0.00721229
39.08445806	0.00709586
39.09174148	0.00714340
39.09902556	0.00737405
39.10631030	0.00748364
39.11359570	0.00752325
39.12088176	0.00767557
39.12816847	0.00766636
39.13545584	0.00763109
39.14274387	0.00757203
39.15003256	0.00744237
39.15732190	0.00735218
39.16461191	0.00738039
39.17190257	0.00741207
39.17919388	0.00752838
39.18648586	0.00751794
39.19377850	0.00760597
39.20107179	0.00749828
39.20836574	0.00725326
39.21566035	0.00710895
39.22295561	0.00700100
39.23025154	0.00702831
39.23754812	0.00700862
39.24484536	0.00717133
39.25214326	0.00736048
39.25944181	0.00739237
39.26674103	0.00751927
39.27404090	0.00765694
39.28134143	0.00760664
39.28864262	0.00751320
39.29594446	0.00756868
39.30324696	0.00742642
39.31055012	0.00728496
39.31785394	0.00727921
39.32515842	0.00724884
39.33246356	0.00723677
39.33976935	0.00718952
39.34707580	0.00720350
39.35438291	0.00725899
39.36169067	0.00737673
39.36899910	0.00738358
39.37630818	0.00739615
39.38361792	0.00739466
39.39092832	0.00732238
39.39823937	0.00723139
39.40555109	0.00713285
39.41286346	0.00723412
39.42017649	0.00725034
39.42749018	0.00721712
39.43480452	0.00727098
39.44211953	0.00729961
39.44943519	0.00725236
39.45675151	0.00728953
39.46406848	0.00739628
39.47138612	0.00756570
39.47870441	0.00746412
39.48602336	0.00745776
39.49334297	0.00742556
39.50066324	0.00727596
39.50798416	0.00730805
39.51530575	0.00720525
39.52262799	0.00725951
39.52995088	0.00743626
39.53727444	0.00762643
39.54459865	0.00763472
39.55192353	0.00755897
39.55924906	0.00741731
39.56657524	0.00742235
39.57390209	0.00719402
39.58122959	0.00708146
39.58855776	0.00700100
39.59588657	0.00700100
39.60321605	0.00700100
39.61054619	0.00700100
39.61787698	0.00703486
39.62520843	0.00702635
39.63254054	0.00716154
39.63987331	0.00719623
39.64720673	0.00724169
39.65454082	0.00719948
39.66187556	0.00718553
39.66921095	0.00709958
39.67654701	0.00724656
39.68388373	0.00726803
39.69122110	0.00729152
39.69855913	0.00729325
39.70589782	0.00721298
39.71323716	0.00721329
39.72057717	0.00726058
39.72791783	0.00747247
39.73525915	0.00736027
39.74260112	0.00748569
39.74994376	0.00748884
39.75728705	0.00748385
39.76463100	0.00737511
39.77197561	0.00724703
39.77932088	0.00711387
39.78666681	0.00717378
39.79401339	0.00733847
39.80136063	0.00738495
39.80870853	0.00747681
39.81605709	0.00752085
39.82340630	0.00757284
39.83075617	0.00764312
39.83810670	0.00767537
39.84545789	0.00755339
39.85280974	0.00736042
39.86016224	0.00720386
39.86751540	0.00713215
39.87486922	0.00711637
39.88222370	0.00702940
39.88957884	0.00706722
39.89693463	0.00717259
39.90429108	0.00737175
39.91164819	0.00770031
39.91900596	0.00779897
39.92636438	0.00787403
39.93372347	0.00767016
39.94108321	0.00751370
39.94844361	0.00736332
39.95580467	0.00733829
39.96316638	0.00705629
39.97052875	0.00700643
39.97789178	0.00704859
39.98525547	0.00702627
39.99261982	0.00717896
39.99998482	0.00732434
40.00735048	0.00737918
40.01471681	0.00736301
40.02208378	0.00731531
40.02945142	0.00738886
40.03681971	0.00738470
40.04418866	0.00740047
40.05155827	0.00730985
40.05892854	0.00721006
40.06629947	0.00715768
40.07367105	0.00714355
40.08104329	0.00721568
40.08841619	0.00738445
40.09578975	0.00740491
40.10316396	0.00756330
40.11053884	0.00745477
40.11791437	0.00751245
40.12529056	0.00745844
40.13266740	0.00730840
40.14004491	0.00724809
40.14742307	0.00715197
40.15480189	0.00704587
40.16218137	0.00700100
40.16956151	0.00700100
40.17694230	0.00703709
40.18432375	0.00722298
40.19170586	0.00739381
40.19908863	0.00744746
40.20647206	0.00747892
40.21385614	0.00753441
40.22124088	0.00745987
40.22862628	0.00713877
40.23601234	0.00704206
40.24339905	0.00700100
40.25078643	0.00701177
40.25817446	0.00706222
40.26556315	0.00712529
40.27295249	0.00722051
40.28034250	0.00729314
40.28773316	0.00734157
40.29512448	0.00729558
40.30251646	0.00732692
40.30990910	0.00730718
40.31730239	0.00727789
40.32469634	0.00725958
40.33209095	0.00727444
40.33948622	0.00724737
40.34688215	0.00721157
40.35427873	0.00714606
40.36167597	0.00713345
40.36907387	0.00723802
40.37647243	0.00733080
40.38387165	0.00739570
40.39127152	0.00755257
40.39867205	0.00756519
40.40607324	0.00741687
40.41347509	0.00723946
40.42087759	0.00719735
40.42828075	0.00715870
40.43568458	0.00715035
40.44308905	0.00715768
40.45049419	0.00719939
40.45789999	0.00718434
40.46530644	0.00717172
40.47271355	0.00717905
40.48012132	0.00724700
40.48752974	0.00729319
40.49493883	0.00742034
40.50234857	0.00733510
40.50975897	0.00737884
40.51717003	0.00746267
40.52458174	0.00741099
40.53199412	0.00737377
40.53940715	0.00750927
40.54682084	0.00755728
40.55423519	0.00740470
40.56165019	0.00734366
40.56906585	0.00718437
40.57648218	0.00703768
40.58389915	0.00709156
40.59131679	0.00730322
40.59873509	0.00735803
40.60615404	0.00745271
40.61357365	0.00733865
40.62099392	0.00738409
40.62841484	0.00741081
40.63583643	0.00755798
40.64325867	0.00753019
40.65068157	0.00740229
40.65810513	0.00733991
40.66552935	0.00724211
40.67295422	0.00720720
40.68037975	0.00714319
40.68780594	0.00735140
40.69523279	0.00759236
40.70266029	0.00767728
40.71008846	0.00758439
40.71751728	0.00746525
40.72494676	0.00727226
40.73237690	0.00721252
40.73980769	0.00705737
40.74723914	0.00717095
40.75467125	0.00744573
40.76210402	0.00760313
40.76953745	0.00771271
40.77697153	0.00764245
40.78440628	0.00760046
40.79184168	0.00746815
40.79927774	0.00744508
40.80671445	0.00735203
40.81415183	0.00732856
40.82158986	0.00732807
40.82902855	0.00737723
40.83646790	0.00728011
40.84390790	0.00712379
40.85134857	0.00710745
40.85878989	0.00711539
40.86623187	0.00741643
40.87367450	0.00762369
40.88111780	0.00781974
40.88856175	0.00772854
40.89600636	0.00764180
40.90345163	0.00747714
40.91089756	0.00741035
40.91834414	0.00746135
40.92579139	0.00742101
40.93323929	0.00740222
40.94068785	0.00748048
40.94813706	0.00751338
40.95558694	0.00770761
40.96303747	0.00800764
40.97048866	0.00916582
40.97794051	0.01252533
40.98539301	0.01825220
40.99284618	0.02413938
41.00030000	0.02690238
41.00775448	0.02455063
41.01520962	0.01864664
41.02266541	0.01295585
41.03012187	0.00888332
41.03757898	0.00700100
41.04503675	0.00700100
41.05249517	0.00700100
41.05995426	0.00700100
41.06741400	0.00721335
41.07487440	0.00755228
41.08233546	0.00788631
41.08979718	0.00788120
41.09725955	0.00788076
41.10472259	0.00778613
41.11218628	0.00756678
41.11965062	0.00757856
41.12711563	0.00766174
41.13458130	0.00776059
41.14204762	0.00784092
41.14951460	0.00795788
41.15698224	0.00795236
41.16445053	0.00793158
41.17191948	0.00787988
41.17938910	0.00782614
41.18685937	0.00749916
41.19433029	0.00722488
41.20180188	0.00702141
41.20927412	0.00700100
41.21674702	0.00723509
41.22422058	0.00733507
41.23169480	0.00733739
41.23916967	0.00727927
41.24664521	0.00722483
41.25412140	0.00701617
41.26159825	0.00700100
41.26907575	0.00700100
41.27655392	0.00719119
41.28403274	0.00740318
41.29151222	0.00760396
41.29899236	0.00778238
41.30647315	0.00805030
41.31395461	0.00809607
41.32143672	0.00796380
41.32891949	0.00749687
41.33640292	0.00725820
41.34388700	0.00721505
41.35137175	0.00721219
41.35885715	0.00750554
41.36634321	0.00776188
41.37382992	0.00783571
41.38131730	0.00795797
41.38880533	0.00787006
41.39629402	0.00768979
41.40378337	0.00764623
41.41127338	0.00737603
41.41876404	0.00729749
41.42625537	0.00753387
41.43374735	0.00772958
41.44123998	0.00783129
41.44873328	0.00792934
41.45622723	0.00792382
41.46372185	0.00768801
41.47121712	0.00748698
41.47871304	0.00724629
41.48620963	0.00711443
41.49370687	0.00723397
41.50120478	0.00732848
41.50870334	0.00734833
41.51620255	0.00734620
41.52370243	0.00740002
41.53120296	0.00756310
41.53870415	0.00762506
41.54620600	0.00755334
41.55370851	0.00755630
41.56121167	0.00736090
41.56871550	0.00739539
41.57621998	0.00736926
41.58372512	0.00756916
41.59123091	0.00759328
41.59873737	0.00763449
41.60624448	0.00751497
41.61375225	0.00742780
41.62126068	0.00761570
41.62876976	0.00759750
41.63627951	0.00757828
41.64378991	0.00762254
41.65130097	0.00746416
41.65881269	0.00733223
41.66632506	0.00727985
41.67383810	0.00726266
41.68135179	0.00724670
41.68886614	0.00736868
41.69638114	0.00743695
41.70389681	0.00753004
41.71141313	0.00756819
41.71893011	0.00785761
41.72644775	0.00777349
41.73396605	0.00779090
41.74148500	0.00756905
41.74900462	0.00723733
41.75652489	0.00703887
41.76404581	0.00700100
41.77156740	0.00702007
41.77908964	0.00714297
41.78661255	0.00718572
41.79413611	0.00728868
41.80166032	0.00749440
41.80918520	0.00753694
41.81671073	0.00772353
41.82423693	0.00758500
41.83176378	0.00743304
41.83929128	0.00721171
41.84681945	0.00725221
41.85434827	0.00736414
41.86187775	0.00751227
41.86940789	0.00760222
41.87693869	0.00741445
41.88447014	0.00738823
41.89200226	0.00731298
41.89953503	0.00721474
41.90706846	0.00709553
41.91460254	0.00713232
41.92213729	0.00718121
41.92967269	0.00717781
41.93720875	0.00726373
41.94474547	0.00718323
41.95228284	0.00721747
41.95982088	0.00727673
41.96735957	0.00733336
41.97489892	0.00757349
41.98243893	0.00794363
41.98997959	0.00837013
41.99752092	0.00860944
42.00506290	0.00845062
42.01260554	0.00801610
42.02014883	0.00769919
42.02769279	0.00728829
42.03523740	0.00722914
42.04278267	0.00729635
42.05032860	0.00729864
42.05787519	0.00737785
42.06542243	0.00748290
42.07297034	0.00772058
42.08051890	0.00774995
42.08806811	0.00781837
42.09561799	0.00787418
42.10316852	0.00783721
42.11071972	0.00766474
42.11827157	0.00747499
42.12582407	0.00725045
42.13337724	0.00705438
42.14093106	0.00700100
42.14848555	0.00700100
42.15604069	0.00721859
42.16359648	0.00732498
42.17115294	0.00765986
42.17871005	0.00774572
42.18626782	0.00769261
42.19382625	0.00754633
42.20138534	0.00739678
42.20894508	0.00735080
42.21650549	0.00719414
42.22406655	0.00731153
42.23162827	0.00737459
42.23919064	0.00742870
42.24675368	0.00750865
42.25431737	0.00749339
42.26188172	0.00754180
42.26944673	0.00764190
42.27701239	0.00752918
42.28457872	0.00745390
42.29214570	0.00728179
42.29971334	0.00720080
42.30728164	0.00709989
42.31485059	0.00708259
42.32242021	0.00721199
42.32999048	0.00732206
42.33756141	0.00727732
42.34513299	0.00726451
42.35270524	0.00741609
42.36027814	0.00758536
42.36785170	0.00772311
42.37542592	0.00790032
42.38300080	0.00794142
42.39057633	0.00785720
42.39815253	0.00761470
42.40572938	0.00746497
42.41330688	0.00725848
42.42088505	0.00712848
42.42846388	0.00713113
42.43604336	0.00723347
42.44362350	0.00714579
42.45120430	0.00717937
42.45878575	0.00700100
42.46636786	0.00700100
42.47395064	0.00700100
42.48153407	0.00715907
42.48911815	0.00735109
42.49670290	0.00760881
42.50428830	0.00763034
42.51187436	0.00765573
42.51946108	0.00771550
42.52704846	0.00754538
42.53463649	0.00750648
42.54222519	0.00743096
42.54981454	0.00714243
42.55740455	0.00700100
42.56499521	0.00707507
42.57258654	0.00709844
42.58017852	0.00726585
42.58777116	0.00719481
42.59536446	0.00720577
42.60295841	0.00711704
42.61055303	0.00702871
42.61814830	0.00722347
42.62574423	0.00717489
42.63334082	0.00723720
42.64093806	0.00720735
42.64853597	0.00731604
42.65613453	0.00733970
42.66373375	0.00755500
42.67133362	0.00758435
42.67893416	0.00758176
42.68653535	0.00752017
42.69413720	0.00736316
42.70173971	0.00715346
42.70934288	0.00717548
42.71694670	0.00719507
42.72455119	0.00720244
42.73215633	0.00730483
42.73976213	0.00756896
42.74736858	0.00764470
42.75497570	0.00763214
42.76258347	0.00766638
42.77019190	0.00755371
42.77780099	0.00729559
42.78541073	0.00709077
42.79302114	0.00700100
42.80063220	0.00706611
42.80824392	0.00721051
42.81585629	0.00742430
42.82346933	0.00752943
42.83108302	0.00756113
42.83869737	0.00756109
42.84631238	0.00746908
42.85392805	0.00743730
42.86154438	0.00751232
42.86916136	0.00739021
42.87677900	0.00743900
42.88439730	0.00748168
42.89201625	0.00753982
42.89963587	0.00746634
42.90725614	0.00738002
42.91487707	0.00735923
42.92249866	0.00728065
42.93012091	0.00715895
42.93774381	0.00718576
42.94536737	0.00729598
42.95299159	0.00748047
42.96061647	0.00750219
42.96824200	0.00763846
42.97586820	0.00761116
42.98349505	0.00764488
42.99112256	0.00763711
42.99875073	0.00741835
43.00637955	0.00725291
43.01400903	0.00723293
43.02163918	0.00722250
43.02926997	0.00720700
43.03690143	0.00729016
43.04453355	0.00743111
43.05216632	0.00746749
43.05979975	0.00757588
43.06743384	0.00761043
43.07506858	0.00762197
43.08270399	0.00743944
43.09034005	0.00743614
43.09797677	0.00727130
43.10561415	0.00721063
43.11325218	0.00722604
43.12089088	0.00736598
43.12853023	0.00726564
43.13617024	0.00716529
43.14381091	0.00714002
43.15145223	0.00711189
43.15909422	0.00723067
43.16673686	0.00722228
43.17438016	0.00738377
43.18202411	0.00749055
43.18966873	0.00740810
43.19731400	0.00745302
43.20495993	0.00745827
43.21260652	0.00725945
43.22025377	0.00721994
43.22790167	0.00709619
43.23555023	0.00700100
43.24319945	0.00712759
43.25084933	0.00713218
43.25849987	0.00722139
43.26615106	0.00731143
43.27380291	0.00742018
43.28145542	0.00733687
43.28910859	0.00715163
43.29676242	0.00703903
43.30441690	0.00700100
43.31207204	0.00704332
43.31972784	0.00718285
43.32738430	0.00736185
43.33504141	0.00748489
43.34269919	0.00745738
43.35035762	0.00742438
43.35801671	0.00755414
43.36567645	0.00760476
43.37333686	0.00747756
43.38099792	0.00738433
43.38865964	0.00724940
43.39632202	0.00702068
43.40398506	0.00700100
43.41164875	0.00701572
43.41931310	0.00721908
43.42697811	0.00741450
43.43464378	0.00750007
43.44231011	0.00748147
43.44997709	0.00755178
43.45764473	0.00752645
43.46531303	0.00742058
43.47298199	0.00743004
43.48065160	0.00737320
43.48832188	0.00740708
43.49599281	0.00729001
43.50366440	0.00737923
43.51133664	0.00739237
43.51900955	0.00751577
43.52668311	0.00760806
43.53435733	0.00771091
43.54203221	0.00774521
43.54970775	0.00763261
43.55738394	0.00752327
43.56506080	0.00745705
43.57273831	0.00744354
43.58041647	0.00742107
43.58809530	0.00735405
43.59577478	0.00742842
43.60345493	0.00736059
43.61113573	0.00745306
43.61881718	0.00751401
43.62649930	0.00759469
43.63418207	0.00748474
43.64186550	0.00749543
43.64954959	0.00735924
43.65723434	0.00726740
43.66491975	0.00729559
43.67260581	0.00710548
43.68029253	0.00700100
43.68797991	0.00700100
43.69566795	0.00700100
43.70335664	0.00702159
43.71104599	0.00721559
43.71873600	0.00726453
43.72642667	0.00723698
43.73411800	0.00728164
43.74180998	0.00718227
43.74950262	0.00716488
43.75719592	0.00717842
43.76488988	0.00732665
43.77258450	0.00738291
43.78027977	0.00743450
43.78797570	0.00733125
43.79567229	0.00715844
43.80336954	0.00712457
43.81106745	0.00705754
43.81876601	0.00709692
43.82646523	0.00725003
43.83416511	0.00735980
43.84186565	0.00755807
43.84956684	0.00757080
43.85726869	0.00747712
43.86497121	0.00746563
43.87267437	0.00744968
43.88037820	0.00732650
43.88808269	0.00728308
43.89578783	0.00737311
43.90349363	0.00744972
43.91120009	0.00750802
43.91890720	0.00755615
43.92661498	0.00756073
43.93432341	0.00741863
43.94203250	0.00715935
43.94974225	0.00708255
43.95745265	0.00702164
43.96516371	0.00702603
43.97287544	0.00703842
43.98058782	0.00706401
43.98830085	0.00700415
43.99601455	0.00719031
44.00372890	0.00727188
44.01144391	0.00739741
44.01915958	0.00756262
44.02687591	0.00755813
44.03459289	0.00738907
44.04231054	0.00730504
44.05002884	0.00722711
44.05774779	0.00727167
44.06546741	0.00712925
44.07318768	0.00706353
44.08090862	0.00708411
44.08863021	0.00710226
44.09635246	0.00712428
44.10407536	0.00722647
44.11179892	0.00723445
44.11952315	0.00723877
44.12724803	0.00726161
44.13497356	0.00720367
44.14269976	0.00722162
44.15042661	0.00725505
44.15815412	0.00719080
44.16588229	0.00719797
44.17361112	0.00715612
44.18134060	0.00716471
44.18907075	0.00727523
44.19680155	0.00731923
44.20453301	0.00754755
44.21226512	0.00770059
44.21999790	0.00768010
44.22773133	0.00769947
44.23546542	0.00770135
44.24320017	0.00766662
44.25093558	0.00754378
44.25867164	0.00752450
44.26640836	0.00739699
44.27414574	0.00737425
44.28188378	0.00726382
44.28962247	0.00729297
44.29736183	0.00722039
44.30510184	0.00733233
44.31284251	0.00743249
44.32058384	0.00760140
44.32832582	0.00760348
44.33606846	0.00760231
44.34381177	0.00745303
44.35155572	0.00733630
44.35930034	0.00716606
44.36704562	0.00703793
44.37479155	0.00719522
44.38253814	0.00738059
44.39028539	0.00737065
44.39803329	0.00738226
44.40578186	0.00722462
44.41353108	0.00734813
44.42128096	0.00727918
44.42903150	0.00725194
44.43678269	0.00724505
44.44453455	0.00725667
44.45228706	0.00729005
44.46004023	0.00733443
44.46779406	0.00722073
44.47554854	0.00722339
44.48330369	0.00725170
44.49105949	0.00724378
44.49881595	0.00748082
44.50657306	0.00769894
44.51433084	0.00753275
44.52208927	0.00728070
44.52984836	0.00719527
44.53760811	0.00705410
44.54536852	0.00700100
44.55312958	0.00700100
44.56089130	0.00715258
44.56865368	0.00740828
44.57641672	0.00749430
44.58418042	0.00752641
44.59194477	0.00745720
44.59970978	0.00744454
44.60747545	0.00742437
44.61524178	0.00720054
44.62300877	0.00718381
44.63077641	0.00723911
44.63854471	0.00729217
44.64631367	0.00739285
44.65408329	0.00749596
44.66185356	0.00757140
44.66962450	0.00768733
44.67739609	0.00769054
44.68516834	0.00757333
44.69294124	0.00751530
44.70071481	0.00728537
44.70848903	0.00715308
44.71626391	0.00711805
44.72403945	0.00713267
44.73181565	0.00716620
44.73959250	0.00723818
44.74737001	0.00730304
44.75514818	0.00734206
44.76292701	0.00743867
44.77070650	0.00749641
44.77848664	0.00751997
44.78626744	0.00740824
44.79404890	0.00747920
44.80183102	0.00744662
44.80961380	0.00734282
44.81739723	0.00729050
44.82518132	0.00709291
44.83296607	0.00709226
44.84075148	0.00714553
44.84853754	0.00738882
44.85632426	0.00737169
44.86411165	0.00736595
44.87189968	0.00737873
44.87968838	0.00742142
44.88747774	0.00758435
44.89526775	0.00763375
44.90305842	0.00761174
44.91084975	0.00753174
44.91864173	0.00741207
44.92643438	0.00728346
44.93422768	0.00730336
44.94202164	0.00736090
44.94981626	0.00742108
44.95761153	0.00743182
44.96540747	0.00745539
44.97320406	0.00737845
44.98100131	0.00733263
44.98879921	0.00741764
44.99659778	0.00726908
45.00439700	0.00716264
45.01219688	0.00704094
45.01999742	0.00700100
45.02779862	0.00703490
45.03560047	0.00700807
45.04340299	0.00700100
45.05120616	0.00700100
45.05900998	0.00702602
45.06681447	0.00714340
45.07461962	0.00723494
45.08242542	0.00733014
45.09023188	0.00727458
45.09803900	0.00730956
45.10584677	0.00723244
45.11365521	0.00747596
45.12146430	0.00745437
45.12927405	0.00744846
45.13708445	0.00749707
45.14489552	0.00747854
45.15270724	0.00734099
45.16051962	0.00732735
45.16833266	0.00728339
45.17614636	0.00727849
45.18396072	0.00737003
45.19177573	0.00734947
45.19959140	0.00738770
45.20740773	0.00747924
45.21522471	0.00723427
45.22304236	0.00718685
45.23086066	0.00711481
45.23867962	0.00712396
45.24649924	0.00708955
45.25431952	0.00710847
45.26214045	0.00719614
45.26996204	0.00726062
45.27778429	0.00722358
45.28560720	0.00733505
45.29343077	0.00731042
45.30125499	0.00736839
45.30907987	0.00752036
45.31690541	0.00759053
45.32473161	0.00758767
45.33255846	0.00753292
45.34038598	0.00742427
45.34821415	0.00724358
45.35604298	0.00715955
45.36387246	0.00725027
45.37170261	0.00734202
45.37953341	0.00751473
45.38736487	0.00752753
45.39519699	0.00750229
45.40302977	0.00736963
45.41086320	0.00712160
45.41869729	0.00700100
45.42653204	0.00700100
45.43436745	0.00703373
45.44220352	0.00719547
45.45004024	0.00739749
45.45787762	0.00763613
45.46571566	0.00768333
45.47355436	0.00763082
45.48139371	0.00751811
45.48923373	0.00727396
45.49707440	0.00716775
45.50491573	0.00729002
45.51275772	0.00734271
45.52060036	0.00738929
45.52844366	0.00728410
45.53628762	0.00718033
45.54413224	0.00707331
45.55197752	0.00717503
45.55982345	0.00730137
45.56767005	0.00748324
45.57551730	0.00746574
45.58336521	0.00742280
45.59121377	0.00732005
45.59906300	0.00721609
45.60691288	0.00707183
45.61476342	0.00703927
45.62261461	0.00704129
45.63046647	0.00711553
45.63831898	0.00704573
45.64617216	0.00706891
45.65402599	0.00710409
45.66188047	0.00728860
45.66973562	0.00757688
45.67759142	0.00763139
45.68544788	0.00752151
45.69330500	0.00748447
45.70116278	0.00724357
45.70902121	0.00710724
45.71688031	0.00703520
45.72474006	0.00704612
45.73260046	0.00706090
45.74046153	0.00704109
45.74832325	0.00700100
45.75618564	0.00705021
45.76404868	0.00708706
45.77191238	0.00717192
45.77977673	0.00726919
45.78764175	0.00719007
45.79550742	0.00709651
45.80337375	0.00709755
45.81124073	0.00704793
45.81910838	0.00708057
45.82697668	0.00716693
45.83484564	0.00741219
45.84271526	0.00758176
45.85058554	0.00754707
45.85845648	0.00758601
45.86632807	0.00752935
45.87420032	0.00729608
45.88207323	0.00738224
45.88994679	0.00741448
45.89782102	0.00725019
45.90569590	0.00724215
45.91357144	0.00717002
45.92144764	0.00704967
45.92932450	0.00717986
45.93720201	0.00713182
45.94508018	0.00708440
45.95295901	0.00712386
45.96083850	0.00723492
45.96871865	0.00736714
45.97659945	0.00752663
45.98448091	0.00747086
45.99236303	0.00745254
46.00024581	0.00740980
46.00812924	0.00719595
46.01601334	0.00705758
46.02389809	0.00700100
46.03178350	0.00700100
46.03966956	0.00700718
46.04755629	0.00706050
46.05544367	0.00719928
46.06333171	0.00719462
46.07122041	0.00722251
46.07910977	0.00709375
46.08699978	0.00720404
46.09489045	0.00723193
46.10278178	0.00724802
46.11067377	0.00719047
46.11856642	0.00721348
46.12645972	0.00724748
46.13435368	0.00740985
46.14224830	0.00733786
46.15014358	0.00726768
46.15803951	0.00726344
46.16593611	0.00722419
46.17383336	0.00731250
46.18173127	0.00753083
46.18962984	0.00756645
46.19752906	0.00756180
46.20542894	0.00743222
46.21332948	0.00739481
46.22123068	0.00712810
46.22913254	0.00711246
46.23703505	0.00700994
46.24493823	0.00711727
46.25284206	0.00713469
46.26074655	0.00714071
46.26865169	0.00715242
46.27655750	0.00717066
46.28446396	0.00714758
46.29237108	0.00718555
46.30027886	0.00717570
46.30818729	0.00714550
46.31609638	0.00709619
46.32400614	0.00709488
46.33191655	0.00701057
46.33982761	0.00706471
46.34773934	0.00702973
46.35565172	0.00710778
46.36356476	0.00715652
46.37147846	0.00724901
46.37939282	0.00726336
46.38730783	0.00737924
46.39522351	0.00739808
46.40313984	0.00723075
46.41105683	0.00703494
46.41897447	0.00703602
46.42689278	0.00706716
46.43481174	0.00704256
46.44273136	0.00700100
46.45065164	0.00714018
46.45857257	0.00728415
46.46649417	0.00742669
46.47441642	0.00743823
46.48233933	0.00744670
46.49026290	0.00743422
46.49818712	0.00733425
46.50611200	0.00724711
46.51403755	0.00736524
46.52196374	0.00723884
46.52989060	0.00720540
46.53781812	0.00714897
46.54574629	0.00704738
46.55367512	0.00711350
46.56160461	0.00711126
46.56953476	0.00719894
46.57746556	0.00729639
46.58539702	0.00723251
46.59332914	0.00735377
46.60126192	0.00728174
46.60919536	0.00737024
46.61712945	0.00730248
46.62506420	0.00747623
46.63299961	0.00742089
46.64093568	0.00737389
46.64887241	0.00727969
46.65680979	0.00737938
46.66474783	0.00734112
46.67268653	0.00737042
46.68062589	0.00754498
46.68856590	0.00750490
46.69650658	0.00738792
46.70444791	0.00741864
46.71238990	0.00741436
46.72033254	0.00732341
46.72827585	0.00712911
46.73621981	0.00716248
46.74416443	0.00728821
46.75210971	0.00735677
46.76005565	0.00749512
46.76800224	0.00741149
46.77594949	0.00723693
46.78389740	0.00722594
46.79184597	0.00711079
46.79979520	0.00714558
46.80774508	0.00718179
46.81569562	0.00718992
46.82364682	0.00721535
46.83159868	0.00732094
46.83955120	0.00731728
46.84750437	0.00742165
46.85545820	0.00737037
46.86341269	0.00728390
46.87136784	0.00721432
46.87932364	0.00717017
46.88728011	0.00714026
46.89523723	0.00722225
46.90319501	0.00726884
46.91115344	0.00737340
46.91911254	0.00726150
46.92707229	0.00729731
46.93503270	0.00716934
46.94299377	0.00712234
46.95095549	0.00703608
46.95891788	0.00714182
46.96688092	0.00731592
46.97484462	0.00748046
46.98280898	0.00759089
46.99077399	0.00773550
46.99873967	0.00751104
47.00670600	0.00741232
47.01467299	0.00720353
47.02264064	0.00711743
47.03060894	0.00700100
47.03857790	0.00701219
47.04654753	0.00700100
47.05451780	0.00712250
47.06248874	0.00732344
47.07046034	0.00745723
47.07843259	0.00744780
47.08640550	0.00736614
47.09437907	0.00728265
47.10235329	0.00720608
47.11032818	0.00721699
47.11830372	0.00720817
47.12627992	0.00726018
47.13425678	0.00730303
47.14223429	0.00729503
47.15021247	0.00741845
47.15819130	0.00739620
47.16617079	0.00738086
47.17415094	0.00729636
47.18213174	0.00722243
47.19011321	0.00726305
47.19809533	0.00735981
47.20607811	0.00740694
47.21406154	0.00732142
47.22204564	0.00724383
47.23003039	0.00719472
47.23801580	0.00711510
47.24600187	0.00700191
47.25398860	0.00700100
47.26197598	0.00700100
47.26996403	0.00700100
47.27795273	0.00703371
47.28594208	0.00710581
47.29393210	0.00728859
47.30192277	0.00730474
47.30991411	0.00727186
47.31790610	0.00728394
47.32589874	0.00723397
47.33389205	0.00720658
47.34188601	0.00729964
47.34988064	0.00730501
47.35787592	0.00742186
47.36587185	0.00746772
47.37386845	0.00758682
47.38186570	0.00758729
47.38986361	0.00756784
47.39786218	0.00754412
47.40586141	0.00741459
47.41386129	0.00734448
47.42186184	0.00722188
47.42986304	0.00709908
47.43786489	0.00711380
47.44586741	0.00723188
47.45387059	0.00726919
47.46187442	0.00727333
47.46987891	0.00726812
47.47788406	0.00729079
47.48588986	0.00734844
47.49389633	0.00743335
47.50190345	0.00751075
47.50991123	0.00743758
47.51791966	0.00714082
47.52592876	0.00717895
47.53393851	0.00729052
47.54194893	0.00731215
47.54995999	0.00729759
47.55797172	0.00726918
47.56598411	0.00727883
47.57399715	0.00725733
47.58201085	0.00719394
47.59002521	0.00724651
47.59804023	0.00723417
47.60605590	0.00725236
47.61407223	0.00727400
47.62208922	0.00725537
47.63010687	0.00726663
47.63812518	0.00727139
47.64614414	0.00717930
47.65416376	0.00717490
47.66218404	0.00725534
47.67020498	0.00730201
47.67822658	0.00735905
47.68624883	0.00733228
47.69427174	0.00743306
47.70229531	0.00741300
47.71031954	0.00733047
47.71834443	0.00727542
47.72636997	0.00721589
47.73439617	0.00709246
47.74242303	0.00705247
47.75045055	0.00701746
47.75847872	0.00720725
47.76650755	0.00735695
47.77453704	0.00768162
47.78256719	0.00779877
47.79059800	0.00768888
47.79862946	0.00750959
47.80666159	0.00739685
47.81469437	0.00728451
47.82272780	0.00702975
47.83076190	0.00702534
47.83879665	0.00701160
47.84683207	0.00710399
47.85486813	0.00712598
47.86290486	0.00719681
47.87094225	0.00736223
47.87898029	0.00747700
47.88701899	0.00751100
47.89505835	0.00752424
47.90309837	0.00761582
47.91113904	0.00754320
47.91918038	0.00746530
47.92722237	0.00727489
47.93526502	0.00713351
47.94330832	0.00713068
47.95135229	0.00738726
47.95939691	0.00748615
47.96744219	0.00766257
47.97548813	0.00751427
47.98353473	0.00755945
47.99158198	0.00735013
47.99962989	0.00727690
48.00767846	0.00715303
48.01572769	0.00716261
48.02377758	0.00723444
48.03182812	0.00723630
48.03987932	0.00715595
48.04793118	0.00733623
48.05598370	0.00739546
48.06403687	0.00736455
48.07209071	0.00731636
48.08014520	0.00722706
48.08820035	0.00727082
48.09625615	0.00737440
48.10431262	0.00753799
48.11236974	0.00755713
48.12042752	0.00739379
48.12848596	0.00729208
48.13654506	0.00717350
48.14460481	0.00719121
48.15266522	0.00723863
48.16072629	0.00731556
48.16878802	0.00727815
48.17685041	0.00720493
48.18491345	0.00717463
48.19297715	0.00711138
48.20104151	0.00704935
48.20910653	0.00700100
48.21717221	0.00700100
48.22523854	0.00706415
48.23330553	0.00719725
48.24137318	0.00730593
48.24944149	0.00743171
48.25751045	0.00763683
48.26558008	0.00752965
48.27365036	0.00757425
48.28172129	0.00746076
48.28979289	0.00737373
48.29786515	0.00731620
48.30593806	0.00740515
48.31401163	0.00738911
48.32208586	0.00733565
48.33016074	0.00735868
48.33823629	0.00742932
48.34631249	0.00756303
48.35438935	0.00753744
48.36246687	0.00742639
48.37054504	0.00745695
48.37862388	0.00728752
48.38670337	0.00712338
48.39478352	0.00706930
48.40286433	0.00701645
48.41094579	0.00700608
48.41902791	0.00716503
48.42711070	0.00730629
48.43519413	0.00730575
48.44327823	0.00745859
48.45136299	0.00751339
48.45944840	0.00735476
48.46753447	0.00715931
48.47562120	0.00704890
48.48370858	0.00700100
48.49179663	0.00700100
48.49988533	0.00705475
48.50797469	0.00715620
48.51606471	0.00728045
48.52415539	0.00727306
48.53224672	0.00729089
48.54033871	0.00732845
48.54843136	0.00729075
48.55652467	0.00733198
48.56461863	0.00729489
48.57271326	0.00731924
48.58080854	0.00741886
48.58890448	0.00747007
48.59700108	0.00740734
48.60509833	0.00731084
48.61319624	0.00733721
48.62129481	0.00738556
48.62939404	0.00736312
48.63749393	0.00732989
48.64559447	0.00733369
48.65369568	0.00726262
48.66179754	0.00734230
48.66990006	0.00733451
48.67800323	0.00726547
48.68610707	0.00714515
48.69421156	0.00705069
48.70231671	0.00700100
48.71042252	0.00724524
48.71852898	0.00736600
48.72663611	0.00734028
48.73474389	0.00727427
48.74285233	0.00719646
48.75096142	0.00726453
48.75907118	0.00708866
48.76718159	0.00723730
48.77529266	0.00718756
48.78340439	0.00727089
48.79151678	0.00722767
48.79962982	0.00730754
48.80774353	0.00726330
48.81585789	0.00726627
48.82397291	0.00710627
48.83208858	0.00704169
48.84020492	0.00709105
48.84832191	0.00714061
48.85643956	0.00723636
48.86455787	0.00725662
48.87267683	0.00720893
48.88079646	0.00701273
48.88891674	0.00710555
48.89703768	0.00704213
48.90515928	0.00702510
48.91328153	0.00707506
48.92140445	0.00719887
48.92952802	0.00721892
48.93765225	0.00745320
48.94577713	0.00751496
48.95390268	0.00739910
48.96202888	0.00734774
48.97015574	0.00728926
48.97828326	0.00721592
48.98641144	0.00717209
48.99454027	0.00713457
49.00266977	0.00719022
49.01079992	0.00734841
49.01893072	0.00735015
49.02706219	0.00739441
49.03519431	0.00738617
49.04332710	0.00743634
49.05146054	0.00747226
49.05959463	0.00744307
49.06772939	0.00736262
49.07586480	0.00714870
49.08400088	0.00718828
49.09213761	0.00720954
49.10027499	0.00709938
49.10841304	0.00721913
49.11655174	0.00717408
49.12469110	0.00716564
49.13283112	0.00717430
49.14097180	0.00712761
49.14911313	0.00706954
49.15725513	0.00707320
49.16539778	0.00719253
49.17354109	0.00723314
49.18168505	0.00721881
49.18982968	0.00726916
49.19797496	0.00747456
49.20612090	0.00751313
49.21426750	0.00734662
49.22241475	0.00718255
49.23056267	0.00715012
49.23871124	0.00712419
49.24686047	0.00715787
49.25501036	0.00719705
49.26316090	0.00740366
49.27131211	0.00751893
49.27946397	0.00760856
49.28761649	0.00744877
49.29576966	0.00735448
49.30392350	0.00718553
49.31207799	0.00722654
49.32023314	0.00726409
49.32838895	0.00730958
49.33654542	0.00723034
49.34470254	0.00726606
49.35286032	0.00741876
49.36101877	0.00740585
49.36917786	0.00735002
49.37733762	0.00723987
49.38549803	0.00711283
49.39365911	0.00700100
49.40182084	0.00700100
49.40998322	0.00700100
49.41814627	0.00709365
49.42630997	0.00729378
49.43447434	0.00752971
49.44263935	0.00744847
49.45080503	0.00732430
49.45897137	0.00736309
49.46713836	0.00732641
49.47530601	0.00741443
49.48347432	0.00743410
49.49164329	0.00738358
49.49981291	0.00740121
49.50798320	0.00741070
49.51615414	0.00738724
49.52432573	0.00732898
49.53249799	0.00726158
49.54067091	0.00723282
49.54884448	0.00727813
49.55701871	0.00738609
49.56519360	0.00742326
49.57336914	0.00752451
49.58154535	0.00737613
49.58972221	0.00728959
49.59789973	0.00714609
49.60607791	0.00722272
49.61425674	0.00713314
49.62243623	0.00717580
49.63061639	0.00718814
49.63879720	0.00712887
49.64697866	0.00725250
49.65516079	0.00734033
49.66334357	0.00741716
49.67152701	0.00740774
49.67971111	0.00736921
49.68789587	0.00716000
49.69608128	0.00712819
49.70426735	0.00709476
49.71245409	0.00727712
49.72064147	0.00725522
49.72882952	0.00744245
49.73701822	0.00742665
49.74520759	0.00731686
49.75339761	0.00724022
49.76158828	0.00736806
49.76977962	0.00736080
49.77797161	0.00736676
49.78616427	0.00725392
49.79435757	0.00717627
49.80255154	0.00724204
49.81074617	0.00722197
49.81894145	0.00731828
49.82713739	0.00735170
49.83533399	0.00729867
49.84353125	0.00731258
49.85172916	0.00730104
49.85992774	0.00738534
49.86812697	0.00743485
49.87632685	0.00751385
49.88452740	0.00753812
49.89272861	0.00748469
49.90093047	0.00743349
49.90913299	0.00740344
49.91733617	0.00728896
49.92554000	0.00711529
49.93374450	0.00716458
49.94194965	0.00724034
49.95015546	0.00729900
49.95836193	0.00734830
49.96656905	0.00725641
49.97477683	0.00728476
49.98298528	0.00723375
49.99119438	0.00719760
49.99940413	0.00714132
50.00761455	0.00710984
50.01582562	0.00714043
50.02403735	0.00704549
50.03224974	0.00709931
50.04046279	0.00723574
50.04867649	0.00747369
50.05689085	0.00749009
50.06510588	0.00748613
50.07332155	0.00753446
50.08153789	0.00746601
50.08975488	0.00733571
50.09797254	0.00720156
50.10619085	0.00713616
50.11440981	0.00729090
50.12262944	0.00726253
50.13084972	0.00733771
50.13907067	0.00729246
50.14729226	0.00723988
50.15551452	0.00721884
50.16373744	0.00713452
50.17196101	0.00715986
50.18018524	0.00733820
50.18841013	0.00727708
50.19663568	0.00735593
50.20486188	0.00749276
50.21308875	0.00750508
50.22131627	0.00738272
50.22954445	0.00732750
50.23777328	0.00716343
50.24600278	0.00714991
50.25423293	0.00707577
50.26246374	0.00711128
50.27069521	0.00701191
50.27892733	0.00702619
50.28716012	0.00701691
50.29539356	0.00722327
50.30362766	0.00737509
50.31186242	0.00751187
50.32009783	0.00740105
50.32833391	0.00730548
50.33657064	0.00712527
50.34480803	0.00702502
50.35304607	0.00706786
50.36128478	0.00705392
50.36952414	0.00700100
50.37776416	0.00706002
50.38600484	0.00717242
50.39424618	0.00722014
50.40248817	0.00726927
50.41073083	0.00740466
50.41897414	0.00748777
50.42721810	0.00752917
50.43546273	0.00747983
50.44370801	0.00755622
50.45195396	0.00752134
50.46020056	0.00743579
50.46844781	0.00747007
50.47669573	0.00753262
50.48494430	0.00765540
50.49319354	0.00776293
50.50144343	0.00758460
50.50969397	0.00747261
50.51794518	0.00741472
50.52619704	0.00741787
50.53444956	0.00734799
50.54270274	0.00722907
50.55095658	0.00740617
50.55921107	0.00732407
50.56746623	0.00730974
50.57572204	0.00726467
50.58397851	0.00718726
50.59223563	0.00723191
50.60049342	0.00719519
50.60875186	0.00724269
50.61701096	0.00733760
50.62527072	0.00734727
50.63353113	0.00740515
50.64179221	0.00737249
50.65005394	0.00736384
50.65831633	0.00727422
50.66657938	0.00707189
50.67484308	0.00700100
50.68310745	0.00700749
50.69137247	0.00716990
50.69963815	0.00740760
50.70790448	0.00742517
50.71617148	0.00751639
50.72443913	0.00752092
50.73270744	0.00739892
50.74097641	0.00722117
50.74924604	0.00701066
50.75751632	0.00700100
50.76578727	0.00700100
50.77405887	0.00709051
50.78233112	0.00716737
50.79060404	0.00721800
50.79887762	0.00725621
50.80715185	0.00742524
50.81542674	0.00737293
50.82370229	0.00727605
50.83197849	0.00709677
50.84025536	0.00701535
50.84853288	0.00706207
50.85681106	0.00700100
50.86508989	0.00700100
50.87336939	0.00706536
50.88164954	0.00714905
50.88993035	0.00724880
50.89821182	0.00733229
50.90649395	0.00729186
50.91477673	0.00732102
50.92306018	0.00745007
50.93134428	0.00737547
50.93962904	0.00737411
50.94791445	0.00731233
50.95620053	0.00725339
50.96448726	0.00725346
50.97277465	0.00723989
50.98106270	0.00712745
50.98935140	0.00700100
50.99764077	0.00704387
51.00593079	0.00715231
51.01422147	0.00716391
51.02251281	0.00725424
51.03080480	0.00730225
51.03909746	0.00742005
51.04739077	0.00732911
51.05568474	0.00734804
51.06397937	0.00725466
51.07227465	0.00726238
51.08057059	0.00707175
51.08886719	0.00711184
51.09716445	0.00710940
51.10546237	0.00727968
51.11376094	0.00730613
51.12206018	0.00727135
51.13036007	0.00729800
51.13866062	0.00723656
51.14696182	0.00709577
51.15526369	0.00722801
51.16356621	0.00709822
51.17186939	0.00705570
51.18017323	0.00711566
51.18847772	0.00708611
51.19678288	0.00717354
51.20508869	0.00725243
51.21339516	0.00728371
51.22170229	0.00727857
51.23001007	0.00744718
51.23831851	0.00748476
51.24662762	0.00741188
51.25493737	0.00741833
51.26324779	0.00742133
51.27155887	0.00736899
51.27987060	0.00748511
51.28818299	0.00754121
51.29649604	0.00747077
51.30480975	0.00743551
51.31312411	0.00744422
51.32143913	0.00746206
51.32975481	0.00731960
51.33807115	0.00737814
51.34638815	0.00743119
51.35470580	0.00742768
51.36302411	0.00734401
51.37134308	0.00728414
51.37966271	0.00731095
51.38798300	0.00739797
51.39630394	0.00715398
51.40462554	0.00700100
51.41294780	0.00700100
51.42127072	0.00707314
51.42959429	0.00708246
51.43791853	0.00717499
51.44624342	0.00727382
51.45456897	0.00727927
51.46289517	0.00733355
51.47122204	0.00744337
51.47954956	0.00754525
51.48787774	0.00736597
51.49620658	0.00741069
51.50453607	0.00737157
51.51286623	0.00734956
51.52119704	0.00755500
51.52952851	0.00748558
51.53786064	0.00754026
51.54619342	0.00746535
51.55452687	0.00730316
51.56286097	0.00720241
51.57119573	0.00727805
51.57953115	0.00730527
51.58786722	0.00726616
51.59620396	0.00733691
51.60454135	0.00724775
51.61287940	0.00705626
51.62121810	0.00700100
51.62955747	0.00702822
51.63789749	0.00708680
51.64623817	0.00717002
51.65457951	0.00718486
51.66292151	0.00726929
51.67126416	0.00726419
51.67960747	0.00733276
51.68795144	0.00736713
51.69629607	0.00741046
51.70464136	0.00750099
51.71298730	0.00762245
51.72133390	0.00764665
51.72968116	0.00758521
51.73802908	0.00734879
51.74637766	0.00721227
51.75472689	0.00719497
51.76307678	0.00719253
51.77142733	0.00718153
51.77977854	0.00727268
51.78813040	0.00742078
51.79648293	0.00743726
51.80483611	0.00741406
51.81318995	0.00736075
51.82154444	0.00737804
51.82989960	0.00738149
51.83825541	0.00738494
51.84661188	0.00737986
51.85496901	0.00739429
51.86332680	0.00735869
51.87168524	0.00735237
51.88004434	0.00732267
51.88840410	0.00747322
51.89676452	0.00741401
51.90512560	0.00729743
51.91348733	0.00722174
51.92184972	0.00710495
51.93021277	0.00700100
51.93857648	0.00700100
51.94694084	0.00713526
51.95530587	0.00734280
51.96367155	0.00737374
51.97203789	0.00735341
51.98040489	0.00723441
51.98877254	0.00732008
51.99714085	0.00715693
52.00550982	0.00715390
52.01387945	0.00730101
52.02224974	0.00732341
52.03062068	0.00742739
52.03899229	0.00760095
52.04736455	0.00753261
52.05573746	0.00745857
52.06411104	0.00751719
52.07248527	0.00756013
52.08086017	0.00738172
52.08923572	0.00724665
52.09761192	0.00705156
52.10598879	0.00700100
52.11436631	0.00714275
52.12274449	0.00737643
52.13112333	0.00746220
52.13950283	0.00739212
52.14788299	0.00728848
52.15626380	0.00718403
52.16464527	0.00713512
52.17302740	0.00716962
52.18141019	0.00711298
52.18979363	0.00722988
52.19817773	0.00721271
52.20656249	0.00718963
52.21494791	0.00718711
52.22333399	0.00727797
52.23172072	0.00745285
52.24010812	0.00757565
52.24849617	0.00747241
52.25688487	0.00745096
52.26527424	0.00735221
52.27366426	0.00729129
52.28205495	0.00724462
52.29044628	0.00725267
52.29883828	0.00730833
52.30723094	0.00746287
52.31562425	0.00742576
52.32401822	0.00736261
52.33241285	0.00734788
52.34080814	0.00741127
52.34920408	0.00730599
52.35760069	0.00729269
52.36599795	0.00733085
52.37439587	0.00729435
52.38279444	0.00721858
52.39119368	0.00736478
52.39959357	0.00734069
52.40799412	0.00733287
52.41639533	0.00739932
52.42479719	0.00738398
52.43319972	0.00716050
52.44160290	0.00707599
52.45000674	0.00711268
52.45841124	0.00713776
52.46681639	0.00717648
52.47522221	0.00725019
52.48362868	0.00729848
52.49203581	0.00735816
52.50044359	0.00727257
52.50885204	0.00725209
52.51726114	0.00727128
52.52567090	0.00729271
52.53408132	0.00731556
52.54249240	0.00733027
52.55090413	0.00724875
52.55931653	0.00725085
52.56772958	0.00724400
52.57614329	0.00740214
52.58455765	0.00731818
52.59297268	0.00723890
52.60138836	0.00722005
52.60980470	0.00712266
52.61822170	0.00704582
52.62663935	0.00705957
52.63505767	0.00706152
52.64347664	0.00700100
52.65189627	0.00700100
52.66031656	0.00700100
52.66873750	0.00700100
52.67715910	0.00708467
52.68558137	0.00719613
52.69400428	0.00739304
52.70242786	0.00733686
52.71085210	0.00729939
52.71927699	0.00721370
52.72770254	0.00704542
52.73612875	0.00714432
52.74455562	0.00723955
52.75298314	0.00714801
52.76141132	0.00722838
52.76984016	0.00737103
52.77826966	0.00743533
52.78669982	0.00728520
52.79513063	0.00725470
52.80356210	0.00733528
52.81199423	0.00746673
52.82042702	0.00748688
52.82886047	0.00738050
52.83729457	0.00743179
52.84572933	0.00754126
52.85416475	0.00732766
52.86260083	0.00726277
52.87103756	0.00713603
52.87947496	0.00710024
52.88791301	0.00712102
52.89635172	0.00720587
52.90479108	0.00713244
52.91323111	0.00705942
52.92167179	0.00715343
52.93011313	0.00726026
52.93855513	0.00717482
52.94699779	0.00727616
52.95544110	0.00709185
52.96388507	0.00703083
52.97232970	0.00704783
52.98077499	0.00701710
52.98922094	0.00714117
52.99766754	0.00727764
53.00611480	0.00716896
53.01456272	0.00712863
53.02301130	0.00709299
53.03146053	0.00717921
53.03991043	0.00734091
53.04836098	0.00741411
53.05681219	0.00726778
53.06526406	0.00726082
53.07371658	0.00734114
53.08216976	0.00740437
53.09062360	0.00730443
53.09907810	0.00741445
53.10753326	0.00724962
53.11598907	0.00709129
53.12444555	0.00705564
53.13290268	0.00706415
53.14136046	0.00701365
53.14981891	0.00716185
53.15827801	0.00740833
53.16673778	0.00751056
53.17519820	0.00748908
53.18365927	0.00733862
53.19212101	0.00726771
53.20058340	0.00730382
53.20904645	0.00721459
53.21751016	0.00737297
53.22597453	0.00747703
53.23443956	0.00748058
53.24290524	0.00746664
53.25137158	0.00754771
53.25983858	0.00742573
53.26830624	0.00730049
53.27677455	0.00725054
53.28524352	0.00722500
53.29371315	0.00724055
53.30218344	0.00726527
53.31065439	0.00747858
53.31912599	0.00742700
53.32759826	0.00742708
53.33607118	0.00728904
53.34454475	0.00723135
53.35301899	0.00723388
53.36149388	0.00706064
53.36996944	0.00708006
53.37844565	0.00709054
53.38692251	0.00714983
53.39540004	0.00714118
53.40387822	0.00715328
53.41235706	0.00709456
53.42083656	0.00712803
53.42931672	0.00708357
53.43779753	0.00702629
53.44627901	0.00700100
53.45476114	0.00700315
53.46324393	0.00700100
53.47172737	0.00704919
53.48021148	0.00708207
53.48869624	0.00713347
53.49718166	0.00717693
53.50566774	0.00718295
53.51415447	0.00728522
53.52264187	0.00741494
53.53112992	0.00736684
53.53961863	0.00730756
53.54810800	0.00719131
53.55659802	0.00707343
53.56508871	0.00713012
53.57358005	0.00725211
53.58207205	0.00720096
53.59056471	0.00720515
53.59905802	0.00721341
53.60755199	0.00722839
53.61604663	0.00726269
53.62454191	0.00726668
53.63303786	0.00742407
53.64153447	0.00752735
53.65003173	0.00738628
53.65852965	0.00738743
53.66702823	0.00723740
53.67552746	0.00717426
53.68402736	0.00704112
53.69252791	0.00703616
53.70102912	0.00700100
53.70953099	0.00703111
53.71803351	0.00717644
53.72653670	0.00722857
53.73504054	0.00722314
53.74354504	0.00712413
53.75205020	0.00716243
53.76055601	0.00723899
53.76906249	0.00722949
53.77756962	0.00722549
53.78607741	0.00715006
53.79458585	0.00718064
53.80309496	0.00727226
53.81160472	0.00725380
53.82011514	0.00717675
53.82862622	0.00719065
53.83713796	0.00719377
53.84565035	0.00727520
53.85416340	0.00726550
53.86267711	0.00730035
53.87119148	0.00720722
53.87970651	0.00710597
53.88822219	0.00707267
53.89673854	0.00710081
53.90525554	0.00711429
53.91377319	0.00722442
53.92229151	0.00728714
53.93081048	0.00743633
53.93933011	0.00742784
53.94785040	0.00731601
53.95637135	0.00726318
53.96489296	0.00723373
53.97341522	0.00730785
53.98193814	0.00736345
53.99046172	0.00723594
53.99898596	0.00705901
54.00751085	0.00709549
54.01603640	0.00721620
54.02456261	0.00715338
54.03308948	0.00722445
54.04161701	0.00719054
54.05014519	0.00718206
54.05867404	0.00720225
54.06720354	0.00716163
54.07573369	0.00724124
54.08426451	0.00720040
54.09279598	0.00731094
54.10132811	0.00734009
54.10986090	0.00723538
54.11839435	0.00715466
54.12692846	0.00702615
54.13546322	0.00719432
54.14399864	0.00732118
54.15253472	0.00736240
54.16107146	0.00734196
54.16960885	0.00747168
54.17814691	0.00741626
54.18668562	0.00750793
54.19522499	0.00739799
54.20376501	0.00726729
54.21230570	0.00713089
54.22084704	0.00703193
54.22938904	0.00703765
54.23793170	0.00704216
54.24647501	0.00703344
54.25501899	0.00702872
54.26356362	0.00700100
54.27210891	0.00711767
54.28065486	0.00714920
54.28920146	0.00716161
54.29774873	0.00729200
54.30629665	0.00732028
54.31484523	0.00709180
54.32339447	0.00704195
54.33194436	0.00700100
54.34049491	0.00722523
54.34904612	0.00714097
54.35759799	0.00729211
54.36615052	0.00732219
54.37470371	0.00720112
54.38325755	0.00719682
54.39181205	0.00721165
54.40036721	0.00704886
54.40892302	0.00719471
54.41747950	0.00732021
54.42603663	0.00748070
54.43459442	0.00751323
54.44315287	0.00734413
54.45171197	0.00707617
54.46027174	0.00711134
54.46883216	0.00709992
54.47739324	0.00728096
54.48595498	0.00738104
54.49451737	0.00743208
54.50308043	0.00739563
54.51164414	0.00734312
54.52020851	0.00707474
54.52877353	0.00704847
54.53733922	0.00704466
54.54590556	0.00715359
54.55447256	0.00712785
54.56304022	0.00709599
54.57160854	0.00708368
54.58017751	0.00718143
54.58874714	0.00719067
54.59731744	0.00721986
54.60588838	0.00719228
54.61445999	0.00726867
54.62303225	0.00729662
54.63160518	0.00724382
54.64017876	0.00723436
54.64875299	0.00727737
54.65732789	0.00709701
54.66590344	0.00711255
54.67447965	0.00700100
54.68305652	0.00700100
54.69163405	0.00701952
54.70021224	0.00725865
54.70879108	0.00736615
54.71737058	0.00745454
54.72595074	0.00737059
54.73453156	0.00735441
54.74311303	0.00722326
54.75169516	0.00712019
54.76027795	0.00713757
54.76886140	0.00719604
54.77744551	0.00735564
54.78603027	0.00734351
54.79461570	0.00746993
54.80320178	0.00749566
54.81178851	0.00748597
54.82037591	0.00743621
54.82896396	0.00731402
54.83755268	0.00741481
54.84614205	0.00723850
54.85473207	0.00734133
54.86332276	0.00727672
54.87191410	0.00738137
54.88050610	0.00731350
54.88909876	0.00735468
54.89769208	0.00736026
54.90628605	0.00734509
54.91488069	0.00741495
54.92347598	0.00747831
54.93207193	0.00733130
54.94066853	0.00732568
54.94926580	0.00724968
54.95786372	0.00736267
54.96646230	0.00721363
54.97506154	0.00723263
54.98366144	0.00722356
54.99226199	0.00739963
55.00086320	0.00753989
55.00946507	0.00750152
55.01806760	0.00738991
55.02667078	0.00739446
55.03527463	0.00728367
55.04387913	0.00728294
55.05248429	0.00718191
55.06109011	0.00710631
55.06969658	0.00700100
55.07830372	0.00701900
55.08691151	0.00700100
55.09551996	0.00718590
55.10412906	0.00732527
55.11273883	0.00731611
55.12134925	0.00742638
55.12996033	0.00739404
55.13857207	0.00734827
55.14718447	0.00726730
55.15579752	0.00713160
55.16441123	0.00718735
55.17302560	0.00720546
55.18164063	0.00728176
55.19025632	0.00725999
55.19887266	0.00716438
55.20748966	0.00708035
55.21610732	0.00722054
55.22472564	0.00731270
55.23334461	0.00734708
55.24196425	0.00727650
55.25058454	0.00721749
55.25920549	0.00718962
55.26782710	0.00733286
55.27644936	0.00738352
55.28507228	0.00727060
55.29369586	0.00700100
55.30232010	0.00700100
55.31094500	0.00700100
55.31957055	0.00721449
55.32819677	0.00745521
55.33682364	0.00757954
55.34545117	0.00743125
55.35407935	0.00743473
55.36270820	0.00746121
55.37133770	0.00739104
55.37996786	0.00742280
55.38859868	0.00742262
55.39723015	0.00743282
55.40586228	0.00731586
55.41449508	0.00716268
55.42312853	0.00705265
55.43176263	0.00712970
55.44039740	0.00736828
55.44903282	0.00748317
55.45766890	0.00757975
55.46630564	0.00749852
55.47494304	0.00758777
55.48358109	0.00739769
55.49221981	0.00735002
55.50085918	0.00733307
55.50949921	0.00734644
55.51813989	0.00726765
55.52678124	0.00721816
55.53542324	0.00719389
55.54406590	0.00728151
55.55270922	0.00715633
55.56135319	0.00718170
55.56999783	0.00727503
55.57864312	0.00730386
55.58728907	0.00739576
55.59593568	0.00736701
55.60458294	0.00731385
55.61323086	0.00723668
55.62187945	0.00710520
55.63052868	0.00722009
55.63917858	0.00731077
55.64782914	0.00738802
55.65648035	0.00729926
55.66513222	0.00722311
55.67378475	0.00712336
55.68243794	0.00717314
55.69109178	0.00728701
55.69974628	0.00742713
55.70840144	0.00740591
55.71705726	0.00728968
55.72571374	0.00712341
55.73437087	0.00709121
55.74302866	0.00707833
55.75168711	0.00710635
55.76034622	0.00712073
55.76900599	0.00728119
55.77766641	0.00728500
55.78632749	0.00734455
55.79498923	0.00730523
55.80365163	0.00737190
55.81231469	0.00740561
55.82097840	0.00727432
55.82964277	0.00703115
55.83830780	0.00700100
55.84697349	0.00700100
55.85563983	0.00701882
55.86430683	0.00721649
55.87297449	0.00734417
55.88164281	0.00742892
55.89031179	0.00741093
55.89898142	0.00735021
55.90765171	0.00734891
55.91632267	0.00734842
55.92499427	0.00737153
55.93366654	0.00726687
55.94233946	0.00731907
55.95101304	0.00734828
55.95968728	0.00740232
55.96836218	0.00720631
55.97703774	0.00719381
55.98571395	0.00722526
55.99439082	0.00748986
56.00306835	0.00741124
56.01174654	0.00734932
56.02042538	0.00727802
56.02910489	0.00736522
56.03778505	0.00721295
56.04646587	0.00724786
56.05514734	0.00721766
56.06382948	0.00727535
56.07251227	0.00721077
56.08119572	0.00713358
56.08987983	0.00700451
56.09856460	0.00716967
56.10725002	0.00721643
56.11593610	0.00740885
56.12462284	0.00748979
56.13331024	0.00763968
56.14199829	0.00755989
56.15068701	0.00749170
56.15937638	0.00725586
56.16806641	0.00721167
56.17675710	0.00712821
56.18544844	0.00714221
56.19414045	0.00711329
56.20283311	0.00728943
56.21152643	0.00729916
56.22022040	0.00732332
56.22891504	0.00726489
56.23761033	0.00725408
56.24630628	0.00702332
56.25500289	0.00703938
56.26370016	0.00705380
56.27239808	0.00707304
56.28109666	0.00720254
56.28979590	0.00743010
56.29849580	0.00738972
56.30719636	0.00746389
56.31589757	0.00726543
56.32459944	0.00716666
56.33330197	0.00710145
56.34200516	0.00705295
56.35070901	0.00720861
56.35941351	0.00722898
56.36811867	0.00725444
56.37682449	0.00730513
56.38553097	0.00720729
56.39423810	0.00730030
56.40294589	0.00729340
56.41165435	0.00735935
56.42036345	0.00742692
56.42907322	0.00735757
56.43778365	0.00732443
56.44649473	0.00725040
56.45520647	0.00716010
56.46391887	0.00710581
56.47263192	0.00700100
56.48134564	0.00700945
56.49006001	0.00717339
56.49877504	0.00723193
56.50749073	0.00728233
56.51620707	0.00742754
56.52492408	0.00723788
56.53364174	0.00700427
56.54236006	0.00700100
56.55107903	0.00705595
56.55979867	0.00707972
56.56851896	0.00719196
56.57723991	0.00731907
56.58596152	0.00716379
56.59468379	0.00717776
56.60340671	0.00729673
56.61213030	0.00738518
56.62085454	0.00747933
56.62957944	0.00761985
56.63830499	0.00765255
56.64703121	0.00751090
56.65575808	0.00735011
56.66448561	0.00711508
56.67321380	0.00700293
56.68194264	0.00706068
56.69067215	0.00724681
56.69940231	0.00746935
56.70813313	0.00758367
56.71686461	0.00761253
56.72559674	0.00754455
56.73432954	0.00730140
56.74306299	0.00747532
56.75179710	0.00813447
56.76053186	0.00970122
56.76926729	0.01158026
56.77800337	0.01325605
56.78674011	0.01366211
56.79547751	0.01269895
56.80421557	0.01065749
56.81295428	0.00888705
56.82169366	0.00765655
56.83043369	0.00702338
56.83917437	0.00700100
56.84791572	0.00700100
56.85665772	0.00709626
56.86540039	0.00726438
56.87414371	0.00742559
56.88288768	0.00747023
56.89163232	0.00755758
56.90037761	0.00762663
56.90912357	0.00765376
56.91787018	0.00759505
56.92661744	0.00769806
56.93536537	0.00763752
56.94411395	0.00744249
56.95286319	0.00739861
56.96161309	0.00730592
56.97036365	0.00740040
56.97911486	0.00735347
56.98786674	0.00746931
56.99661927	0.00731579
57.00537245	0.00732970
57.01412630	0.00733059
57.02288081	0.00734043
57.03163597	0.00727887
57.04039179	0.00747242
57.04914827	0.00744198
57.05790540	0.00748702
57.06666320	0.00738211
57.07542165	0.00727782
57.08418076	0.00734545
57.09294053	0.00746129
57.10170095	0.00751202
57.11046203	0.00761790
57.11922378	0.00749021
57.12798617	0.00750798
57.13674923	0.00743746
57.14551295	0.00759745
57.15427732	0.00759915
57.16304235	0.00747513
57.17180804	0.00734846
57.18057439	0.00732758
57.18934139	0.00726377
57.19810905	0.00726853
57.20687737	0.00719252
57.21564635	0.00716736
57.22441599	0.00726225
57.23318628	0.00751644
57.24195723	0.00761925
57.25072884	0.00748220
57.25950111	0.00727171
57.26827404	0.00721035
57.27704762	0.00702142
57.28582186	0.00708803
57.29459676	0.00715248
57.30337232	0.00721794
57.31214854	0.00711352
57.32092541	0.00712832
57.32970294	0.00714089
57.33848113	0.00731073
57.34725998	0.00731922
57.35603948	0.00731856
57.36481964	0.00738951
57.37360046	0.00732416
57.38238194	0.00739816
57.39116408	0.00737350
57.39994687	0.00731811
57.40873033	0.00717931
57.41751444	0.00702362
57.42629920	0.00700100
57.43508463	0.00702328
57.44387071	0.00718270
57.45265746	0.00748045
57.46144486	0.00774281
57.47023291	0.00769389
57.47902163	0.00760367
57.48781100	0.00751284
57.49660103	0.00729628
57.50539172	0.00713648
57.51418307	0.00700100
57.52297508	0.00700100
57.53176774	0.00700100
57.54056106	0.00706604
57.54935504	0.00727532
57.55814968	0.00754969
57.56694497	0.00776080
57.57574092	0.00766775
57.58453753	0.00782412
57.59333480	0.00785742
57.60213273	0.00767505
57.61093131	0.00754904
57.61973055	0.00741265
57.62853045	0.00735256
57.63733101	0.00727639
57.64613223	0.00736726
57.65493410	0.00738489
57.66373663	0.00734717
57.67253982	0.00734099
57.68134367	0.00731752
57.69014817	0.00734450
57.69895334	0.00751676
57.70775916	0.00757365
57.71656564	0.00747510
57.72537278	0.00737513
57.73418057	0.00723121
57.74298902	0.00736806
57.75179813	0.00749108
57.76060790	0.00759496
57.76941833	0.00758980
57.77822941	0.00764079
57.78704116	0.00755852
57.79585356	0.00757329
57.80466661	0.00757546
57.81348033	0.00754507
57.82229470	0.00748315
57.83110974	0.00736466
57.83992543	0.00725493
57.84874177	0.00706849
57.85755878	0.00707378
57.86637644	0.00713909
57.87519476	0.00727723
57.88401374	0.00754070
57.89283338	0.00754619
57.90165367	0.00763062
57.91047463	0.00755351
57.91929624	0.00750693
57.92811851	0.00743693
57.93694143	0.00745382
57.94576502	0.00730754
57.95458926	0.00725728
57.96341416	0.00703613
57.97223972	0.00701737
57.98106594	0.00710661
57.98989281	0.00732300
57.99872034	0.00744866
58.00754853	0.00752142
58.01637738	0.00744811
58.02520689	0.00746573
58.03403705	0.00740116
58.04286787	0.00703914
58.05169935	0.00700100
58.06053149	0.00700100
58.06936428	0.00700100
58.07819774	0.00717395
58.08703185	0.00740170
58.09586662	0.00746973
58.10470204	0.00738538
58.11353813	0.00735881
58.12237487	0.00730009
58.13121227	0.00730038
58.14005033	0.00733077
58.14888905	0.00732495
58.15772842	0.00749329
58.16656845	0.00737822
58.17540914	0.00728044
58.18425049	0.00729171
58.19309250	0.00719516
58.20193516	0.00714601
58.21077848	0.00720041
58.21962246	0.00730059
58.22846710	0.00751836
58.23731240	0.00756747
58.24615835	0.00740561
58.25500496	0.00737883
58.26385223	0.00734860
58.27270016	0.00739283
58.28154874	0.00740553
58.29039799	0.00728171
58.29924789	0.00731129
58.30809845	0.00724688
58.31694966	0.00731573
58.32580154	0.00732558
58.33465407	0.00743105
58.34350726	0.00730784
58.35236111	0.00724648
58.36121562	0.00740342
58.37007078	0.00759474
58.37892660	0.00752789
58.38778308	0.00760304
58.39664022	0.00764646
58.40549802	0.00753261
58.41435647	0.00748875
58.42321558	0.00739748
58.43207535	0.00729726
58.44093578	0.00715615
58.44979686	0.00714647
58.45865861	0.00700596
58.46752101	0.00700100
58.47638407	0.00708053
58.48524778	0.00721619
58.49411216	0.00726741
58.50297719	0.00721732
58.51184288	0.00716682
58.52070923	0.00722619
58.52957624	0.00724567
58.53844390	0.00727940
58.54731222	0.00726877
58.55618120	0.00739548
58.56505084	0.00734315
58.57392114	0.00741289
58.58279209	0.00748243
58.59166370	0.00744312
58.60053597	0.00737857
58.60940890	0.00730529
58.61828249	0.00725337
58.62715673	0.00726696
58.63603163	0.00707628
58.64490719	0.00709531
58.65378341	0.00711027
58.66266028	0.00707701
58.67153782	0.00715540
58.68041601	0.00729911
58.68929486	0.00727374
58.69817436	0.00730351
58.70705453	0.00726044
58.71593535	0.00723405
58.72481683	0.00721438
58.73369897	0.00725942
58.74258177	0.00735307
58.75146522	0.00754051
58.76034933	0.00770577
58.76923410	0.00775792
58.77811953	0.00765748
58.78700562	0.00755888
58.79589236	0.00732843
58.80477976	0.00727946
58.81366782	0.00727932
58.82255654	0.00723157
58.83144591	0.00724893
58.84033595	0.00737209
58.84922664	0.00738192
58.85811799	0.00734394
58.86700999	0.00727178
58.87590266	0.00722199
58.88479598	0.00720090
58.89368996	0.00706140
58.90258460	0.00715912
58.91147990	0.00727048
58.92037585	0.00729333
58.92927246	0.00750296
58.93816973	0.00734169
58.94706766	0.00738143
58.95596625	0.00737072
58.96486549	0.00738869
58.97376539	0.00730087
58.98266595	0.00721935
58.99156717	0.00712177
59.00046905	0.00714340
59.00937158	0.00713268
59.01827477	0.00715900
59.02717862	0.00728358
59.03608313	0.00750175
59.04498829	0.00745502
59.05389412	0.00752019
59.06280060	0.00741305
59.07170774	0.00735615
59.08061553	0.00740708
59.08952399	0.00745150
59.09843310	0.00736917
59.10734287	0.00723578
59.11625330	0.00713147
59.12516439	0.00725077
59.13407613	0.00716375
59.14298853	0.00734022
59.15190159	0.00740294
59.16081531	0.00730495
59.16972969	0.00729567
59.17864472	0.00731750
59.18756041	0.00727505
59.19647676	0.00722018
59.20539377	0.00705078
59.21431143	0.00713375
59.22322976	0.00709466
59.23214874	0.00721486
59.24106838	0.00720629
59.24998867	0.00733259
59.25890963	0.00732035
59.26783124	0.00740455
59.27675351	0.00741367
59.28567644	0.00739634
59.29460003	0.00732734
59.30352427	0.00762475
59.31244918	0.00753357
59.32137474	0.00748369
59.33030095	0.00733330
59.33922783	0.00715729
59.34815536	0.00711717
59.35708356	0.00720238
59.36601241	0.00732280
59.37494191	0.00736528
59.38387208	0.00754693
59.39280290	0.00760122
59.40173438	0.00742642
59.41066652	0.00717309
59.41959932	0.00700100
59.42853278	0.00700100
59.43746689	0.00700016
59.44640166	0.00707669
59.45533709	0.00717683
59.46427317	0.00733982
59.47320992	0.00740090
59.48214732	0.00744467
59.49108538	0.00737248
59.50002410	0.00719836
59.50896348	0.00720898
59.51790351	0.00737950
59.52684420	0.00730712
59.53578555	0.00739911
59.54472756	0.00742986
59.55367023	0.00728993
59.56261355	0.00717480
59.57155753	0.00705176
59.58050217	0.00700100
59.58944747	0.00703940
59.59839343	0.00718589
59.60734004	0.00732222
59.61628731	0.00739222
59.62523524	0.00731532
59.63418383	0.00728745
59.64313307	0.00729275
59.65208297	0.00742155
59.66103353	0.00739491
59.66998475	0.00720794
59.67893663	0.00715810
59.68788916	0.00719026
59.69684236	0.00714979
59.70579621	0.00732822
59.71475071	0.00747512
59.72370588	0.00744115
59.73266170	0.00748714
59.74161819	0.00748695
59.75057533	0.00743630
59.75953312	0.00708088
59.76849158	0.00704386
59.77745069	0.00708764
59.78641046	0.00715828
59.79537089	0.00718782
59.80433198	0.00721105
59.81329373	0.00722026
59.82225613	0.00718856
59.83121919	0.00729745
59.84018291	0.00733228
59.84914729	0.00733374
59.85811232	0.00745300
59.86707801	0.00743840
59.87604436	0.00737903
59.88501137	0.00742261
59.89397904	0.00732560
59.90294736	0.00736898
59.91191634	0.00731063
59.92088598	0.00725879
59.92985628	0.00731986
59.93882724	0.00739457
59.94779885	0.00732056
59.95677112	0.00731409
59.96574405	0.00724964
59.97471764	0.00712395
59.98369189	0.00709083
59.99266679	0.00715333
60.00164235	0.00725774
60.01061857	0.00715707
60.01959545	0.00724195
60.02857298	0.00724565
60.03755117	0.00711284
60.04653003	0.00702214
60.05550953	0.00710359
60.06448970	0.00713864
60.07347053	0.00739585
60.08245201	0.00750049
60.09143415	0.00748488
60.10041695	0.00734477
60.10940040	0.00721929
60.11838452	0.00712251
60.12736929	0.00704831
60.13635472	0.00709463
60.14534081	0.00717227
60.15432755	0.00712440
60.16331495	0.00721120
60.17230302	0.00717696
60.18129174	0.00714454
60.19028111	0.00720042
60.19927115	0.00732670
60.20826184	0.00741675
60.21725319	0.00751435
60.22624520	0.00743188
60.23523787	0.00731686
60.24423119	0.00713714
60.25322517	0.00728580
60.26221982	0.00722531
60.27121511	0.00715078
60.28021107	0.00711531
60.28920768	0.00720801
60.29820496	0.00721487
60.30720289	0.00736331
60.31620147	0.00732378
60.32520072	0.00743337
60.33420062	0.00751143
60.34320119	0.00738969
60.35220241	0.00738434
60.36120428	0.00725671
60.37020682	0.00716203
60.37921001	0.00716034
60.38821386	0.00711246
60.39721837	0.00721961
60.40622354	0.00723602
60.41522936	0.00710371
60.42423585	0.00700100
60.43324299	0.00700100
60.44225079	0.00704609
60.45125924	0.00718343
60.46026836	0.00719747
60.46927813	0.00731304
60.47828856	0.00724061
60.48729965	0.00721214
60.49631139	0.00730186
60.50532380	0.00735843
60.51433686	0.00731367
60.52335058	0.00732487
60.53236496	0.00716537
60.54137999	0.00723862
60.55039569	0.00716558
60.55941204	0.00721910
60.56842905	0.00718248
60.57744671	0.00721138
60.58646504	0.00732918
60.59548402	0.00745919
60.60450366	0.00749419
60.61352396	0.00743174
60.62254492	0.00738617
60.63156653	0.00740733
60.64058881	0.00728669
60.64961174	0.00720491
60.65863533	0.00714713
60.66765957	0.00716932
60.67668448	0.00707878
60.68571004	0.00714553
60.69473626	0.00704685
60.70376314	0.00715272
60.71279067	0.00741340
60.72181887	0.00751479
60.73084772	0.00761191
60.73987723	0.00762194
60.74890740	0.00757359
60.75793822	0.00753398
60.76696970	0.00735033
60.77600185	0.00719252
60.78503464	0.00707967
60.79406810	0.00700059
60.80310222	0.00706496
60.81213699	0.00708782
60.82117242	0.00718555
60.83020851	0.00718155
60.83924525	0.00720034
60.84828266	0.00723032
60.85732072	0.00731157
60.86635944	0.00729639
60.87539882	0.00745943
60.88443886	0.00742512
60.89347955	0.00736314
60.90252090	0.00736667
60.91156291	0.00724894
60.92060558	0.00738574
60.92964891	0.00733658
60.93869289	0.00732688
60.94773753	0.00729461
60.95678283	0.00729672
60.96582879	0.00736271
60.97487540	0.00751781
60.98392268	0.00743528
60.99297061	0.00749008
61.00201920	0.00741529
61.01106844	0.00729858
61.02011835	0.00728319
61.02916891	0.00717584
61.03822013	0.00707745
61.04727201	0.00701771
61.05632454	0.00700100
61.06537774	0.00724790
61.07443159	0.00741519
61.08348610	0.00740059
61.09254127	0.00738619
61.10159710	0.00738767
61.11065358	0.00738508
61.11971072	0.00735278
61.12876852	0.00729424
61.13782698	0.00734068
61.14688609	0.00714521
61.15594587	0.00726550
61.16500630	0.00729587
61.17406739	0.00746397
61.18312913	0.00738467
61.19219154	0.00720894
61.20125460	0.00720085
61.21031832	0.00722918
61.21938270	0.00712588
61.22844774	0.00720670
61.23751343	0.00711357
61.24657978	0.00703021
61.25564679	0.00712760
61.26471446	0.00741564
61.27378279	0.00743145
61.28285177	0.00752844
61.29192142	0.00739209
61.30099171	0.00728746
61.31006267	0.00722535
61.31913429	0.00733922
61.32820656	0.00729157
61.33727949	0.00733383
61.34635308	0.00716877
61.35542733	0.00711724
61.36450224	0.00704640
61.37357780	0.00709848
61.38265402	0.00720631
61.39173090	0.00729095
61.40080843	0.00744618
61.40988663	0.00748505
61.41896548	0.00738313
61.42804499	0.00732738
61.43712516	0.00721915
61.44620599	0.00713432
61.45528747	0.00717236
61.46436961	0.00707817
61.47345241	0.00710055
61.48253587	0.00712639
61.49161999	0.00702935
61.50070476	0.00713259
61.50979019	0.00715791
61.51887628	0.00724590
61.52796303	0.00730865
61.53705044	0.00736083
61.54613850	0.00735848
61.55522722	0.00742856
61.56431660	0.00735114
61.57340664	0.00721024
61.58249733	0.00709967
61.59158868	0.00700617
61.60068070	0.00708811
61.60977336	0.00717616
61.61886669	0.00732035
61.62796068	0.00744746
61.63705532	0.00741588
61.64615062	0.00757371
61.65524658	0.00758160
61.66434319	0.00748592
61.67344047	0.00742097
61.68253840	0.00753385
61.69163699	0.00739626
61.70073624	0.00743121
61.70983614	0.00737460
61.71893671	0.00740140
61.72803793	0.00722436
61.73713981	0.00715493
61.74624234	0.00717340
61.75534554	0.00726958
61.76444939	0.00732324
61.77355390	0.00726420
61.78265907	0.00715632
61.79176490	0.00711253
61.80087138	0.00701095
61.80997853	0.00707307
61.81908633	0.00700100
61.82819478	0.00703673
61.83730390	0.00700100
61.84641368	0.00700100
61.85552411	0.00715808
61.86463520	0.00739590
61.87374695	0.00734929
61.88285935	0.00726361
61.89197242	0.00724488
61.90108614	0.00720620
61.91020052	0.00722673
61.91931555	0.00728550
61.92843125	0.00729260
61.93754760	0.00733428
61.94666461	0.00732490
61.95578228	0.00725897
61.96490061	0.00714684
61.97401960	0.00725648
61.98313924	0.00721679
61.99225954	0.00727557
62.00138050	0.00715917
62.01050211	0.00708671
62.01962439	0.00700100
62.02874732	0.00702081
62.03787091	0.00716976
62.04699516	0.00734232
62.05612007	0.00748354
62.06524563	0.00755865
62.07437185	0.00767342
62.08349873	0.00752717
62.09262627	0.00742141
62.10175447	0.00740536
62.11088332	0.00726745
62.12001283	0.00719322
62.12914300	0.00719386
62.13827383	0.00710478
62.14740531	0.00707633
62.15653746	0.00711584
62.16567026	0.00707111
62.17480372	0.00722342
62.18393783	0.00722986
62.19307261	0.00721005
62.20220804	0.00735829
62.21134413	0.00733319
62.22048088	0.00712988
62.22961828	0.00715503
62.23875635	0.00719931
62.24789507	0.00723748
62.25703445	0.00724921
62.26617449	0.00733296
62.27531519	0.00727776
62.28445654	0.00734584
62.29359855	0.00734109
62.30274122	0.00754690
62.31188455	0.00740869
62.32102853	0.00731849
62.33017318	0.00714264
62.33931848	0.00718753
62.34846444	0.00718013
62.35761105	0.00720772
62.36675833	0.00721721
62.37590626	0.00733169
62.38505485	0.00732165
62.39420410	0.00746602
62.40335401	0.00749057
62.41250457	0.00732061
62.42165580	0.00716001
62.43080768	0.00710827
62.43996021	0.00713160
62.44911341	0.00735674
62.45826726	0.00756053
62.46742178	0.00747846
62.47657695	0.00731257
62.48573277	0.00720285
62.49488926	0.00725873
62.50404640	0.00728184
62.51320420	0.00726956
62.52236266	0.00739726
62.53152178	0.00750440
62.54068156	0.00762641
62.54984199	0.00764525
62.55900308	0.00758821
62.56816483	0.00733932
62.57732724	0.00707150
62.58649030	0.00701507
62.59565402	0.00700100
62.60481840	0.00700100
62.61398344	0.00702354
62.62314914	0.00721965
62.63231549	0.00730915
62.64148251	0.00728146
62.65065018	0.00736018
62.65981850	0.00743646
62.66898749	0.00728406
62.67815713	0.00716990
62.68732743	0.00719654
62.69649839	0.00700100
62.70567001	0.00700100
62.71484229	0.00700100
62.72401522	0.00700100
62.73318881	0.00700637
62.74236306	0.00723408
62.75153797	0.00712794
62.76071353	0.00709261
62.76988976	0.00713844
62.77906664	0.00708784
62.78824418	0.00712228
62.79742237	0.00719192
62.80660123	0.00732137
62.81578074	0.00729295
62.82496091	0.00713533
62.83414174	0.00724322
62.84332322	0.00731937
62.85250537	0.00714080
62.86168817	0.00716954
62.87087163	0.00736024
62.88005575	0.00742214
62.88924052	0.00751823
62.89842596	0.00751157
62.90761205	0.00744369
62.91679880	0.00727874
62.92598621	0.00732194
62.93517427	0.00717001
62.94436299	0.00723193
62.95355237	0.00723808
62.96274241	0.00741596
62.97193311	0.00729781
62.98112447	0.00750600
62.99031648	0.00758052
62.99950915	0.00766888
63.00870248	0.00746813
63.01789646	0.00733087
63.02709111	0.00730040
63.03628641	0.00722051
63.04548237	0.00717418
63.05467899	0.00728939
63.06387626	0.00734092
63.07307420	0.00726347
63.08227279	0.00746250
63.09147204	0.00739583
63.10067195	0.00726873
63.10987251	0.00733613
63.11907374	0.00735694
63.12827562	0.00714928
63.13747816	0.00703967
63.14668135	0.00713311
63.15588521	0.00705239
63.16508972	0.00714105
63.17429489	0.00749360
63.18350072	0.00766182
63.19270721	0.00767256
63.20191435	0.00773091
63.21112215	0.00756872
63.22033061	0.00750053
63.22953973	0.00730987
63.23874951	0.00728927
63.24795994	0.00718528
63.25717104	0.00713274
63.26638278	0.00732253
63.27559519	0.00737743
63.28480826	0.00733588
63.29402198	0.00723331
63.30323636	0.00712625
63.31245140	0.00706193
63.32166710	0.00700100
63.33088346	0.00700100
63.34010047	0.00707974
63.34931814	0.00719166
63.35853647	0.00714814
63.36775546	0.00728914
63.37697510	0.00744887
63.38619540	0.00749873
63.39541636	0.00759803
63.40463798	0.00749062
63.41386026	0.00738912
63.42308319	0.00735353
63.43230678	0.00735131
63.44153104	0.00740972
63.45075594	0.00746161
63.45998151	0.00751880
63.46920773	0.00744273
63.47843461	0.00718620
63.48766215	0.00710951
63.49689035	0.00708145
63.50611921	0.00710914
63.51534872	0.00716225
63.52457889	0.00717875
63.53380972	0.00704795
63.54304121	0.00718048
63.55227335	0.00728494
63.56150616	0.00732694
63.57073962	0.00744991
63.57997374	0.00761704
63.58920851	0.00759922
63.59844395	0.00749575
63.60768004	0.00731579
63.61691679	0.00709106
63.62615420	0.00700100
63.63539226	0.00700100
63.64463099	0.00700100
63.65387037	0.00715602
63.66311041	0.00721062
63.67235111	0.00714213
63.68159246	0.00709317
63.69083448	0.00712681
63.70007715	0.00718161
63.70932048	0.00731494
63.71856447	0.00740250
63.72780911	0.00727378
63.73705441	0.00733022
63.74630038	0.00737240
63.75554699	0.00739852
63.76479427	0.00746756
63.77404221	0.00750608
63.78329080	0.00759120
63.79254005	0.00746920
63.80178996	0.00731384
63.81104052	0.00728013
63.82029175	0.00728326
63.82954363	0.00748657
63.83879617	0.00733691
63.84804937	0.00746251
63.85730322	0.00727602
63.86655774	0.00719776
63.87581291	0.00715043
63.88506874	0.00723819
63.89432523	0.00726308
63.90358237	0.00730140
63.91284018	0.00723576
63.92209864	0.00733187
63.93135776	0.00738341
63.94061753	0.00734218
63.94987797	0.00750827
63.95913906	0.00758891
63.96840081	0.00736274
63.97766322	0.00728164
63.98692629	0.00720338
63.99619001	0.00726673
64.00545440	0.00730789
64.01471944	0.00729881
64.02398513	0.00724049
64.03325149	0.00729021
64.04251850	0.00716922
64.05178618	0.00725902
64.06105451	0.00721738
64.07032349	0.00724716
64.07959314	0.00732109
64.08886344	0.00745584
64.09813440	0.00733385
64.10740602	0.00724135
64.11667830	0.00711406
64.12595124	0.00708626
64.13522483	0.00703323
64.14449908	0.00704381
64.15377399	0.00700100
64.16304956	0.00708568
64.17232578	0.00717533
64.18160266	0.00735146
64.19088020	0.00752494
64.20015840	0.00772446
64.20943726	0.00765746
64.21871677	0.00754590
64.22799695	0.00744696
64.23727778	0.00720316
64.24655926	0.00700100
64.25584141	0.00700237
64.26512421	0.00709587
64.27440768	0.00724246
64.28369180	0.00749608
64.29297657	0.00761420
64.30226201	0.00772986
64.31154810	0.00759896
64.32083485	0.00753274
64.33012226	0.00748383
64.33941033	0.00726889
64.34869905	0.00722445
64.35798844	0.00724612
64.36727848	0.00720738
64.37656918	0.00708745
64.38586053	0.00722591
64.39515255	0.00723824
64.40444522	0.00725950
64.41373855	0.00718414
64.42303254	0.00716553
64.43232719	0.00720450
64.44162249	0.00723269
64.45091845	0.00731317
64.46021507	0.00720972
64.46951235	0.00715795
64.47881029	0.00715765
64.48810888	0.00707578
64.49740813	0.00720523
64.50670804	0.00727223
64.51600861	0.00733148
64.52530983	0.00732360
64.53461172	0.00731064
64.54391426	0.00729727
64.55321746	0.00732906
64.56252131	0.00726585
64.57182583	0.00720161
64.58113100	0.00715263
64.59043683	0.00720804
64.59974332	0.00710250
64.60905047	0.00711028
64.61835827	0.00703487
64.62766673	0.00709488
64.63697585	0.00717036
64.64628563	0.00732599
64.65559607	0.00742325
64.66490716	0.00753168
64.67421891	0.00753310
64.68353132	0.00753961
64.69284439	0.00743646
64.70215812	0.00738275
64.71147250	0.00728448
64.72078754	0.00726861
64.73010324	0.00724948
64.73941960	0.00721856
64.74873661	0.00726657
64.75805428	0.00743462
64.76737262	0.00743746
64.77669160	0.00749443
64.78601125	0.00750196
64.79533156	0.00752352
64.80465252	0.00733675
64.81397414	0.00723665
64.82329642	0.00721060
64.83261935	0.00733980
64.84194295	0.00733593
64.85126720	0.00755097
64.86059211	0.00754955
64.86991768	0.00744640
64.87924390	0.00730541
64.88857079	0.00724783
64.89789833	0.00706981
64.90722653	0.00707416
64.91655538	0.00708910
64.92588490	0.00718135
64.93521507	0.00719893
64.94454590	0.00735222
64.95387739	0.00720867
64.96320954	0.00708180
64.97254234	0.00700100
64.98187581	0.00711304
64.99120993	0.00723372
65.00054471	0.00737942
65.00988014	0.00726409
65.01921624	0.00719963
65.02855299	0.00711909
65.03789040	0.00706072
65.04722847	0.00712504
65.05656719	0.00723188
65.06590658	0.00736272
65.07524662	0.00751411
65.08458732	0.00762216
65.09392868	0.00758618
65.10327069	0.00746129
65.11261337	0.00740150
65.12195670	0.00730428
65.13130069	0.00721274
65.14064533	0.00725305
65.14999064	0.00739204
65.15933660	0.00735564
65.16868322	0.00738110
65.17803050	0.00736362
65.18737844	0.00737199
65.19672703	0.00744403
65.20607628	0.00746014
65.21542619	0.00746261
65.22477676	0.00739406
65.23412799	0.00724679
65.24347987	0.00732921
65.25283242	0.00728977
65.26218562	0.00723283
65.27153947	0.00717568
65.28089399	0.00725485
65.29024916	0.00718895
65.29960499	0.00731410
65.30896148	0.00742522
65.31831863	0.00747935
65.32767644	0.00745232
65.33703490	0.00748957
65.34639402	0.00733071
65.35575380	0.00717896
65.36511424	0.00717166
65.37447533	0.00715989
65.38383708	0.00700100
65.39319949	0.00700100
65.40256256	0.00700100
65.41192629	0.00702507
65.42129067	0.00708598
65.43065572	0.00729379
65.44002142	0.00739579
65.44938777	0.00746790
65.45875479	0.00747571
65.46812246	0.00748921
65.47749080	0.00734281
65.48685979	0.00727534
65.49622943	0.00703373
65.50559974	0.00700100
65.51497070	0.00712411
65.52434232	0.00736096
65.53371460	0.00745539
65.54308754	0.00748737
65.55246114	0.00752036
65.56183539	0.00738286
65.57121030	0.00736092
65.58058587	0.00757133
65.58996209	0.00750361
65.59933898	0.00748025
65.60871652	0.00731406
65.61809472	0.00725896
65.62747358	0.00725411
65.63685310	0.00733105
65.64623327	0.00729813
65.65561410	0.00724628
65.66499559	0.00724754
65.67437774	0.00735683
65.68376055	0.00735219
65.69314401	0.00735364
65.70252813	0.00730871
65.71191291	0.00716796
65.72129835	0.00710655
65.73068444	0.00711940
65.74007120	0.00716888
65.74945861	0.00719861
65.75884668	0.00716284
65.76823540	0.00723062
65.77762479	0.00725690
65.78701483	0.00731655
65.79640553	0.00729522
65.80579689	0.00744397
65.81518891	0.00730018
65.82458158	0.00738749
65.83397491	0.00727583
65.84336890	0.00727709
65.85276355	0.00733083
65.86215886	0.00737298
65.87155482	0.00716854
65.88095144	0.00721924
65.89034872	0.00720645
65.89974666	0.00728258
65.90914526	0.00722320
65.91854451	0.00717177
65.92794442	0.00714515
65.93734499	0.00713135
65.94674622	0.00717858
65.95614810	0.00731289
65.96555065	0.00737112
65.97495385	0.00737278
65.98435771	0.00744118
65.99376222	0.00729941
66.00316740	0.00715438
66.01257323	0.00727038
66.02197972	0.00730561
66.03138687	0.00735000
66.04079467	0.00742185
66.05020314	0.00729615
66.05961226	0.00733118
66.06902204	0.00721341
66.07843248	0.00704947
66.08784357	0.00710208
66.09725533	0.00703140
66.10666774	0.00701963
66.11608081	0.00706930
66.12549454	0.00716066
66.13490892	0.00716781
66.14432396	0.00720487
66.15373967	0.00724517
66.16315602	0.00732088
66.17257304	0.00743116
66.18199072	0.00751521
66.19140905	0.00748432
66.20082804	0.00745137
66.21024769	0.00719688
66.21966800	0.00701603
66.22908896	0.00700100
66.23851058	0.00712350
66.24793286	0.00725337
66.25735580	0.00737204
66.26677940	0.00733060
66.27620365	0.00737359
66.28562856	0.00740641
66.29505413	0.00752122
66.30448036	0.00721773
66.31390724	0.00709187
66.32333479	0.00702458
66.33276299	0.00712194
66.34219185	0.00728460
66.35162137	0.00752986
66.36105154	0.00759344
66.37048237	0.00749813
66.37991386	0.00753242
66.38934601	0.00760821
66.39877882	0.00744739
66.40821229	0.00748696
66.41764641	0.00741627
66.42708119	0.00731993
66.43651663	0.00717335
66.44595272	0.00708943
66.45538948	0.00712941
66.46482689	0.00716553
66.47426496	0.00718883
66.48370369	0.00726035
66.49314307	0.00727856
66.50258312	0.00720440
66.51202382	0.00703076
66.52146518	0.00703748
66.53090719	0.00709788
66.54034987	0.00710681
66.54979320	0.00708684
66.55923719	0.00724917
66.56868184	0.00727845
66.57812715	0.00729043
66.58757312	0.00726090
66.59701974	0.00713697
66.60646702	0.00715770
66.61591496	0.00706734
66.62536355	0.00711309
66.63481281	0.00713666
66.64426272	0.00716084
66.65371329	0.00726296
66.66316452	0.00725907
66.67261640	0.00727328
66.68206895	0.00716990
66.69152215	0.00714932
66.70097601	0.00700100
66.71043053	0.00701570
66.71988570	0.00702181
66.72934154	0.00712459
66.73879803	0.00700885
66.74825518	0.00707957
66.75771298	0.00701784
66.76717145	0.00722768
66.77663057	0.00717773
66.78609035	0.00722096
66.79555079	0.00709246
66.80501189	0.00703010
66.81447364	0.00718410
66.82393606	0.00725693
66.83339913	0.00722842
66.84286285	0.00729108
66.85232724	0.00733135
66.86179229	0.00746216
66.87125799	0.00740579
66.88072435	0.00747209
66.89019137	0.00726762
66.89965904	0.00722101
66.90912737	0.00724115
66.91859637	0.00724012
66.92806602	0.00722240
66.93753632	0.00733225
66.94700729	0.00733468
66.95647891	0.00730313
66.96595119	0.00736191
66.97542413	0.00726180
66.98489773	0.00718000
66.99437198	0.00734214
67.00384690	0.00743226
67.01332247	0.00743448
67.02279870	0.00735451
67.03227558	0.00720476
67.04175313	0.00713578
67.05123133	0.00700100
67.06071019	0.00700100
67.07018971	0.00710605
67.07966988	0.00716049
67.08915072	0.00733171
67.09863221	0.00739531
67.10811436	0.00732748
67.11759717	0.00726981
67.12708063	0.00725407
67.13656476	0.00720597
67.14604954	0.00727302
67.15553498	0.00728148
67.16502107	0.00712943
67.17450783	0.00726301
67.18399524	0.00726882
67.19348331	0.00725877
67.20297204	0.00718707
67.21246143	0.00723093
67.22195147	0.00735679
67.23144218	0.00752679
67.24093354	0.00765752
67.25042555	0.00764605
67.25991823	0.00740467
67.26941156	0.00722901
67.27890556	0.00724276
67.28840021	0.00743535
67.29789551	0.00745886
67.30739148	0.00734850
67.31688810	0.00733134
67.32638539	0.00709118
67.33588332	0.00704226
67.34538192	0.00713518
67.35488118	0.00740224
67.36438109	0.00733646
67.37388166	0.00726457
67.38338289	0.00713531
67.39288478	0.00713423
67.40238732	0.00721839
67.41189053	0.00710113
67.42139439	0.00700100
67.43089890	0.00700100
67.44040408	0.00710827
67.44990992	0.00723381
67.45941641	0.00735020
67.46892356	0.00739762
67.47843137	0.00740109
67.48793983	0.00716957
67.49744896	0.00721537
67.50695874	0.00721681
67.51646918	0.00715681
67.52598028	0.00714197
67.53549203	0.00701645
67.54500444	0.00700100
67.55451752	0.00700651
67.56403125	0.00703735
67.57354563	0.00709687
67.58306068	0.00704694
67.59257638	0.00710036
67.60209274	0.00710638
67.61160976	0.00712847
67.62112744	0.00712837
67.63064577	0.00701374
67.64016476	0.00704370
67.64968441	0.00709340
67.65920472	0.00711521
67.66872569	0.00721313
67.67824731	0.00730982
67.68776960	0.00727141
67.69729254	0.00732721
67.70681613	0.00741780
67.71634039	0.00739872
67.72586530	0.00728362
67.73539087	0.00713148
67.74491710	0.00701679
67.75444399	0.00712809
67.76397154	0.00704449
67.77349974	0.00707969
67.78302860	0.00710596
67.79255812	0.00722987
67.80208830	0.00721524
67.81161913	0.00725981
67.82115063	0.00713613
67.83068278	0.00719819
67.84021558	0.00720532
67.84974905	0.00705682
67.85928318	0.00703628
67.86881796	0.00706901
67.87835340	0.00706614
67.88788950	0.00707404
67.89742625	0.00718814
67.90696367	0.00747987
67.91650174	0.00756427
67.92604047	0.00749547
67.93557986	0.00745007
67.94511990	0.00741302
67.95466060	0.00726324
67.96420197	0.00712731
67.97374399	0.00707337
67.98328666	0.00700100
67.99283000	0.00700574
68.00237399	0.00700100
68.01191864	0.00702974
68.02146395	0.00709817
68.03100992	0.00721786
68.04055654	0.00735669
68.05010382	0.00738951
68.05965176	0.00720749
68.06920036	0.00721917
68.07874962	0.00714965
68.08829953	0.00717210
68.09785011	0.00715468
68.10740134	0.00714152
68.11695322	0.00716844
68.12650577	0.00707778
68.13605897	0.00714173
68.14561283	0.00718493
68.15516735	0.00714004
68.16472253	0.00715313
68.17427837	0.00722868
68.18383486	0.00721065
68.19339201	0.00733360
68.20294982	0.00729786
68.21250829	0.00725256
68.22206741	0.00721804
68.23162720	0.00715891
68.24118764	0.00718136
68.25074873	0.00722476
68.26031049	0.00720755
68.26987291	0.00721494
68.27943598	0.00722029
68.28899971	0.00728405
68.29856410	0.00734576
68.30812914	0.00739730
68.31769485	0.00738537
68.32726121	0.00740253
68.33682823	0.00725245
68.34639591	0.00704643
68.35596424	0.00706486
68.36553323	0.00711264
68.37510289	0.00707375
68.38467320	0.00715386
68.39424416	0.00725759
68.40381579	0.00735684
68.41338807	0.00742291
68.42296101	0.00742166
68.43253461	0.00732946
68.44210887	0.00717418
68.45168378	0.00714363
68.46125935	0.00711144
68.47083558	0.00717895
68.48041247	0.00720700
68.48999002	0.00711825
68.49956822	0.00712513
68.50914709	0.00714707
68.51872661	0.00711956
68.52830678	0.00718076
68.53788762	0.00745132
68.54746911	0.00761322
68.55705127	0.00765103
68.56663407	0.00742883
68.57621754	0.00722086
68.58580167	0.00716447
68.59538645	0.00718517
68.60497189	0.00719328
68.61455799	0.00728012
68.62414475	0.00721904
68.63373216	0.00717872
68.64332024	0.00721694
68.65290897	0.00725168
68.66249835	0.00719488
68.67208840	0.00727704
68.68167911	0.00720742
68.69127047	0.00731888
68.70086249	0.00736340
68.71045517	0.00729215
68.72004850	0.00712711
68.72964250	0.00701660
68.73923715	0.00700100
68.74883246	0.00715618
68.75842843	0.00721120
68.76802505	0.00729735
68.77762234	0.00737901
68.78722028	0.00731298
68.79681888	0.00720300
68.80641813	0.00724397
68.81601805	0.00721008
68.82561862	0.00719105
68.83521985	0.00705319
68.84482174	0.00700100
68.85442429	0.00702766
68.86402749	0.00722713
68.87363136	0.00736312
68.88323588	0.00745131
68.89284105	0.00743512
68.90244689	0.00732616
68.91205338	0.00724283
68.92166054	0.00725473
68.93126835	0.00739092
68.94087681	0.00746486
68.95048594	0.00731481
68.96009572	0.00727441
68.96970617	0.00718844
68.97931727	0.00718506
68.98892902	0.00700100
68.99854144	0.00709202
69.00815451	0.00723835
69.01776824	0.00723698
69.02738263	0.00718107
69.03699768	0.00727247
69.04661338	0.00727841
69.05622975	0.00739910
69.06584677	0.00739854
69.07546445	0.00731212
69.08508278	0.00715652
69.09470178	0.00710612
69.10432143	0.00700100
69.11394174	0.00702792
69.12356271	0.00704232
69.13318433	0.00723251
69.14280662	0.00734600
69.15242956	0.00738686
69.16205316	0.00731705
69.17167742	0.00734632
69.18130233	0.00735300
69.19092791	0.00724351
69.20055414	0.00715010
69.21018103	0.00717977
69.21980857	0.00722917
69.22943678	0.00718316
69.23906564	0.00722667
69.24869516	0.00719958
69.25832534	0.00713465
69.26795618	0.00721579
69.27758767	0.00739297
69.28721983	0.00742264
69.29685264	0.00755729
69.30648611	0.00754790
69.31612023	0.00736965
69.32575502	0.00731204
69.33539046	0.00713379
69.34502656	0.00707760
69.35466332	0.00709711
69.36430073	0.00719615
69.37393881	0.00717639
69.38357754	0.00714421
69.39321693	0.00720359
69.40285697	0.00727944
69.41249768	0.00723119
69.42213904	0.00714062
69.43178106	0.00704091
69.44142374	0.00706305
69.45106708	0.00706668
69.46071107	0.00700100
69.47035573	0.00705234
69.48000104	0.00711289
69.48964701	0.00717996
69.49929363	0.00729768
69.50894092	0.00733667
69.51858886	0.00733253
69.52823746	0.00734384
69.53788672	0.00746502
69.54753663	0.00743403
69.55718721	0.00729845
69.56683844	0.00711527
69.57649033	0.00701042
69.58614288	0.00700100
69.59579608	0.00700100
69.60544995	0.00712817
69.61510447	0.00736856
69.62475965	0.00758983
69.63441549	0.00769635
69.64407198	0.00765538
69.65372913	0.00751614
69.66338694	0.00751279
69.67304541	0.00744720
69.68270454	0.00718160
69.69236433	0.00711093
69.70202477	0.00701950
69.71168587	0.00709590
69.72134763	0.00721157
69.73101004	0.00737566
69.74067312	0.00741870
69.75033685	0.00765074
69.76000124	0.00765390
69.76966629	0.00771240
69.77933199	0.00758820
69.78899836	0.00749574
69.79866538	0.00737724
69.80833306	0.00721826
69.81800140	0.00729426
69.82767039	0.00721400
69.83734004	0.00716671
69.84701036	0.00720852
69.85668132	0.00715492
69.86635295	0.00720895
69.87602524	0.00715250
69.88569818	0.00745412
69.89537178	0.00761292
69.90504604	0.00762259
69.91472096	0.00761091
69.92439653	0.00752842
69.93407276	0.00749821
69.94374965	0.00741715
69.95342720	0.00750677
69.96310541	0.00747026
69.97278427	0.00756457
69.98246379	0.00755898
69.99214397	0.00747751
70.00182481	0.00737915
70.01150631	0.00724803
70.02118846	0.00705161
70.03087127	0.00700100
70.04055474	0.00700100
70.05023887	0.00700100
70.05992365	0.00718471
70.06960910	0.00741406
70.07929520	0.00766456
70.08898196	0.00759239
70.09866937	0.00756641
70.10835745	0.00748366
70.11804618	0.00753052
70.12773557	0.00748969
70.13742562	0.00739514
70.14711632	0.00734332
70.15680769	0.00727481
70.16649971	0.00722868
70.17619239	0.00729222
70.18588573	0.00743205
70.19557973	0.00740728
70.20527438	0.00741670
70.21496969	0.00749651
70.22466566	0.00748293
70.23436229	0.00752714
70.24405957	0.00735142
70.25375752	0.00717406
70.26345612	0.00703537
70.27315538	0.00712551
70.28285529	0.00730027
70.29255587	0.00734626
70.30225710	0.00745816
70.31195899	0.00747749
70.32166154	0.00743660
70.33136475	0.00728910
70.34106861	0.00726755
70.35077313	0.00721791
70.36047831	0.00735789
70.37018415	0.00749319
70.37989065	0.00735708
70.38959780	0.00742382
70.39930561	0.00738313
70.40901408	0.00733024
70.41872321	0.00725659
70.42843300	0.00716119
70.43814344	0.00722283
70.44785454	0.00722956
70.45756630	0.00720840
70.46727872	0.00737319
70.47699179	0.00736507
70.48670553	0.00732214
70.49641992	0.00724728
70.50613497	0.00718624
70.51585067	0.00721901
70.52556704	0.00733538
70.53528406	0.00727781
70.54500174	0.00736164
70.55472008	0.00733458
70.56443908	0.00729390
70.57415873	0.00723836
70.58387904	0.00714438
70.59360001	0.00707480
70.60332164	0.00702434
70.61304393	0.00709376
70.62276687	0.00722748
70.63249047	0.00714472
70.64221473	0.00723815
70.65193965	0.00729068
70.66166523	0.00734342
70.67139146	0.00732719
70.68111835	0.00731157
70.69084590	0.00737366
70.70057411	0.00722254
70.71030297	0.00713409
70.72003249	0.00706110
70.72976267	0.00707376
70.73949351	0.00716393
70.74922501	0.00725328
70.75895716	0.00727713
70.76868998	0.00720801
70.77842345	0.00715556
70.78815758	0.00719630
70.79789236	0.00728444
70.80762781	0.00734206
70.81736391	0.00735473
70.82710067	0.00734236
70.83683809	0.00723111
70.84657616	0.00711092
70.85631489	0.00714636
70.86605429	0.00718771
70.87579434	0.00703456
70.88553504	0.00702722
70.89527641	0.00707834
70.90501843	0.00701227
70.91476111	0.00713513
70.92450445	0.00715931
70.93424845	0.00707852
70.94399310	0.00718611
70.95373841	0.00724346
70.96348439	0.00709837
70.97323101	0.00715856
70.98297830	0.00700100
70.99272624	0.00700428
71.00247485	0.00713633
71.01222411	0.00736236
71.02197402	0.00758373
71.03172460	0.00764619
71.04147583	0.00751843
71.05122773	0.00746533
71.06098028	0.00730054
71.07073348	0.00734327
71.08048735	0.00728081
71.09024187	0.00720473
71.09999705	0.00719680
71.10975289	0.00715571
71.11950939	0.00720088
71.12926654	0.00730567
71.13902436	0.00732052
71.14878283	0.00748472
71.15854196	0.00753781
71.16830174	0.00758563
71.17806219	0.00746357
71.18782329	0.00731994
71.19758505	0.00729105
71.20734747	0.00739034
71.21711054	0.00735129
71.22687428	0.00741802
71.23663867	0.00729189
71.24640372	0.00730695
71.25616943	0.00732059
71.26593579	0.00746890
71.27570282	0.00745812
71.28547050	0.00744409
71.29523884	0.00742091
71.30500784	0.00734970
71.31477749	0.00728888
71.32454780	0.00723416
71.33431877	0.00714831
71.34409040	0.00707161
71.35386269	0.00700100
71.36363564	0.00700100
71.37340924	0.00704688
71.38318350	0.00735300
71.39295842	0.00741683
71.40273399	0.00745378
71.41251023	0.00739573
71.42228712	0.00743107
71.43206467	0.00736630
71.44184288	0.00735057
71.45162174	0.00729415
71.46140127	0.00736956
71.47118145	0.00727550
71.48096229	0.00716659
71.49074379	0.00727374
71.50052594	0.00742829
71.51030875	0.00757574
71.52009223	0.00764667
71.52987636	0.00764375
71.53966114	0.00752752
71.54944659	0.00741433
71.55923269	0.00730604
71.56901945	0.00719020
71.57880687	0.00709716
71.58859495	0.00706475
71.59838368	0.00700100
71.60817307	0.00706566
71.61796312	0.00711935
71.62775383	0.00716632
71.63754520	0.00716955
71.64733722	0.00714125
71.65712990	0.00724987
71.66692324	0.00729095
71.67671724	0.00732775
71.68651190	0.00733565
71.69630721	0.00731590
71.70610318	0.00728881
71.71589981	0.00737139
71.72569710	0.00720637
71.73549504	0.00713392
71.74529365	0.00724497
71.75509291	0.00741769
71.76489283	0.00750270
71.77469340	0.00766869
71.78449464	0.00764405
71.79429653	0.00753905
71.80409908	0.00726192
71.81390229	0.00714614
71.82370616	0.00710237
71.83351068	0.00721364
71.84331586	0.00719835
71.85312170	0.00723678
71.86292820	0.00726321
71.87273536	0.00734477
71.88254317	0.00718788
71.89235164	0.00718888
71.90216077	0.00723605
71.91197056	0.00723643
71.92178101	0.00729236
71.93159211	0.00745469
71.94140387	0.00744449
71.95121629	0.00739137
71.96102937	0.00729308
71.97084310	0.00724769
71.98065749	0.00717788
71.99047254	0.00718091
72.00028825	0.00734914
72.01010462	0.00749723
72.01992164	0.00729863
72.02973933	0.00733971
72.03955767	0.00735962
72.04937667	0.00735939
72.05919632	0.00731929
72.06901664	0.00722955
72.07883761	0.00712149
72.08865924	0.00714039
72.09848153	0.00701951
72.10830447	0.00719648
72.11812807	0.00711406
72.12795234	0.00719154
72.13777726	0.00708226
72.14760283	0.00708874
72.15742907	0.00719958
72.16725596	0.00731511
72.17708351	0.00726116
72.18691172	0.00709735
72.19674059	0.00701655
72.20657011	0.00700100
72.21640030	0.00700494
72.22623114	0.00726892
72.23606263	0.00753676
72.24589479	0.00742456
72.25572761	0.00742305
72.26556108	0.00736028
72.27539521	0.00740718
72.28523000	0.00738369
72.29506544	0.00725989
72.30490155	0.00727180
72.31473831	0.00717791
72.32457573	0.00717131
72.33441380	0.00700499
72.34425254	0.00700100
72.35409193	0.00700100
72.36393198	0.00700100
72.37377269	0.00713737
72.38361406	0.00728944
72.39345609	0.00742462
72.40329877	0.00741597
72.41314211	0.00726266
72.42298611	0.00739846
72.43283076	0.00730211
72.44267608	0.00722002
72.45252205	0.00725267
72.46236868	0.00722876
72.47221597	0.00716497
72.48206392	0.00726210
72.49191252	0.00730472
72.50176178	0.00749891
72.51161170	0.00752993
72.52146228	0.00745434
72.53131352	0.00760254
72.54116541	0.00752370
72.55101796	0.00729308
72.56087117	0.00724618
72.57072504	0.00732196
72.58057956	0.00734260
72.59043475	0.00729061
72.60029059	0.00744391
72.61014709	0.00752844
72.62000424	0.00735031
72.62986206	0.00724298
72.63972053	0.00714623
72.64957966	0.00705681
72.65943945	0.00700100
72.66929990	0.00700100
72.67916100	0.00700100
72.68902276	0.00712698
72.69888518	0.00728149
72.70874826	0.00745288
72.71861200	0.00751767
72.72847639	0.00737249
72.73834144	0.00721287
72.74820715	0.00722557
72.75807352	0.00723115
72.76794054	0.00741882
72.77780823	0.00758207
72.78767657	0.00758969
72.79754557	0.00758795
72.80741522	0.00747797
72.81728554	0.00729515
72.82715651	0.00719717
72.83702814	0.00717243
72.84690043	0.00721016
72.85677338	0.00732397
72.86664698	0.00722559
72.87652125	0.00733371
72.88639617	0.00730816
72.89627174	0.00730072
72.90614798	0.00737914
72.91602487	0.00738329
72.92590243	0.00737077
72.93578064	0.00733566
72.94565950	0.00717156
72.95553903	0.00714337
72.96541921	0.00710765
72.97530006	0.00719542
72.98518155	0.00740730
72.99506371	0.00748144
73.00494653	0.00756434
73.01483000	0.00767327
73.02471413	0.00759401
73.03459892	0.00744700
73.04448437	0.00726622
73.05437047	0.00712776
73.06425723	0.00705826
73.07414466	0.00700100
73.08403273	0.00704416
73.09392147	0.00705872
73.10381086	0.00719858
73.11370092	0.00729816
73.12359163	0.00740181
73.13348299	0.00748103
73.14337502	0.00741073
73.15326770	0.00741693
73.16316105	0.00739403
73.17305505	0.00733186
73.18294970	0.00732300
73.19284502	0.00725290
73.20274099	0.00707171
73.21263762	0.00710964
73.22253491	0.00712154
73.23243286	0.00723068
73.24233146	0.00726596
73.25223073	0.00738934
73.26213065	0.00741975
73.27203123	0.00746032
73.28193246	0.00741301
73.29183436	0.00732623
73.30173691	0.00721401
73.31164012	0.00725235
73.32154399	0.00721928
73.33144852	0.00718519
73.34135370	0.00728721
73.35125954	0.00733613
73.36116604	0.00732015
73.37107320	0.00722949
73.38098102	0.00726458
73.39088949	0.00727444
73.40079862	0.00728674
73.41070841	0.00734358
73.42061886	0.00729241
73.43052996	0.00733055
73.44044173	0.00737315
73.45035415	0.00753132
73.46026723	0.00749703
73.47018096	0.00729775
73.48009536	0.00708136
73.49001041	0.00710159
73.49992612	0.00710209
73.50984249	0.00712537
73.51975952	0.00723451
73.52967720	0.00731883
73.53959554	0.00739929
73.54951454	0.00738859
73.55943420	0.00732887
73.56935452	0.00716132
73.57927549	0.00713455
73.58919712	0.00703393
73.59911941	0.00700100
73.60904236	0.00718745
73.61896596	0.00736229
73.62889023	0.00763073
73.63881515	0.00774903
73.64874073	0.00772307
73.65866697	0.00744606
73.66859386	0.00719895
73.67852141	0.00700312
73.68844962	0.00700100
73.69837849	0.00700100
73.70830802	0.00709002
73.71823820	0.00724635
73.72816905	0.00742649
73.73810055	0.00752139
73.74803271	0.00751435
73.75796552	0.00745259
73.76789900	0.00727161
73.77783313	0.00709265
73.78776792	0.00702113
73.79770337	0.00700841
73.80763947	0.00705070
73.81757623	0.00700100
73.82751366	0.00706549
73.83745174	0.00704063
73.84739047	0.00701475
73.85732987	0.00707059
73.86726992	0.00721109
73.87721063	0.00725126
73.88715200	0.00727355
73.89709403	0.00714446
73.90703671	0.00709961
73.91698006	0.00700100
73.92692406	0.00711650
73.93686871	0.00724498
73.94681403	0.00739055
73.95676001	0.00742280
73.96670664	0.00732524
73.97665393	0.00727530
73.98660188	0.00719708
73.99655048	0.00716279
74.00649975	0.00717104
74.01644967	0.00708488
74.02640025	0.00726708
74.03635148	0.00740634
74.04630338	0.00741071
74.05625593	0.00738152
74.06620914	0.00721744
74.07616301	0.00710340
74.08611754	0.00709253
74.09607273	0.00716729
74.10602857	0.00721866
74.11598507	0.00735488
74.12594223	0.00748926
74.13590005	0.00752618
74.14585852	0.00763758
74.15581765	0.00746088
74.16577744	0.00739080
74.17573789	0.00723078
74.18569900	0.00727585
74.19566076	0.00715185
74.20562318	0.00721828
74.21558626	0.00732173
74.22555000	0.00741054
74.23551440	0.00754289
74.24547945	0.00763576
74.25544516	0.00755958
74.26541153	0.00728258
74.27537856	0.00705543
74.28534624	0.00700100
74.29531459	0.00700250
74.30528359	0.00712716
74.31525325	0.00710045
74.32522356	0.00707557
74.33519454	0.00718492
74.34516617	0.00713577
74.35513846	0.00721603
74.36511141	0.00722222
74.37508502	0.00720136
74.38505928	0.00734305
74.39503420	0.00734436
74.40500978	0.00747832
74.41498602	0.00757077
74.42496292	0.00776476
74.43494047	0.00784460
74.44491868	0.00789291
74.45489755	0.00787489
74.46487708	0.00768618
74.47485727	0.00757946
74.48483811	0.00733866
74.49481961	0.00726918
74.50480177	0.00725278
74.51478459	0.00716173
74.52476806	0.00720109
74.53475220	0.00725306
74.54473699	0.00736708
74.55472244	0.00734439
74.56470854	0.00735628
74.57469531	0.00723552
74.58468273	0.00716664
74.59467081	0.00718341
74.60465955	0.00718412
74.61464894	0.00724707
74.62463900	0.00726690
74.63462971	0.00729486
74.64462108	0.00733524
74.65461311	0.00742850
74.66460579	0.00729147
74.67459914	0.00723988
74.68459314	0.00700193
74.69458780	0.00700042
74.70458312	0.00712668
74.71457909	0.00730338
74.72457572	0.00741946
74.73457301	0.00740615
74.74457096	0.00732672
74.75456957	0.00723101
74.76456884	0.00723559
74.77456876	0.00713235
74.78456934	0.00714630
74.79457058	0.00719545
74.80457247	0.00723483
74.81457503	0.00726057
74.82457824	0.00737808
74.83458211	0.00736803
74.84458664	0.00749408
74.85459182	0.00757354
74.86459767	0.00751221
74.87460417	0.00749075
74.88461133	0.00749616
74.89461915	0.00747308
74.90462762	0.00756129
74.91463676	0.00753069
74.92464655	0.00753547
74.93465700	0.00739379
74.94466810	0.00731456
74.95467987	0.00725079
74.96469229	0.00729973
74.97470537	0.00714888
74.98471911	0.00718623
74.99473351	0.00716946
75.00474856	0.00712725
75.01476428	0.00722869
75.02478065	0.00732767
75.03479767	0.00741710
75.04481536	0.00753074
75.05483370	0.00740309
75.06485271	0.00730983
75.07487237	0.00726029
75.08489268	0.00731107
75.09491366	0.00724913
75.10493529	0.00741730
75.11495759	0.00739096
75.12498053	0.00741406
75.13500414	0.00752668
75.14502841	0.00743057
75.15505333	0.00726182
75.16507891	0.00711484
75.17510515	0.00725045
75.18513205	0.00733499
75.19515960	0.00740205
75.20518782	0.00725771
75.21521669	0.00711846
75.22524621	0.00701725
75.23527640	0.00700100
75.24530725	0.00700100
75.25533875	0.00707224
75.26537091	0.00727886
75.27540373	0.00725112
75.28543720	0.00738429
75.29547134	0.00747963
75.30550613	0.00748178
75.31554158	0.00750306
75.32557768	0.00741265
75.33561445	0.00732630
75.34565187	0.00730364
75.35568995	0.00737659
75.36572869	0.00736126
75.37576809	0.00738905
75.38580815	0.00738184
75.39584886	0.00732174
75.40589023	0.00729155
75.41593226	0.00715679
75.42597495	0.00730603
75.43601829	0.00719711
75.44606229	0.00714982
75.45610695	0.00712980
75.46615227	0.00714661
75.47619825	0.00715995
75.48624488	0.00726668
75.49629217	0.00734004
75.50634012	0.00729337
75.51638873	0.00728597
75.52643800	0.00724254
75.53648792	0.00727950
75.54653850	0.00740107
75.55658974	0.00746122
75.56664164	0.00733906
75.57669419	0.00732290
75.58674741	0.00736128
75.59680128	0.00737604
75.60685581	0.00747810
75.61691099	0.00743101
75.62696684	0.00744172
75.63702334	0.00743675
75.64708050	0.00731581
75.65713832	0.00714484
75.66719680	0.00731179
75.67725593	0.00739187
75.68731572	0.00759788
75.69737617	0.00759800
75.70743728	0.00752732
75.71749905	0.00739560
75.72756147	0.00732310
75.73762455	0.00712851
75.74768829	0.00705072
75.75775269	0.00700100
75.76781775	0.00700100
75.77788346	0.00705647
75.78794983	0.00718260
75.79801686	0.00723651
75.80808455	0.00723304
75.81815289	0.00720597
75.82822190	0.00720394
75.83829156	0.00720779
75.84836188	0.00740513
75.85843285	0.00741551
75.86850449	0.00746453
75.87857678	0.00742688
75.88864973	0.00737297
75.89872334	0.00729687
75.90879761	0.00713715
75.91887253	0.00707062
75.92894811	0.00713439
75.93902435	0.00721952
75.94910125	0.00731259
75.95917880	0.00739589
75.96925702	0.00741367
75.97933589	0.00743288
75.98941542	0.00758129
75.99949561	0.00748636
76.00957645	0.00741871
76.01965796	0.00741086
76.02974012	0.00738287
76.03982294	0.00723709
76.04990641	0.00715539
76.05999055	0.00717298
76.07007534	0.00719158
76.08016079	0.00717906
76.09024690	0.00713988
76.10033367	0.00719022
76.11042109	0.00743222
76.12050917	0.00753342
76.13059791	0.00747268
76.14068731	0.00730411
76.15077737	0.00735323
76.16086808	0.00722392
76.17095945	0.00708160
76.18105148	0.00708676
76.19114417	0.00700100
76.20123752	0.00700100
76.21133152	0.00700100
76.22142618	0.00700166
76.23152150	0.00709617
76.24161748	0.00723341
76.25171411	0.00726749
76.26181140	0.00731196
76.27190936	0.00739832
76.28200796	0.00725236
76.29210723	0.00730985
76.30220716	0.00738462
76.31230774	0.00724740
76.32240898	0.00707987
76.33251088	0.00709300
76.34261343	0.00708376
76.35271665	0.00723829
76.36282052	0.00743086
76.37292505	0.00769118
76.38303024	0.00770960
76.39313608	0.00761775
76.40324259	0.00737190
76.41334975	0.00710975
76.42345757	0.00700100
76.43356605	0.00708142
76.44367518	0.00720821
76.45378497	0.00726501
76.46389542	0.00720300
76.47400653	0.00716276
76.48411830	0.00713167
76.49423073	0.00725968
76.50434381	0.00719746
76.51445755	0.00731875
76.52457195	0.00729154
76.53468700	0.00722973
76.54480272	0.00728836
76.55491909	0.00725625
76.56503612	0.00711469
76.57515381	0.00714341
76.58527216	0.00710114
76.59539116	0.00705052
76.60551082	0.00704943
76.61563114	0.00735769
76.62575212	0.00752148
76.63587375	0.00769484
76.64599605	0.00775549
76.65611900	0.00778440
76.66624261	0.00758463
76.67636688	0.00742800
76.68649180	0.00728947
76.69661738	0.00714525
76.70674362	0.00710601
76.71687052	0.00722444
76.72699808	0.00745903
76.73712629	0.00764542
76.74725517	0.00760312
76.75738470	0.00766031
76.76751489	0.00745728
76.77764573	0.00735864
76.78777724	0.00728949
76.79790940	0.00714852
76.80804222	0.00720734
76.81817570	0.00716239
76.82830983	0.00724868
76.83844463	0.00724829
76.84858008	0.00733132
76.85871619	0.00741639
76.86885295	0.00733707
76.87899038	0.00743901
76.88912846	0.00749743
76.89926720	0.00734628
76.90940660	0.00725739
76.91954666	0.00718417
76.92968737	0.00704158
76.93982875	0.00703021
76.94997078	0.00701488
76.96011347	0.00707518
76.97025681	0.00723985
76.98040082	0.00755893
76.99054548	0.00755330
77.00069080	0.00780607
77.01083678	0.00769974
77.02098341	0.00764794
77.03113071	0.00755890
77.04127866	0.00741431
77.05142727	0.00723596
77.06157654	0.00718192
77.07172646	0.00701904
77.08187705	0.00706467
77.09202829	0.00726656
77.10218019	0.00732093
77.11233274	0.00749067
77.12248596	0.00764821
77.13263983	0.00767207
77.14279436	0.00760724
77.15294955	0.00717883
77.16310540	0.00700100
77.17326190	0.00700100
77.18341907	0.00700100
77.19357689	0.00719863
77.20373536	0.00731261
77.21389450	0.00739893
77.22405429	0.00756722
77.23421475	0.00754795
77.24437586	0.00755918
77.25453762	0.00753624
77.26470005	0.00751430
77.27486313	0.00749442
77.28502688	0.00736406
77.29519128	0.00716736
77.30535633	0.00700343
77.31552205	0.00700100
77.32568842	0.00701131
77.33585545	0.00705197
77.34602314	0.00728163
77.35619149	0.00732921
77.36636049	0.00745146
77.37653016	0.00731491
77.38670048	0.00730635
77.39687146	0.00719747
77.40704309	0.00702980
77.41721539	0.00701766
77.42738834	0.00703987
77.43756195	0.00702547
77.44773622	0.00712179
77.45791114	0.00717071
77.46808673	0.00726907
77.47826297	0.00727751
77.48843987	0.00730486
77.49861743	0.00727179
77.50879564	0.00723526
77.51897452	0.00726587
77.52915405	0.00734815
77.53933424	0.00744366
77.54951508	0.00753103
77.55969659	0.00742532
77.56987875	0.00720529
77.58006157	0.00707965
77.59024505	0.00714098
77.60042919	0.00724300
77.61061398	0.00731857
77.62079943	0.00732659
77.63098555	0.00726524
77.64117231	0.00714346
77.65135974	0.00717692
77.66154782	0.00708851
77.67173657	0.00717833
77.68192597	0.00719002
77.69211602	0.00737322
77.70230674	0.00747300
77.71249811	0.00754653
77.72269015	0.00749108
77.73288283	0.00734794
77.74307618	0.00718385
77.75327019	0.00716929
77.76346485	0.00730550
77.77366017	0.00734689
77.78385615	0.00730934
77.79405279	0.00729417
77.80425008	0.00722245
77.81444804	0.00720484
77.82464665	0.00716240
77.83484591	0.00723289
77.84504584	0.00717581
77.85524643	0.00724609
77.86544767	0.00723948
77.87564957	0.00725096
77.88585213	0.00730517
77.89605534	0.00726030
77.90625922	0.00720688
77.91646375	0.00706700
77.92666894	0.00712004
77.93687479	0.00711124
77.94708129	0.00729450
77.95728845	0.00729364
77.96749628	0.00734852
77.97770476	0.00738793
77.98791389	0.00717833
77.99812369	0.00718682
78.00833414	0.00723051
78.01854525	0.00732241
78.02875702	0.00741147
78.03896945	0.00732902
78.04918253	0.00719368
78.05939627	0.00709312
78.06961067	0.00712115
78.07982573	0.00713289
78.09004145	0.00724270
78.10025782	0.00721152
78.11047486	0.00722937
78.12069255	0.00731192
78.13091089	0.00740525
78.14112990	0.00739340
78.15134956	0.00744584
78.16156988	0.00750988
78.17179086	0.00742112
78.18201250	0.00728719
78.19223480	0.00705541
78.20245775	0.00701426
78.21268136	0.00700100
78.22290563	0.00700100
78.23313056	0.00700100
78.24335614	0.00702888
78.25358239	0.00722146
78.26380929	0.00730582
78.27403684	0.00738284
78.28426506	0.00747391
78.29449394	0.00768297
78.30472347	0.00760721
78.31495366	0.00756033
78.32518451	0.00742719
78.33541601	0.00726882
78.34564818	0.00706203
78.35588100	0.00700100
78.36611448	0.00709338
78.37634862	0.00705462
78.38658341	0.00719082
78.39681886	0.00730057
78.40705498	0.00740952
78.41729175	0.00747146
78.42752917	0.00760278
78.43776726	0.00754042
78.44800600	0.00751223
78.45824540	0.00743827
78.46848546	0.00732119
78.47872618	0.00714041
78.48896755	0.00710572
78.49920958	0.00703603
78.50945228	0.00720901
78.51969562	0.00728799
78.52993963	0.00749740
78.54018429	0.00750518
78.55042962	0.00747349
78.56067560	0.00736672
78.57092223	0.00732771
78.58116953	0.00727202
78.59141748	0.00724704
78.60166610	0.00721881
78.61191536	0.00713259
78.62216529	0.00720405
78.63241588	0.00714348
78.64266712	0.00700355
78.65291902	0.00713792
78.66317158	0.00726718
78.67342480	0.00736676
78.68367867	0.00750051
78.69393321	0.00749795
78.70418840	0.00749864
78.71444424	0.00726476
78.72470075	0.00705346
78.73495792	0.00707992
78.74521574	0.00713974
78.75547422	0.00710496
78.76573336	0.00706794
78.77599315	0.00708870
78.78625361	0.00720874
78.79651472	0.00734730
78.80677649	0.00744416
78.81703892	0.00734915
78.82730200	0.00749849
78.83756575	0.00741814
78.84783015	0.00743808
78.85809521	0.00740087
78.86836092	0.00723994
78.87862730	0.00722632
78.88889433	0.00705360
78.89916202	0.00711904
78.90943037	0.00716089
78.91969938	0.00737262
78.92996904	0.00747448
78.94023937	0.00738245
78.95051035	0.00726805
78.96078198	0.00732861
78.97105428	0.00721889
78.98132723	0.00709431
78.99160085	0.00709180
79.00187512	0.00700100
79.01215004	0.00700100
79.02242563	0.00700100
79.03270187	0.00714288
79.04297878	0.00736008
79.05325634	0.00747658
79.06353455	0.00766082
79.07381343	0.00753501
79.08409296	0.00746210
79.09437315	0.00754909
79.10465400	0.00760435
79.11493551	0.00761871
79.12521767	0.00746116
79.13550050	0.00722365
79.14578398	0.00715745
79.15606812	0.00700357
79.16635291	0.00716506
79.17663837	0.00731455
79.18692448	0.00750025
79.19721125	0.00745118
79.20749868	0.00753760
79.21778676	0.00744601
79.22807551	0.00739164
79.23836491	0.00737247
79.24865497	0.00727314
79.25894569	0.00722569
79.26923706	0.00711781
79.27952910	0.00700100
79.28982179	0.00709635
79.30011514	0.00722609
79.31040914	0.00744921
79.32070381	0.00759869
79.33099913	0.00764400
79.34129511	0.00758270
79.35159175	0.00747989
79.36188905	0.00737404
79.37218700	0.00720186
79.38248562	0.00713263
79.39278489	0.00716633
79.40308481	0.00722223
79.41338540	0.00734321
79.42368665	0.00732119
79.43398855	0.00735754
79.44429111	0.00727936
79.45459433	0.00718753
79.46489820	0.00712502
79.47520274	0.00721060
79.48550793	0.00727036
79.49581378	0.00732014
79.50612028	0.00724542
79.51642745	0.00718208
79.52673527	0.00721966
79.53704375	0.00729243
79.54735289	0.00743153
79.55766269	0.00746117
79.56797314	0.00746844
79.57828426	0.00741812
79.58859603	0.00728989
79.59890846	0.00728637
79.60922154	0.00736138
79.61953529	0.00750841
79.62984969	0.00750246
79.64016475	0.00737320
79.65048047	0.00730051
79.66079684	0.00729638
79.67111388	0.00726784
79.68143157	0.00749279
79.69174992	0.00758835
79.70206893	0.00760009
79.71238859	0.00755080
79.72270892	0.00758837
79.73302990	0.00742697
79.74335154	0.00732966
79.75367384	0.00724802
79.76399679	0.00709740
79.77432040	0.00700100
79.78464467	0.00700100
79.79496960	0.00703620
79.80529519	0.00715311
79.81562143	0.00727105
79.82594834	0.00748765
79.83627590	0.00760578
79.84660412	0.00760326
79.85693299	0.00751225
79.86726253	0.00734514
79.87759272	0.00717356
79.88792357	0.00712080
79.89825508	0.00702836
79.90858724	0.00700100
79.91892007	0.00702647
79.92925355	0.00721752
79.93958769	0.00739106
79.94992249	0.00748098
79.96025794	0.00765372
79.97059405	0.00767651
79.98093083	0.00767609
79.99126825	0.00761364
80.00160634	0.00744498
80.01194509	0.00742647
80.02228449	0.00742138
80.03262455	0.00739737
80.04296527	0.00748934
80.05330664	0.00762564
80.06364868	0.00742870
80.07399137	0.00745109
80.08433472	0.00728691
80.09467873	0.00725679
80.10502340	0.00731457
80.11536872	0.00738334
80.12571470	0.00724337
80.13606134	0.00728609
80.14640864	0.00724601
80.15675660	0.00717074
80.16710521	0.00722160
80.17745448	0.00722425
80.18780441	0.00735527
80.19815500	0.00753777
80.20850624	0.00754326
80.21885815	0.00758171
80.22921071	0.00756564
80.23956393	0.00743808
80.24991780	0.00734205
80.26027234	0.00741041
80.27062753	0.00737033
80.28098338	0.00728223
80.29133989	0.00724623
80.30169705	0.00734979
80.31205488	0.00743849
80.32241336	0.00750644
80.33277250	0.00748711
80.34313230	0.00761346
80.35349275	0.00760390
80.36385387	0.00764560
80.37421564	0.00740513
80.38457807	0.00731744
80.39494116	0.00715041
80.40530490	0.00718500
80.41566931	0.00726597
80.42603437	0.00736383
80.43640009	0.00754124
80.44676646	0.00755223
80.45713350	0.00749465
80.46750119	0.00736018
80.47786954	0.00729710
80.48823855	0.00723119
80.49860822	0.00703974
80.50897854	0.00712274
80.51934952	0.00719781
80.52972116	0.00731702
80.54009346	0.00731844
80.55046642	0.00736379
80.56084003	0.00730906
80.57121430	0.00732898
80.58158923	0.00718372
80.59196482	0.00716295
80.60234107	0.00728543
80.61271797	0.00728663
80.62309553	0.00728480
80.63347375	0.00717879
80.64385263	0.00710574
80.65423216	0.00706708
80.66461236	0.00702949
80.67499321	0.00700100
80.68537472	0.00700100
80.69575688	0.00707786
80.70613971	0.00727191
80.71652319	0.00733820
80.72690733	0.00734650
80.73729213	0.00734179
80.74767759	0.00719853
80.75806370	0.00715413
80.76845047	0.00735185
80.77883790	0.00745455
80.78922599	0.00743947
80.79961474	0.00725246
80.81000414	0.00721071
80.82039420	0.00723305
80.83078492	0.00721471
80.84117630	0.00732372
80.85156833	0.00731005
80.86196103	0.00733056
80.87235438	0.00718079
80.88274839	0.00714779
80.89314306	0.00717969
80.90353838	0.00737089
80.91393436	0.00743699
80.92433100	0.00743573
80.93472830	0.00748777
80.94512626	0.00748896
80.95552487	0.00737051
80.96592415	0.00737800
80.97632408	0.00729211
80.98672466	0.00720927
80.99712591	0.00717302
81.00752781	0.00713839
81.01793038	0.00713754
81.02833360	0.00721706
81.03873747	0.00737184
81.04914201	0.00750506
81.05954720	0.00745640
81.06995305	0.00740591
81.08035956	0.00727729
81.09076673	0.00728885
81.10117456	0.00747273
81.11158304	0.00760474
81.12199218	0.00765862
81.13240198	0.00768238
81.14281244	0.00746160
81.15322355	0.00730226
81.16363532	0.00715371
81.17404775	0.00717605
81.18446084	0.00706432
81.19487459	0.00700100
81.20528899	0.00700100
81.21570406	0.00700937
81.22611978	0.00707377
81.23653615	0.00710777
81.24695319	0.00729844
81.25737088	0.00731983
81.26778924	0.00727856
81.27820824	0.00715591
81.28862791	0.00718421
81.29904824	0.00721577
81.30946922	0.00712140
81.31989086	0.00723394
81.33031316	0.00722237
81.34073612	0.00733105
81.35115973	0.00731358
81.36158401	0.00736203
81.37200894	0.00735413
81.38243453	0.00729190
81.39286077	0.00723191
81.40328768	0.00725981
81.41371524	0.00731029
81.42414346	0.00734308
81.43457234	0.00725298
81.44500187	0.00719645
81.45543207	0.00717328
81.46586292	0.00726527
81.47629443	0.00724679
81.48672660	0.00736543
81.49715942	0.00742772
81.50759291	0.00738991
81.51802705	0.00745545
81.52846185	0.00752667
81.53889730	0.00736740
81.54933342	0.00736967
81.55977019	0.00732799
81.57020762	0.00732416
81.58064571	0.00731402
81.59108446	0.00736369
81.60152386	0.00742536
81.61196393	0.00734218
81.62240465	0.00721363
81.63284603	0.00722404
81.64328806	0.00727696
81.65373076	0.00736406
81.66417411	0.00754699
81.67461812	0.00773440
81.68506279	0.00762660
81.69550811	0.00753549
81.70595410	0.00739188
81.71640074	0.00737136
81.72684804	0.00740700
81.73729600	0.00757894
81.74774461	0.00765466
81.75819388	0.00775356
81.76864382	0.00755196
81.77909440	0.00738028
81.78954565	0.00730341
81.79999756	0.00725786
81.81045012	0.00736776
81.82090334	0.00729027
81.83135722	0.00713914
81.84181176	0.00720203
81.85226695	0.00726229
81.86272280	0.00720433
81.87317931	0.00723671
81.88363648	0.00719544
81.89409431	0.00721886
81.90455279	0.00733221
81.91501193	0.00744190
81.92547173	0.00733064
81.93593219	0.00738520
81.94639331	0.00735552
81.95685508	0.00723511
81.96731751	0.00710615
81.97778060	0.00707261
81.98824435	0.00713155
81.99870875	0.00720759
82.00917382	0.00728748
82.01963954	0.00735558
82.03010592	0.00738522
82.04057295	0.00736991
82.05104065	0.00736924
82.06150900	0.00726705
82.07197801	0.00714879
82.08244768	0.00700100
82.09291801	0.00700100
82.10338899	0.00700100
82.11386063	0.00707519
82.12433293	0.00717614
82.13480589	0.00724066
82.14527951	0.00734649
82.15575378	0.00722831
82.16622871	0.00724056
82.17670430	0.00731424
82.18718055	0.00734519
82.19765745	0.00735113
82.20813502	0.00726307
82.21861324	0.00720573
82.22909212	0.00726660
82.23957166	0.00724038
82.25005185	0.00725628
82.26053270	0.00728338
82.27101421	0.00715971
82.28149638	0.00711315
82.29197921	0.00707922
82.30246269	0.00713356
82.31294684	0.00734702
82.32343164	0.00740483
82.33391709	0.00757739
82.34440321	0.00738293
82.35488998	0.00729832
82.36537742	0.00716733
82.37586551	0.00700909
82.38635425	0.00700100
82.39684366	0.00708868
82.40733372	0.00726845
82.41782445	0.00750803
82.42831582	0.00750673
82.43880786	0.00757806
82.44930056	0.00750088
82.45979391	0.00744994
82.47028792	0.00728587
82.48078259	0.00722415
82.49127792	0.00721186
82.50177390	0.00712187
82.51227054	0.00714864
82.52276784	0.00713126
82.53326580	0.00727014
82.54376442	0.00736365
82.55426369	0.00742400
82.56476363	0.00741761
82.57526422	0.00713983
82.58576546	0.00705348
82.59626737	0.00707937
82.60676993	0.00726537
82.61727316	0.00734009
82.62777704	0.00735193
82.63828157	0.00751576
82.64878677	0.00751947
82.65929262	0.00746357
82.66979913	0.00731327
82.68030630	0.00727995
82.69081413	0.00712294
82.70132261	0.00713988
82.71183176	0.00715376
82.72234156	0.00717883
82.73285202	0.00713595
82.74336313	0.00722857
82.75387491	0.00711286
82.76438734	0.00713712
82.77490043	0.00715222
82.78541418	0.00705400
82.79592858	0.00700100
82.80644365	0.00708932
82.81695937	0.00722821
82.82747575	0.00731462
82.83799279	0.00732371
82.84851048	0.00728803
82.85902884	0.00721351
82.86954785	0.00722972
82.88006752	0.00726953
82.89058785	0.00731016
82.90110883	0.00726697
82.91163047	0.00742458
82.92215278	0.00744831
82.93267573	0.00741896
82.94319935	0.00734646
82.95372363	0.00733500
82.96424856	0.00723973
82.97477415	0.00714831
82.98530040	0.00708314
82.99582730	0.00715714
83.00635487	0.00715036
83.01688309	0.00719750
83.02741197	0.00714780
83.03794151	0.00725434
83.04847170	0.00731409
83.05900256	0.00731566
83.06953407	0.00723177
83.08006624	0.00714218
83.09059907	0.00700100
83.10113255	0.00709703
83.11166670	0.00710117
83.12220150	0.00701579
83.13273696	0.00700100
83.14327307	0.00716692
83.15380985	0.00745738
83.16434728	0.00761195
83.17488537	0.00755084
83.18542412	0.00735710
83.19596353	0.00729274
83.20650359	0.00712342
83.21704431	0.00706699
83.22758569	0.00709806
83.23812773	0.00724875
83.24867043	0.00724361
83.25921378	0.00734446
83.26975780	0.00740665
83.28030247	0.00736102
83.29084779	0.00729870
83.30139378	0.00715948
83.31194042	0.00711222
83.32248772	0.00717156
83.33303568	0.00713285
83.34358430	0.00704326
83.35413358	0.00700100
83.36468351	0.00702774
83.37523410	0.00700100
83.38578535	0.00710733
83.39633726	0.00716365
83.40688982	0.00727470
83.41744304	0.00730986
83.42799692	0.00717961
83.43855146	0.00713400
83.44910666	0.00716611
83.45966251	0.00719700
83.47021903	0.00721140
83.48077620	0.00734076
83.49133402	0.00720604
83.50189251	0.00731118
83.51245165	0.00728002
83.52301145	0.00712353
83.53357191	0.00707141
83.54413303	0.00712936
83.55469481	0.00728943
83.56525724	0.00731157
83.57582033	0.00741103
83.58638408	0.00761057
83.59694849	0.00742865
83.60751355	0.00722129
83.61807928	0.00719806
83.62864566	0.00721226
83.63921270	0.00702668
83.64978039	0.00700100
83.66034875	0.00700100
83.67091776	0.00703374
83.68148743	0.00701421
83.69205776	0.00707132
83.70262874	0.00719801
83.71320039	0.00730394
83.72377269	0.00740948
83.73434565	0.00742162
83.74491927	0.00747548
83.75549354	0.00759220
83.76606848	0.00752541
83.77664407	0.00743156
83.78722032	0.00732346
83.79779723	0.00724467
83.80837479	0.00717766
83.81895301	0.00723843
83.82953190	0.00717958
83.84011143	0.00723201
83.85069163	0.00711069
83.86127249	0.00730920
83.87185400	0.00712603
83.88243617	0.00718355
83.89301900	0.00713039
83.90360248	0.00704712
83.91418663	0.00700100
83.92477143	0.00709734
83.93535689	0.00718498
83.94594301	0.00715808
83.95652978	0.00710779
83.96711722	0.00710471
83.97770531	0.00703223
83.98829406	0.00708704
83.99888347	0.00720837
84.00947353	0.00728719
84.02006426	0.00743396
84.03065564	0.00763769
84.04124768	0.00765771
84.05184037	0.00752839
84.06243373	0.00732523
84.07302774	0.00724657
84.08362241	0.00710708
84.09421774	0.00713198
84.10481373	0.00712209
84.11541037	0.00717711
84.12600767	0.00713324
84.13660564	0.00723057
84.14720425	0.00727398
84.15780353	0.00732676
84.16840346	0.00729978
84.17900406	0.00742254
84.18960531	0.00742037
84.20020721	0.00746623
84.21080978	0.00734322
84.22141300	0.00727555
84.23201688	0.00709090
84.24262142	0.00700100
84.25322662	0.00702370
84.26383248	0.00712958
84.27443899	0.00725398
84.28504616	0.00741968
84.29565399	0.00736138
84.30626248	0.00734600
84.31687162	0.00725759
84.32748142	0.00730997
84.33809188	0.00743925
84.34870300	0.00748411
84.35931478	0.00734829
84.36992721	0.00736608
84.38054031	0.00736434
84.39115406	0.00736891
84.40176846	0.00737571
84.41238353	0.00739350
84.42299925	0.00728576
84.43361564	0.00730233
84.44423268	0.00728513
84.45485037	0.00719693
84.46546873	0.00721635
84.47608774	0.00719304
84.48670741	0.00712355
84.49732774	0.00701194
84.50794873	0.00708336
84.51857037	0.00700606
84.52919268	0.00704559
84.53981564	0.00718162
84.55043926	0.00718499
84.56106353	0.00711287
84.57168847	0.00700842
84.58231406	0.00715002
84.59294031	0.00728327
84.60356722	0.00728754
84.61419479	0.00731439
84.62482301	0.00744990
84.63545189	0.00724848
84.64608143	0.00731887
84.65671163	0.00721571
84.66734249	0.00738905
84.67797400	0.00748202
84.68860617	0.00761324
84.69923900	0.00747184
84.70987249	0.00749545
84.72050663	0.00751436
84.73114144	0.00745373
84.74177690	0.00738354
84.75241302	0.00731517
84.76304979	0.00718577
84.77368723	0.00720571
84.78432532	0.00713063
84.79496407	0.00706899
84.80560348	0.00710500
84.81624355	0.00721689
84.82688427	0.00720794
84.83752565	0.00709298
84.84816769	0.00700100
84.85881039	0.00700100
84.86945375	0.00700100
84.88009776	0.00708292
84.89074243	0.00703558
84.90138776	0.00721645
84.91203375	0.00717800
84.92268039	0.00716499
84.93332770	0.00730701
84.94397566	0.00730579
84.95462428	0.00736744
84.96527356	0.00741179
84.97592349	0.00721995
84.98657408	0.00719147
84.99722533	0.00720104
85.00787724	0.00724621
85.01852981	0.00726208
85.02918303	0.00721652
85.03983692	0.00723707
85.05049146	0.00732639
85.06114666	0.00746413
85.07180251	0.00754958
85.08245903	0.00755915
85.09311620	0.00748103
85.10377403	0.00728654
85.11443252	0.00722571
85.12509166	0.00715084
85.13575147	0.00711261
85.14641193	0.00718280
85.15707305	0.00716551
85.16773482	0.00700100
85.17839726	0.00704096
85.18906035	0.00715039
85.19972410	0.00722826
85.21038851	0.00717716
85.22105358	0.00735921
85.23171930	0.00731116
85.24238569	0.00749830
85.25305273	0.00744617
85.26372043	0.00745753
85.27438878	0.00733928
85.28505780	0.00718219
85.29572747	0.00708042
85.30639780	0.00705312
85.31706879	0.00701626
85.32774043	0.00706847
85.33841274	0.00713390
85.34908570	0.00727257
85.35975932	0.00733048
85.37043360	0.00726611
85.38110853	0.00733419
85.39178412	0.00733676
85.40246038	0.00730169
85.41313729	0.00730608
85.42381485	0.00700100
85.43449308	0.00700100
85.44517196	0.00700100
85.45585150	0.00717839
85.46653170	0.00727910
85.47721256	0.00748743
85.48789407	0.00745183
85.49857624	0.00753524
85.50925907	0.00743189
85.51994256	0.00741989
85.53062671	0.00740301
85.54131151	0.00742539
85.55199697	0.00737697
85.56268309	0.00731227
85.57336987	0.00728338
85.58405731	0.00717495
85.59474540	0.00723558
85.60543415	0.00729458
85.61612356	0.00738024
85.62681363	0.00751837
85.63750436	0.00760993
85.64819574	0.00756151
85.65888778	0.00742581
85.66958048	0.00734118
85.68027384	0.00707689
85.69096785	0.00714017
85.70166252	0.00717394
85.71235785	0.00736397
85.72305384	0.00726123
85.73375049	0.00740548
85.74444779	0.00730720
85.75514576	0.00729581
85.76584438	0.00739897
85.77654365	0.00751087
85.78724359	0.00737476
85.79794418	0.00733469
85.80864544	0.00714730
85.81934734	0.00705718
85.83004991	0.00702214
85.84075314	0.00711429
85.85145702	0.00707827
85.86216156	0.00715491
85.87286676	0.00710949
85.88357262	0.00719510
85.89427913	0.00729351
85.90498631	0.00738360
85.91569414	0.00733003
85.92640263	0.00726651
85.93711177	0.00715822
85.94782158	0.00720211
85.95853204	0.00728487
85.96924316	0.00731371
85.97995494	0.00715253
85.99066738	0.00722938
86.00138047	0.00728427
86.01209422	0.00736397
86.02280863	0.00738263
86.03352370	0.00743101
86.04423943	0.00742241
86.05495581	0.00740914
86.06567285	0.00731814
86.07639055	0.00737995
86.08710891	0.00734897
86.09782792	0.00748339
86.10854760	0.00761417
86.11926793	0.00760821
86.12998892	0.00756850
86.14071056	0.00750659
86.15143287	0.00733972
86.16215583	0.00735411
86.17287945	0.00738661
86.18360373	0.00735503
86.19432867	0.00726159
86.20505426	0.00736713
86.21578051	0.00734714
86.22650742	0.00742441
86.23723499	0.00735783
86.24796322	0.00742064
86.25869210	0.00741184
86.26942164	0.00751901
86.28015184	0.00757796
86.29088270	0.00750711
86.30161422	0.00746678
86.31234639	0.00751393
86.32307922	0.00739424
86.33381271	0.00731587
86.34454686	0.00700100
86.35528166	0.00704845
86.36601712	0.00700100
86.37675325	0.00700100
86.38749002	0.00720294
86.39822746	0.00724789
86.40896556	0.00721431
86.41970431	0.00724849
86.43044372	0.00722102
86.44118379	0.00731156
86.45192451	0.00734248
86.46266590	0.00724807
86.47340794	0.00721632
86.48415064	0.00739841
86.49489400	0.00728020
86.50563801	0.00748568
86.51638269	0.00745720
86.52712802	0.00748079
86.53787401	0.00754873
86.54862065	0.00750499
86.55936796	0.00738068
86.57011592	0.00750153
86.58086454	0.00729360
86.59161382	0.00720184
86.60236376	0.00706878
86.61311436	0.00713232
86.62386561	0.00720707
86.63461752	0.00723990
86.64537009	0.00717974
86.65612331	0.00728724
86.66687720	0.00732678
86.67763174	0.00737528
86.68838694	0.00735826
86.69914280	0.00730625
86.70989931	0.00725607
86.72065649	0.00731535
86.73141432	0.00740555
86.74217281	0.00752281
86.75293196	0.00741506
86.76369176	0.00736732
86.77445223	0.00723983
86.78521335	0.00722545
86.79597513	0.00727131
86.80673756	0.00730800
86.81750066	0.00731112
86.82826441	0.00735779
86.83902882	0.00727323
86.84979389	0.00722854
86.86055962	0.00718243
86.87132600	0.00723093
86.88209305	0.00712276
86.89286075	0.00730859
86.90362910	0.00714406
86.91439812	0.00714719
86.92516780	0.00701645
86.93593813	0.00722807
86.94670912	0.00737256
86.95748076	0.00741287
86.96825307	0.00736347
86.97902603	0.00737469
86.98979966	0.00726262
87.00057394	0.00743620
87.01134887	0.00747042
87.02212447	0.00769161
87.03290072	0.00755411
87.04367763	0.00740806
87.05445520	0.00718898
87.06523343	0.00714120
87.07601231	0.00707084
87.08679186	0.00729477
87.09757206	0.00742369
87.10835292	0.00746838
87.11913443	0.00727015
87.12991661	0.00734047
87.14069944	0.00729910
87.15148293	0.00723087
87.16226708	0.00727739
87.17305188	0.00742198
87.18383735	0.00743187
87.19462347	0.00741492
87.20541025	0.00733062
87.21619769	0.00731346
87.22698578	0.00718663
87.23777453	0.00728523
87.24856395	0.00724956
87.25935402	0.00735467
87.27014474	0.00743924
87.28093613	0.00754801
87.29172817	0.00745639
87.30252087	0.00748887
87.31331423	0.00753763
87.32410825	0.00765759
87.33490292	0.00757574
87.34569825	0.00748961
87.35649424	0.00726411
87.36729089	0.00715743
87.37808820	0.00723590
87.38888616	0.00703624
87.39968479	0.00700100
87.41048407	0.00700100
87.42128400	0.00706082
87.43208460	0.00711920
87.44288585	0.00725936
87.45368776	0.00741436
87.46449033	0.00744038
87.47529356	0.00737241
87.48609745	0.00724910
87.49690199	0.00720940
87.50770719	0.00708914
87.51851305	0.00702362
87.52931957	0.00713044
87.54012674	0.00731192
87.55093457	0.00738436
87.56174307	0.00746860
87.57255221	0.00730403
87.58336202	0.00723344
87.59417248	0.00705889
87.60498361	0.00700100
87.61579539	0.00700100
87.62660783	0.00701813
87.63742092	0.00708978
87.64823468	0.00725502
87.65904909	0.00728801
87.66986416	0.00743860
87.68067988	0.00746224
87.69149627	0.00745922
87.70231331	0.00739822
87.71313101	0.00731464
87.72394937	0.00727887
87.73476839	0.00728725
87.74558807	0.00733509
87.75640840	0.00731845
87.76722939	0.00735389
87.77805104	0.00734741
87.78887335	0.00719975
87.79969631	0.00712878
87.81051993	0.00700100
87.82134421	0.00715569
87.83216915	0.00711542
87.84299475	0.00709958
87.85382100	0.00713194
87.86464791	0.00721985
87.87547548	0.00736411
87.88630371	0.00763717
87.89713260	0.00771551
87.90796214	0.00777514
87.91879234	0.00764515
87.92962320	0.00750459
87.94045472	0.00728264
87.95128690	0.00708999
87.96211973	0.00700100
87.97295322	0.00700100
87.98378737	0.00710728
87.99462218	0.00739371
88.00545764	0.00762887
88.01629376	0.00773239
88.02713054	0.00764264
88.03796798	0.00760822
88.04880608	0.00734229
88.05964483	0.00719882
88.07048425	0.00706513
88.08132432	0.00719453
88.09216504	0.00707878
88.10300643	0.00716746
88.11384847	0.00729013
88.12469118	0.00738106
88.13553454	0.00744370
88.14637855	0.00754399
88.15722323	0.00757917
88.16806856	0.00757143
88.17891455	0.00745117
88.18976120	0.00752195
88.20060851	0.00747311
88.21145648	0.00744827
88.22230510	0.00736444
88.23315438	0.00733553
88.24400432	0.00723073
88.25485491	0.00739796
88.26570617	0.00747362
88.27655808	0.00751002
88.28741065	0.00767908
88.29826388	0.00765200
88.30911777	0.00752138
88.31997231	0.00743245
88.33082751	0.00729368
88.34168337	0.00730404
88.35253989	0.00722366
88.36339707	0.00730503
88.37425490	0.00718884
88.38511339	0.00726674
88.39597254	0.00739084
88.40683235	0.00747444
88.41769281	0.00755600
88.42855394	0.00768498
88.43941572	0.00764956
88.45027816	0.00749004
88.46114126	0.00735941
88.47200501	0.00723569
88.48286942	0.00717241
88.49373449	0.00719029
88.50460022	0.00721022
88.51546661	0.00721590
88.52633365	0.00730031
88.53720136	0.00730620
88.54806972	0.00740404
88.55893873	0.00747198
88.56980841	0.00765059
88.58067874	0.00762880
88.59154974	0.00731711
88.60242139	0.00723754
88.61329369	0.00714617
88.62416666	0.00704566
88.63504028	0.00705546
88.64591456	0.00710894
88.65678950	0.00715510
88.66766510	0.00731743
88.67854135	0.00748648
88.68941827	0.00761199
88.70029584	0.00754828
88.71117407	0.00749232
88.72205295	0.00730451
88.73293250	0.00712830
88.74381270	0.00700100
88.75469356	0.00701265
88.76557508	0.00700100
88.77645726	0.00700100
88.78734009	0.00708152
88.79822358	0.00716736
88.80910773	0.00727841
88.81999254	0.00734716
88.83087801	0.00743260
88.84176413	0.00741039
88.85265091	0.00738780
88.86353835	0.00725980
88.87442645	0.00719875
88.88531520	0.00715112
88.89620462	0.00720033
88.90709469	0.00708903
88.91798542	0.00711953
88.92887680	0.00712418
88.93976885	0.00717279
88.95066155	0.00716259
88.96155491	0.00727956
88.97244893	0.00749093
88.98334361	0.00763291
88.99423894	0.00760543
89.00513494	0.00740155
89.01603159	0.00723246
89.02692889	0.00700193
89.03782686	0.00700100
89.04872548	0.00701621
89.05962477	0.00706159
89.07052471	0.00711510
89.08142530	0.00713505
89.09232656	0.00718876
89.10322847	0.00743251
89.11413104	0.00745937
89.12503427	0.00727485
89.13593816	0.00716927
89.14684270	0.00715178
89.15774791	0.00712229
89.16865377	0.00713247
89.17956029	0.00721060
89.19046746	0.00726799
89.20137530	0.00732435
89.21228379	0.00724115
89.22319294	0.00731216
89.23410275	0.00731847
89.24501322	0.00742977
89.25592434	0.00750993
89.26683612	0.00753843
89.27774856	0.00752297
89.28866166	0.00736978
89.29957542	0.00732564
89.31048983	0.00722637
89.32140490	0.00708131
89.33232063	0.00713076
89.34323702	0.00723066
89.35415406	0.00741988
89.36507177	0.00745243
89.37599013	0.00762822
89.38690915	0.00763617
89.39782882	0.00759874
89.40874916	0.00750293
89.41967015	0.00734851
89.43059180	0.00729033
89.44151411	0.00721201
89.45243708	0.00719859
89.46336070	0.00721325
89.47428499	0.00738883
89.48520993	0.00732251
89.49613552	0.00730198
89.50706178	0.00720392
89.51798869	0.00728897
89.52891627	0.00717280
89.53984450	0.00729671
89.55077338	0.00742449
89.56170293	0.00746702
89.57263313	0.00746398
89.58356399	0.00732034
89.59449551	0.00731079
89.60542769	0.00727418
89.61636053	0.00727744
89.62729402	0.00730166
89.63822817	0.00738894
89.64916298	0.00748213
89.66009844	0.00754501
89.67103457	0.00749192
89.68197135	0.00722154
89.69290879	0.00702582
89.70384689	0.00700100
89.71478565	0.00700100
89.72572506	0.00708134
89.73666513	0.00728987
89.74760586	0.00731408
89.75854725	0.00737470
89.76948930	0.00729576
89.78043200	0.00735516
89.79137536	0.00745079
89.80231938	0.00747154
89.81326406	0.00757082
89.82420939	0.00750165
89.83515539	0.00747357
89.84610204	0.00746685
89.85704935	0.00735414
89.86799732	0.00733480
89.87894594	0.00727478
89.88989522	0.00722066
89.90084516	0.00729737
89.91179576	0.00741374
89.92274702	0.00741211
89.93369893	0.00746806
89.94465151	0.00758300
89.95560474	0.00753397
89.96655862	0.00736836
89.97751317	0.00714985
89.98846837	0.00700100
89.99942424	0.00700100
90.01038076	0.00708457
90.02133793	0.00721354
90.03229577	0.00742145
90.04325426	0.00755755
90.05421341	0.00763464
90.06517322	0.00763199
90.07613369	0.00759007
90.08709482	0.00760124
90.09805660	0.00746268
90.10901904	0.00754201
90.11998214	0.00736540
90.13094590	0.00732755
90.14191031	0.00729966
90.15287538	0.00734196
90.16384111	0.00743290
90.17480750	0.00748049
90.18577455	0.00743104
90.19674225	0.00749084
90.20771061	0.00734882
90.21867963	0.00727923
90.22964931	0.00736100
90.24061965	0.00732416
90.25159064	0.00736647
90.26256229	0.00732821
90.27353460	0.00727184
90.28450757	0.00718068
90.29548120	0.00709848
90.30645548	0.00715705
90.31743042	0.00719956
90.32840602	0.00728011
90.33938228	0.00726728
90.35035919	0.00729616
90.36133676	0.00725607
90.37231499	0.00731526
90.38329388	0.00726500
90.39427343	0.00731788
90.40525363	0.00722001
90.41623450	0.00721959
90.42721602	0.00718438
90.43819820	0.00720878
90.44918103	0.00722606
90.46016453	0.00728789
90.47114868	0.00731311
90.48213349	0.00735501
90.49311895	0.00729721
90.50410508	0.00727503
90.51509186	0.00734723
90.52607931	0.00736391
90.53706740	0.00716818
90.54805616	0.00702880
90.55904558	0.00704149
90.57003565	0.00700100
90.58102638	0.00700561
90.59201777	0.00711334
90.60300982	0.00722779
90.61400252	0.00719576
90.62499588	0.00729699
90.63598990	0.00738538
90.64698458	0.00729740
90.65797992	0.00708165
90.66897591	0.00710414
90.67997257	0.00703548
90.69096988	0.00707887
90.70196784	0.00713061
90.71296647	0.00716363
90.72396575	0.00726256
90.73496569	0.00729558
90.74596629	0.00747203
90.75696755	0.00750912
90.76796947	0.00742657
90.77897204	0.00737637
90.78997527	0.00735833
90.80097916	0.00718423
90.81198371	0.00716658
90.82298891	0.00708811
90.83399478	0.00703425
90.84500130	0.00702489
90.85600847	0.00701089
90.86701631	0.00714450
90.87802481	0.00725716
90.88903396	0.00719240
90.90004377	0.00710059
90.91105424	0.00713858
90.92206536	0.00721767
90.93307715	0.00713196
90.94408959	0.00702020
90.95510269	0.00703765
90.96611645	0.00707235
90.97713086	0.00703910
90.98814594	0.00710613
90.99916167	0.00707795
91.01017806	0.00722495
91.02119510	0.00719209
91.03221281	0.00714356
91.04323117	0.00717459
91.05425019	0.00727417
91.06526987	0.00728587
91.07629021	0.00713277
91.08731120	0.00710154
91.09833286	0.00717204
91.10935517	0.00716155
91.12037813	0.00722350
91.13140176	0.00729176
91.14242605	0.00717202
91.15345099	0.00711617
91.16447659	0.00718769
91.17550285	0.00716561
91.18652976	0.00724749
91.19755733	0.00717415
91.20858557	0.00715675
91.21961446	0.00713875
91.23064400	0.00718320
91.24167421	0.00713203
91.25270507	0.00720314
91.26373659	0.00732266
91.27476877	0.00733801
91.28580161	0.00748745
91.29683510	0.00751888
91.30786926	0.00751369
91.31890407	0.00736588
91.32993954	0.00712530
91.34097566	0.00703060
91.35201245	0.00700100
91.36304989	0.00719575
91.37408799	0.00725512
91.38512675	0.00735070
91.39616616	0.00726419
91.40720624	0.00727026
91.41824697	0.00714895
91.42928836	0.00723274
91.44033041	0.00728722
91.45137311	0.00728596
91.46241648	0.00741999
91.47346050	0.00750845
91.48450518	0.00735867
91.49555052	0.00726443
91.50659651	0.00717487
91.51764316	0.00704402
91.52869047	0.00700063
91.53973844	0.00707526
91.55078707	0.00702295
91.56183636	0.00716149
91.57288630	0.00718609
91.58393690	0.00729228
91.59498816	0.00728780
91.60604007	0.00746215
91.61709265	0.00730284
91.62814588	0.00726641
91.63919977	0.00721859
91.65025432	0.00716772
91.66130952	0.00714736
91.67236539	0.00707127
91.68342191	0.00702040
91.69447909	0.00706616
91.70553693	0.00702465
91.71659542	0.00715367
91.72765457	0.00720558
91.73871439	0.00736066
91.74977485	0.00743047
91.76083598	0.00739978
91.77189777	0.00717317
91.78296021	0.00720475
91.79402331	0.00721231
91.80508707	0.00740114
91.81615149	0.00746669
91.82721656	0.00740447
91.83828229	0.00746351
91.84934868	0.00741898
91.86041573	0.00743265
91.87148344	0.00738629
91.88255180	0.00730841
91.89362082	0.00736175
91.90469050	0.00737928
91.91576084	0.00740006
91.92683184	0.00733053
91.93790349	0.00725528
91.94897580	0.00725877
91.96004877	0.00723114
91.97112240	0.00714125
91.98219668	0.00720334
91.99327163	0.00724406
92.00434723	0.00714684
92.01542349	0.00705350
92.02650040	0.00708141
92.03757798	0.00715834
92.04865621	0.00726865
92.05973510	0.00741557
92.07081465	0.00729293
92.08189486	0.00718636
92.09297572	0.00716604
92.10405724	0.00715570
92.11513942	0.00714293
92.12622226	0.00713421
92.13730576	0.00713973
92.14838991	0.00701688
92.15947472	0.00700100
92.17056019	0.00700100
92.18164632	0.00705882
92.19273310	0.00727759
92.20382055	0.00740990
92.21490865	0.00758044
92.22599741	0.00777724
92.23708682	0.00753947
92.24817690	0.00739690
92.25926763	0.00731457
92.27035902	0.00720802
92.28145107	0.00739261
92.29254378	0.00737212
92.30363714	0.00734166
92.31473117	0.00728476
92.32582585	0.00731717
92.33692118	0.00730196
92.34801718	0.00732095
92.35911383	0.00733057
92.37021115	0.00730926
92.38130912	0.00736588
92.39240774	0.00732952
92.40350703	0.00729154
92.41460697	0.00713962
92.42570757	0.00702290
92.43680883	0.00700100
92.44791075	0.00704855
92.45901333	0.00715326
92.47011656	0.00734626
92.48122045	0.00729390
92.49232500	0.00735467
92.50343021	0.00740078
92.51453607	0.00740702
92.52564259	0.00732719
92.53674977	0.00718410
92.54785761	0.00715290
92.55896611	0.00710746
92.57007526	0.00721054
92.58118507	0.00738157
92.59229554	0.00734732
92.60340667	0.00729456
92.61451846	0.00717038
92.62563090	0.00722483
92.63674400	0.00724754
92.64785776	0.00722326
92.65897218	0.00730051
92.67008726	0.00735699
92.68120299	0.00728307
92.69231938	0.00721017
92.70343643	0.00708620
92.71455414	0.00700698
92.72567250	0.00700780
92.73679153	0.00715090
92.74791121	0.00729340
92.75903154	0.00742979
92.77015254	0.00749557
92.78127420	0.00755282
92.79239651	0.00743287
92.80351948	0.00736194
92.81464311	0.00720170
92.82576739	0.00710717
92.83689234	0.00700100
92.84801794	0.00711011
92.85914420	0.00736952
92.87027112	0.00751867
92.88139869	0.00753760
92.89252693	0.00745012
92.90365582	0.00739094
92.91478537	0.00733459
92.92591557	0.00739218
92.93704644	0.00723024
92.94817796	0.00721379
92.95931014	0.00723699
92.97044298	0.00714585
92.98157648	0.00703052
92.99271063	0.00703164
93.00384545	0.00728334
93.01498092	0.00734907
93.02611705	0.00749843
93.03725383	0.00755481
93.04839128	0.00734651
93.05952938	0.00719618
93.07066814	0.00717321
93.08180756	0.00722654
93.09294763	0.00736938
93.10408837	0.00734907
93.11522976	0.00733423
93.12637181	0.00730700
93.13751451	0.00740325
93.14865788	0.00737460
93.15980190	0.00734837
93.17094658	0.00729855
93.18209192	0.00728271
93.19323792	0.00729391
93.20438458	0.00743982
93.21553189	0.00749172
93.22667986	0.00741667
93.23782849	0.00737560
93.24897778	0.00729689
93.26012772	0.00701757
93.27127832	0.00700100
93.28242958	0.00700100
93.29358150	0.00716992
93.30473408	0.00744088
93.31588731	0.00755681
93.32704120	0.00742249
93.33819575	0.00740150
93.34935096	0.00735120
93.36050683	0.00717396
93.37166335	0.00712509
93.38282053	0.00709698
93.39397837	0.00717995
93.40513687	0.00738010
93.41629602	0.00735768
93.42745584	0.00750901
93.43861631	0.00739565
93.44977744	0.00738015
93.46093922	0.00735997
93.47210167	0.00735973
93.48326477	0.00723335
93.49442853	0.00713158
93.50559295	0.00700100
93.51675803	0.00700100
93.52792376	0.00720241
93.53909015	0.00742655
93.55025720	0.00749445
93.56142491	0.00761056
93.57259328	0.00746362
93.58376230	0.00734170
93.59493198	0.00727858
93.60610232	0.00730355
93.61727332	0.00738303
93.62844497	0.00733517
93.63961729	0.00723421
93.65079026	0.00727871
93.66196389	0.00722535
93.67313817	0.00719600
93.68431312	0.00715933
93.69548872	0.00710210
93.70666498	0.00717020
93.71784190	0.00723301
93.72901948	0.00726490
93.74019771	0.00748315
93.75137661	0.00744118
93.76255616	0.00743869
93.77373636	0.00731677
93.78491723	0.00737123
93.79609875	0.00731381
93.80728094	0.00733593
93.81846378	0.00736517
93.82964727	0.00737407
93.84083143	0.00729630
93.85201624	0.00724742
93.86320172	0.00730575
93.87438784	0.00741067
93.88557463	0.00732639
93.89676208	0.00734709
93.90795018	0.00718896
93.91913894	0.00716754
93.93032836	0.00700534
93.94151844	0.00721794
93.95270917	0.00721956
93.96390056	0.00729708
93.97509261	0.00736218
93.98628532	0.00749972
93.99747869	0.00739392
94.00867271	0.00737947
94.01986740	0.00743562
94.03106274	0.00728649
94.04225873	0.00716931
94.05345539	0.00727612
94.06465270	0.00725780
94.07585068	0.00731700
94.08704931	0.00735769
94.09824859	0.00739269
94.10944854	0.00718069
94.12064914	0.00706248
94.13185040	0.00703298
94.14305232	0.00725324
94.15425490	0.00724401
94.16545813	0.00737007
94.17666203	0.00724833
94.18786658	0.00706982
94.19907179	0.00700100
94.21027765	0.00700100
94.22148418	0.00700100
94.23269136	0.00711701
94.24389920	0.00711467
94.25510770	0.00714162
94.26631686	0.00705831
94.27752667	0.00721930
94.28873714	0.00729688
94.29994827	0.00736470
94.31116006	0.00726569
94.32237250	0.00716382
94.33358561	0.00719400
94.34479937	0.00720404
94.35601379	0.00716138
94.36722887	0.00716348
94.37844460	0.00718593
94.38966099	0.00709119
94.40087805	0.00713134
94.41209575	0.00717739
94.42331412	0.00724561
94.43453315	0.00713215
94.44575283	0.00720282
94.45697317	0.00721163
94.46819417	0.00711038
94.47941582	0.00709987
94.49063814	0.00716830
94.50186111	0.00723957
94.51308474	0.00733892
94.52430903	0.00734489
94.53553397	0.00718504
94.54675958	0.00728216
94.55798584	0.00711336
94.56921276	0.00709960
94.58044034	0.00711208
94.59166857	0.00708102
94.60289747	0.00718220
94.61412702	0.00739609
94.62535723	0.00736705
94.63658809	0.00741350
94.64781962	0.00726830
94.65905180	0.00722829
94.67028464	0.00721330
94.68151814	0.00721356
94.69275230	0.00712330
94.70398711	0.00730220
94.71522259	0.00742413
94.72645872	0.00753446
94.73769550	0.00750218
94.74893295	0.00746521
94.76017105	0.00723110
94.77140982	0.00723178
94.78264924	0.00727273
94.79388931	0.00733688
94.80513005	0.00718619
94.81637144	0.00716531
94.82761349	0.00718002
94.83885620	0.00729646
94.85009957	0.00734107
94.86134360	0.00741784
94.87258828	0.00729502
94.88383362	0.00729101
94.89507962	0.00721966
94.90632628	0.00736051
94.91757359	0.00735692
94.92882156	0.00746298
94.94007019	0.00724658
94.95131948	0.00724664
94.96256943	0.00718241
94.97382003	0.00727728
94.98507130	0.00738192
94.99632322	0.00736632
95.00757579	0.00739954
95.01882903	0.00743684
95.03008292	0.00742531
95.04133748	0.00733849
95.05259269	0.00730663
95.06384855	0.00742693
95.07510508	0.00744306
95.08636226	0.00741281
95.09762010	0.00723323
95.10887860	0.00709535
95.12013776	0.00700000
95.13139757	0.00702651
95.14265805	0.00720507
95.15391918	0.00730711
95.16518097	0.00734529
95.17644341	0.00749516
95.18770652	0.00749263
95.19897028	0.00747791
95.21023470	0.00740622
95.22149978	0.00722059
95.23276552	0.00716803
95.24403191	0.00715696
95.25529896	0.00718272
95.26656667	0.00723941
95.27783504	0.00732600
95.28910406	0.00733081
95.30037375	0.00725850
95.31164409	0.00725924
95.32291509	0.00731491
95.33418675	0.00727007
95.34545906	0.00717295
95.35673203	0.00702741
95.36800567	0.00700100
95.37927995	0.00700781
95.39055490	0.00718951
95.40183051	0.00722901
95.41310677	0.00725955
95.42438369	0.00736293
95.43566127	0.00755685
95.44693950	0.00771596
95.45821840	0.00763745
95.46949795	0.00753087
95.48077816	0.00736041
95.49205903	0.00724732
95.50334056	0.00709394
95.51462274	0.00700100
95.52590558	0.00707112
95.53718908	0.00728265
95.54847324	0.00719755
95.55975805	0.00734398
95.57104353	0.00730568
95.58232966	0.00740123
95.59361645	0.00741969
95.60490389	0.00749471
95.61619200	0.00739374
95.62748076	0.00733469
95.63877018	0.00714949
95.65006026	0.00712868
95.66135100	0.00710685
95.67264239	0.00721787
95.68393445	0.00737305
95.69522716	0.00744360
95.70652052	0.00745188
95.71781455	0.00752812
95.72910923	0.00750263
95.74040458	0.00732211
95.75170058	0.00732877
95.76299723	0.00728701
95.77429455	0.00723710
95.78559252	0.00702444
95.79689116	0.00700100
95.80819044	0.00700100
95.81949039	0.00700100
95.83079100	0.00720817
95.84209226	0.00734645
95.85339418	0.00754677
95.86469676	0.00758088
95.87600000	0.00766769
95.88730389	0.00767555
95.89860845	0.00745840
95.90991366	0.00729760
95.92121952	0.00729285
95.93252605	0.00715647
95.94383323	0.00716372
95.95514108	0.00714392
95.96644958	0.00704416
95.97775874	0.00711268
95.98906855	0.00716676
96.00037903	0.00724038
96.01169016	0.00739639
96.02300195	0.00731965
96.03431439	0.00740547
96.04562750	0.00734338
96.05694126	0.00736531
96.06825568	0.00721615
96.07957076	0.00700100
96.09088650	0.00708074
96.10220290	0.00706804
96.11351995	0.00717646
96.12483766	0.00733006
96.13615603	0.00745415
96.14747506	0.00744763
96.15879474	0.00741099
96.17011508	0.00736236
96.18143608	0.00726489
96.19275774	0.00724658
96.20408006	0.00717128
96.21540303	0.00715357
96.22672666	0.00717044
96.23805095	0.00731305
96.24937590	0.00736065
96.26070151	0.00750060
96.27202777	0.00752216
96.28335469	0.00763506
96.29468227	0.00749366
96.30601051	0.00737340
96.31733940	0.00719151
96.32866896	0.00725232
96.33999917	0.00727875
96.35133004	0.00729421
96.36266156	0.00721770
96.37399375	0.00731901
96.38532659	0.00725450
96.39666009	0.00733648
96.40799425	0.00740625
96.41932907	0.00733218
96.43066454	0.00726421
96.44200067	0.00732748
96.45333746	0.00729430
96.46467491	0.00728472
96.47601302	0.00719072
96.48735178	0.00702042
96.49869120	0.00700100
96.51003128	0.00705645
96.52137202	0.00722671
96.53271342	0.00735121
96.54405547	0.00743827
96.55539818	0.00727386
96.56674155	0.00716825
96.57808558	0.00735398
96.58943026	0.00730311
96.60077561	0.00735538
96.61212161	0.00737021
96.62346826	0.00739155
96.63481558	0.00729164
96.64616356	0.00732418
96.65751219	0.00714858
96.66886148	0.00728508
96.68021143	0.00727895
96.69156203	0.00734181
96.70291330	0.00739286
96.71426522	0.00748683
96.72561780	0.00748376
96.73697104	0.00743960
96.74832493	0.00734538
96.75967949	0.00733743
96.77103470	0.00717872
96.78239057	0.00716507
96.79374710	0.00738560
96.80510428	0.00742586
96.81646212	0.00744944
96.82782062	0.00741402
96.83917978	0.00728217
96.85053960	0.00739385
96.86190008	0.00738610
96.87326121	0.00747844
96.88462300	0.00743692
96.89598545	0.00743101
96.90734855	0.00734859
96.91871232	0.00732701
96.93007674	0.00720492
96.94144182	0.00710318
96.95280756	0.00713084
96.96417395	0.00719797
96.97554101	0.00720306
96.98690872	0.00728871
96.99827709	0.00730316
97.00964612	0.00737191
97.02101580	0.00733813
97.03238615	0.00730416
97.04375715	0.00715869
97.05512881	0.00713733
97.06650112	0.00717984
97.07787410	0.00714504
97.08924773	0.00714810
97.10062202	0.00726345
97.11199697	0.00728705
97.12337258	0.00730434
97.13474884	0.00742112
97.14612577	0.00759588
97.15750335	0.00746871
97.16888158	0.00740137
97.18026048	0.00724593
97.19164003	0.00725509
97.20302025	0.00730391
97.21440112	0.00733157
97.22578264	0.00748131
97.23716483	0.00752261
97.24854767	0.00736738
97.25993118	0.00734153
97.27131533	0.00739727
97.28270015	0.00735455
97.29408563	0.00723166
97.30547176	0.00714295
97.31685855	0.00700358
97.32824600	0.00700100
97.33963411	0.00700100
97.35102287	0.00700100
97.36241230	0.00714187
97.37380238	0.00715851
97.38519311	0.00712935
97.39658451	0.00714843
97.40797657	0.00718703
97.41936928	0.00728422
97.43076265	0.00741906
97.44215668	0.00760456
97.45355136	0.00764600
97.46494671	0.00760526
97.47634271	0.00750573
97.48773937	0.00741859
97.49913668	0.00733696
97.51053466	0.00747098
97.52193329	0.00739442
97.53333258	0.00730384
97.54473253	0.00715527
97.55613314	0.00713324
97.56753441	0.00717022
97.57893633	0.00719336
97.59033891	0.00730113
97.60174215	0.00750453
97.61314605	0.00759441
97.62455060	0.00766922
97.63595581	0.00762013
97.64736168	0.00744654
97.65876821	0.00732909
97.67017540	0.00723545
97.68158324	0.00718027
97.69299174	0.00713199
97.70440090	0.00708718
97.71581072	0.00718179
97.72722120	0.00724426
97.73863233	0.00734660
97.75004412	0.00729188
97.76145657	0.00728130
97.77286968	0.00722841
97.78428344	0.00726890
97.79569787	0.00727481
97.80711295	0.00725467
97.81852869	0.00733036
97.82994509	0.00735458
97.84136214	0.00734218
97.85277985	0.00734990
97.86419822	0.00727952
97.87561725	0.00749843
97.88703694	0.00739875
97.89845728	0.00748726
97.90987828	0.00749479
97.92129995	0.00756621
97.93272226	0.00741687
97.94414524	0.00737497
97.95556887	0.00723989
97.96699316	0.00722036
97.97841811	0.00713105
97.98984372	0.00721732
98.00126999	0.00728019
98.01269691	0.00747836
98.02412449	0.00735079
98.03555273	0.00736464
98.04698163	0.00730361
98.05841118	0.00736526
98.06984140	0.00717667
98.08127227	0.00717240
98.09270380	0.00712846
98.10413598	0.00700100
98.11556883	0.00700100
98.12700233	0.00708969
98.13843649	0.00728331
98.14987131	0.00745577
98.16130679	0.00739894
98.17274292	0.00736775
98.18417971	0.00730562
98.19561716	0.00716253
98.20705527	0.00711546
98.21849404	0.00709220
98.22993346	0.00702093
98.24137354	0.00702148
98.25281428	0.00700108
98.26425568	0.00713287
98.27569773	0.00727404
98.28714045	0.00732099
98.29858382	0.00728799
98.31002785	0.00717341
98.32147253	0.00700100
98.33291788	0.00711322
98.34436388	0.00714096
98.35581054	0.00723747
98.36725786	0.00737915
98.37870584	0.00749172
98.39015447	0.00745863
98.40160376	0.00744182
98.41305371	0.00739368
98.42450432	0.00739945
98.43595559	0.00735476
98.44740751	0.00736622
98.45886009	0.00724544
98.47031333	0.00732019
98.48176723	0.00729239
98.49322179	0.00723162
98.50467700	0.00731857
98.51613287	0.00739208
98.52758940	0.00725585
98.53904659	0.00740810
98.55050443	0.00738844
98.56196294	0.00739034
98.57342210	0.00730801
98.58488191	0.00718094
98.59634239	0.00700075
98.60780353	0.00709950
98.61926532	0.00700100
98.63072777	0.00703277
98.64219088	0.00706619
98.65365464	0.00703979
98.66511907	0.00705874
98.67658415	0.00710436
98.68804989	0.00721121
98.69951629	0.00729283
98.71098334	0.00728005
98.72245106	0.00719566
98.73391943	0.00709052
98.74538846	0.00710948
98.75685815	0.00734328
98.76832849	0.00744545
98.77979949	0.00762290
98.79127116	0.00776515
98.80274347	0.00777333
98.81421645	0.00765536
98.82569009	0.00750586
98.83716438	0.00743918
98.84863933	0.00738673
98.86011494	0.00738819
98.87159120	0.00718233
98.88306813	0.00706579
98.89454571	0.00715820
98.90602395	0.00724735
98.91750285	0.00739184
98.92898241	0.00733145
98.94046262	0.00733089
98.95194349	0.00731119
98.96342502	0.00713951
98.97490721	0.00708421
98.98639005	0.00700100
98.99787356	0.00711320
99.00935772	0.00723899
99.02084254	0.00737272
99.03232802	0.00738275
99.04381415	0.00739320
99.05530094	0.00732124
99.06678839	0.00731174
99.07827650	0.00715433
99.08976527	0.00709457
99.10125469	0.00716991
99.11274478	0.00720720
99.12423552	0.00723432
99.13572692	0.00723133
99.14721897	0.00717158
99.15871169	0.00717428
99.17020506	0.00709886
99.18169909	0.00703362
99.19319378	0.00704031
99.20468912	0.00714589
99.21618513	0.00716154
99.22768179	0.00733223
99.23917911	0.00745693
99.25067708	0.00743230
99.26217572	0.00747277
99.27367501	0.00745689
99.28517496	0.00730917
99.29667557	0.00714111
99.30817684	0.00701984
99.31967876	0.00704769
99.33118135	0.00709772
99.34268459	0.00727796
99.35418849	0.00729422
99.36569304	0.00732268
99.37719826	0.00736580
99.38870413	0.00739059
99.40021066	0.00728498
99.41171785	0.00722312
99.42322569	0.00703043
99.43473420	0.00714953
99.44624336	0.00720963
99.45775318	0.00724268
99.46926366	0.00724744
99.48077479	0.00739258
99.49228659	0.00734526
99.50379904	0.00736955
99.51531215	0.00732569
99.52682591	0.00735568
99.53834034	0.00718140
99.54985542	0.00712146
99.56137116	0.00707354
99.57288756	0.00701767
99.58440462	0.00701081
99.59592233	0.00714463
99.60744071	0.00715843
99.61895974	0.00717793
99.63047943	0.00713435
99.64199977	0.00713959
99.65352078	0.00700100
99.66504244	0.00700100
99.67656476	0.00717297
99.68808774	0.00724498
99.69961137	0.00723215
99.71113566	0.00727262
99.72266062	0.00711860
99.73418623	0.00707831
99.74571249	0.00700100
99.75723942	0.00714810
99.76876700	0.00726510
99.78029524	0.00750703
99.79182414	0.00741123
99.80335370	0.00741531
99.81488391	0.00745989
99.82641479	0.00757324
99.83794632	0.00737489
99.84947851	0.00725569
99.86101135	0.00720363
99.87254486	0.00710233
99.88407902	0.00707733
99.89561384	0.00712841
99.90714932	0.00722853
99.91868545	0.00736812
99.93022225	0.00737323
99.94175970	0.00737101
99.95329781	0.00727683
99.96483658	0.00722579
99.97637600	0.00717393
99.98791609	0.00709399
99.99945683	0.00701711
100.01099823	0.00709990
100.02254028	0.00714404
100.03408300	0.00716051
100.04562637	0.00724819
100.05717040	0.00733729
100.06871509	0.00736881
100.08026044	0.00722719
100.09180644	0.00704306
100.10335311	0.00707949
100.11490043	0.00705224
100.12644840	0.00718755
100.13799704	0.00715725
100.14954633	0.00717252
100.16109629	0.00716257
100.17264690	0.00714895
100.18419816	0.00722058
100.19575009	0.00727654
100.20730267	0.00731744
100.21885592	0.00747066
100.23040982	0.00745011
100.24196437	0.00749915
100.25351959	0.00735512
100.26507546	0.00730468
100.27663199	0.00711345
100.28818918	0.00704673
100.29974703	0.00700100
100.31130553	0.00701233
100.32286470	0.00703542
100.33442452	0.00721145
100.34598500	0.00726134
100.35754613	0.00731225
100.36910793	0.00731920
100.38067038	0.00736258
100.39223349	0.00733190
100.40379726	0.00729207
100.41536168	0.00716577
100.42692677	0.00724149
100.43849251	0.00722282
100.45005891	0.00718095
100.46162597	0.00731629
100.47319368	0.00739059
100.48476206	0.00729969
100.49633109	0.00739190
100.50790078	0.00740842
100.51947112	0.00733136
100.53104213	0.00733323
100.54261379	0.00728424
100.55418611	0.00708734
100.56575909	0.00705422
100.57733273	0.00700100
100.58890702	0.00709423
100.60048198	0.00709757
100.61205759	0.00720101
100.62363385	0.00724809
100.63521078	0.00728053
100.64678836	0.00723280
100.65836661	0.00729128
100.66994551	0.00732473
100.68152506	0.00732279
100.69310528	0.00731148
100.70468615	0.00735307
100.71626769	0.00737594
100.72784988	0.00745477
100.73943272	0.00725669
100.75101623	0.00712942
100.76260039	0.00706196
100.77418521	0.00700874
100.78577069	0.00701889
100.79735683	0.00713319
100.80894362	0.00712968
100.82053108	0.00718945
100.83211919	0.00727018
100.84370796	0.00734134
100.85529738	0.00723998
100.86688747	0.00712681
100.87847821	0.00713064
100.89006961	0.00718167
100.90166167	0.00711122
100.91325438	0.00721087
100.92484776	0.00713413
100.93644179	0.00716196
100.94803648	0.00710963
100.95963183	0.00714540
100.97122783	0.00711279
100.98282450	0.00718945
100.99442182	0.00713062
101.00601980	0.00727990
101.01761843	0.00722717
101.02921773	0.00713495
101.04081768	0.00714020
101.05241829	0.00713528
101.06401956	0.00710431
101.07562149	0.00717120
101.08722407	0.00731744
101.09882732	0.00733387
101.11043122	0.00730921
101.12203577	0.00727683
101.13364099	0.00724911
101.14524687	0.00724215
101.15685340	0.00735969
101.16846059	0.00727115
101.18006844	0.00728637
101.19167694	0.00722773
101.20328610	0.00718659
101.21489593	0.00708482
101.22650641	0.00700100
101.23811754	0.00700100
101.24972934	0.00702173
101.26134179	0.00729683
101.27295490	0.00743643
101.28456867	0.00741206
101.29618310	0.00737813
101.30779818	0.00731347
101.31941393	0.00725532
101.33103033	0.00722078
101.34264739	0.00724502
101.35426510	0.00749572
101.36588348	0.00743351
101.37750251	0.00742357
101.38912220	0.00734569
101.40074255	0.00717747
101.41236355	0.00728657
101.42398522	0.00739729
101.43560754	0.00743414
101.44723052	0.00741303
101.45885416	0.00726761
101.47047845	0.00718504
101.48210341	0.00715355
101.49372902	0.00706407
101.50535529	0.00710073
101.51698221	0.00702854
101.52860980	0.00709112
101.54023804	0.00720355
101.55186694	0.00725597
101.56349650	0.00736086
101.57512672	0.00739943
101.58675759	0.00729213
101.59838913	0.00718464
101.61002132	0.00710053
101.62165417	0.00716067
101.63328767	0.00718805
101.64492184	0.00724432
101.65655666	0.00718220
101.66819214	0.00710785
101.67982828	0.00729820
101.69146507	0.00727391
101.70310253	0.00735744
101.71474064	0.00736550
101.72637941	0.00731313
101.73801883	0.00722231
101.74965892	0.00736688
101.76129966	0.00725307
101.77294106	0.00722960
101.78458312	0.00724701
101.79622584	0.00724062
101.80786921	0.00728164
101.81951325	0.00732550
101.83115794	0.00710773
101.84280329	0.00719249
101.85444929	0.00706097
101.86609596	0.00701349
101.87774328	0.00700100
101.88939126	0.00720231
101.90103990	0.00731334
101.91268919	0.00734768
101.92433915	0.00753604
101.93598976	0.00760781
101.94764103	0.00735528
101.95929296	0.00710154
101.97094554	0.00703579
101.98259879	0.00715288
101.99425269	0.00727750
102.00590725	0.00753355
102.01756247	0.00756072
102.02921834	0.00743266
102.04087487	0.00743724
102.05253206	0.00735089
102.06418991	0.00735324
102.07584842	0.00720504
[truncated: 251,209 more chars]
