# Supplementary material for: Detection of organic compounds in freshly ejected ice grains from Enceladus’s ocean
Source: Nat Astron. 2025 Oct 1;9(11):1662–71. doi: 10.1038/s41550-025-02655-y (PMC12626887; doi:10.1038/s41550-025-02655-y)
Supplement: Supplementary file 3 — Raw data for LILBID spectrum of allyl propionate analogue to the CDA lower impact speed spectrum. [file 41550_2025_2655_MOESM3_ESM.txt]

#date=2025-04-11-130959
#fullscale=2.000000
#solution=AllylPropionate_C6H10O2_0.05M_H2O_0.22mlpmin_97.7%_FL5.40J_pos
#plasmaordesorption=des
#plasmacriterion=m16greater0.80
#energydensity=1152
#delaytime=057
#mcp=127
#wavelength=2840
#focusdiameter=210
#focusdiameterdesc=10_90
#laserpower=50
#waterjetposition=B
#nozzlediameter=15
#numberofspectra=300
#masscalibrationa=0.347800
#masscalibrationb=-0.224500
#masscalibrationc=0.398000
##mcal_form=att+bt+c
##########
0.40010910	0.00799823
0.39988368	0.00806192
0.39965894	0.00807699
0.39943490	0.00815533
0.39921156	0.00826603
0.39898891	0.00823349
0.39876695	0.00811509
0.39854569	0.00819465
0.39832512	0.00824736
0.39810525	0.00844737
0.39788607	0.00841381
0.39766759	0.00836967
0.39744980	0.00819593
0.39723270	0.00812149
0.39701630	0.00808244
0.39680060	0.00812278
0.39658559	0.00813585
0.39637127	0.00824781
0.39615765	0.00847024
0.39594472	0.00863549
0.39573249	0.00871855
0.39552095	0.00882196
0.39531010	0.00870320
0.39509995	0.00865849
0.39489050	0.00853933
0.39468174	0.00838231
0.39447367	0.00832215
0.39426630	0.00839443
0.39405962	0.00834484
0.39385364	0.00862609
0.39364835	0.00872240
0.39344375	0.00891290
0.39323985	0.00895347
0.39303665	0.00896310
0.39283414	0.00900102
0.39263232	0.00897953
0.39243120	0.00884960
0.39223077	0.00868875
0.39203104	0.00872646
0.39183200	0.00870009
0.39163366	0.00886731
0.39143601	0.00900443
0.39123905	0.00894725
0.39104279	0.00920603
0.39084723	0.00942574
0.39065236	0.00945482
0.39045818	0.00949408
0.39026470	0.00951847
0.39007191	0.00951785
0.38987981	0.00949607
0.38968841	0.00938111
0.38949771	0.00950093
0.38930770	0.00942869
0.38911838	0.00956947
0.38892976	0.00973160
0.38874184	0.00991531
0.38855460	0.01000949
0.38836807	0.01013358
0.38818222	0.01015758
0.38799707	0.01006195
0.38781262	0.01017872
0.38762886	0.01012865
0.38744579	0.00993272
0.38726342	0.00994878
0.38708175	0.01019290
0.38690077	0.01031781
0.38672048	0.01033062
0.38654088	0.01036580
0.38636199	0.01035927
0.38618378	0.01052243
0.38600627	0.01067664
0.38582946	0.01080398
0.38565334	0.01077569
0.38547791	0.01088127
0.38530318	0.01097423
0.38512914	0.01096384
0.38495580	0.01069243
0.38478315	0.01076668
0.38461120	0.01091274
0.38443994	0.01107549
0.38426937	0.01114201
0.38409950	0.01112286
0.38393033	0.01110943
0.38376185	0.01123495
0.38359406	0.01142231
0.38342697	0.01138038
0.38326057	0.01142656
0.38309486	0.01138362
0.38292986	0.01131077
0.38276554	0.01149915
0.38260192	0.01170320
0.38243900	0.01184885
0.38227676	0.01177052
0.38211523	0.01193957
0.38195439	0.01180793
0.38179424	0.01195440
0.38163478	0.01198490
0.38147603	0.01226525
0.38131796	0.01227622
0.38116059	0.01228028
0.38100392	0.01195190
0.38084794	0.01187091
0.38069265	0.01178077
0.38053806	0.01203446
0.38038416	0.01232477
0.38023096	0.01253207
0.38007845	0.01254935
0.37992663	0.01251903
0.37977552	0.01244211
0.37962509	0.01251432
0.37947536	0.01284268
0.37932632	0.01295396
0.37917798	0.01280644
0.37903033	0.01274926
0.37888338	0.01249555
0.37873712	0.01242819
0.37859156	0.01254251
0.37844669	0.01280374
0.37830252	0.01310117
0.37815904	0.01330501
0.37801625	0.01304418
0.37787416	0.01327732
0.37773276	0.01351615
0.37759206	0.01376720
0.37745205	0.01370310
0.37731274	0.01353361
0.37717412	0.01312344
0.37703620	0.01306281
0.37689897	0.01338567
0.37676243	0.01360477
0.37662659	0.01371442
0.37649144	0.01400636
0.37635699	0.01380248
0.37622323	0.01361388
0.37609017	0.01347369
0.37595780	0.01396725
0.37582613	0.01420954
0.37569515	0.01413853
0.37556486	0.01374504
0.37543527	0.01391755
0.37530638	0.01412771
0.37517817	0.01418731
0.37505067	0.01429023
0.37492385	0.01452236
0.37479774	0.01450424
0.37467231	0.01443588
0.37454758	0.01434105
0.37442355	0.01472230
0.37430021	0.01500021
0.37417756	0.01483621
0.37405561	0.01434059
0.37393435	0.01392554
0.37381379	0.01442826
0.37369392	0.01469212
0.37357475	0.01420077
0.37345627	0.01459241
0.37333848	0.01491872
0.37322139	0.01550506
0.37310500	0.01482756
0.37298930	0.01351772
0.37287429	0.01260565
0.37275998	0.01374760
0.37264636	0.01496402
0.37253344	0.01408957
0.37242121	0.01345724
0.37230967	0.01432556
0.37219883	0.01337970
0.37208869	0.01071204
0.37197924	0.01269507
0.37187048	0.01794144
0.37176242	0.00803175
0.37165505	0.00852365
0.37154838	0.02110233
0.37144240	0.02305824
0.37133712	0.02134837
0.37123253	0.02334539
0.37112863	0.02585265
0.37102543	0.03910780
0.37092293	0.02593310
0.37082111	0.01725506
0.37072000	0.01358821
0.37061957	0.00738067
0.37051985	0.01276956
0.37042081	0.00996793
0.37032247	0.00700100
0.37022483	0.00753737
0.37012788	0.00700100
0.37003162	0.00700100
0.36993606	0.01303271
0.36984119	0.02073253
0.36974702	0.01694451
0.36965354	0.00717323
0.36956076	0.00700100
0.36946867	0.00700100
0.36937728	0.00700100
0.36928658	0.00700100
0.36919657	0.00700100
0.36910726	0.01140801
0.36901864	0.04871743
0.36893072	0.05381329
0.36884349	0.02586921
0.36875696	0.02889232
0.36867112	0.02465306
0.36858598	0.00700100
0.36850153	0.01019075
0.36841777	0.01793034
0.36833471	0.03833859
0.36825235	0.05998992
0.36817067	0.07965313
0.36808970	0.06570224
0.36800941	0.07922451
0.36792983	0.12563658
0.36785093	0.12093619
0.36777273	0.14214482
0.36769523	0.17115210
0.36761842	0.09305733
0.36754230	0.08654704
0.36746688	0.08851902
0.36739215	0.02212998
0.36731812	0.01332497
0.36724478	0.00739085
0.36717214	0.00700100
0.36710019	0.00700100
0.36702893	0.00700100
0.36695837	0.00700100
0.36688851	0.00700100
0.36681934	0.00700100
0.36675086	0.00700100
0.36668308	0.00700100
0.36661599	0.00700100
0.36654960	0.00700100
0.36648390	0.00700100
0.36641889	0.00725272
0.36635458	0.03123334
0.36629097	0.06100314
0.36622805	0.03000817
0.36616582	0.03563591
0.36610429	0.03601912
0.36604345	0.05243341
0.36598331	0.13677006
0.36592386	0.19618239
0.36586511	0.18639470
0.36580705	0.20328913
0.36574968	0.18178106
0.36569301	0.11689326
0.36563703	0.12146104
0.36558175	0.13443946
0.36552716	0.09007982
0.36547327	0.13081051
0.36542007	0.13134834
0.36536757	0.06220111
0.36531576	0.05543262
0.36526465	0.03008339
0.36521423	0.00700100
0.36516450	0.00700100
0.36511547	0.00700100
0.36506713	0.00700100
0.36501949	0.00700100
0.36497254	0.00700100
0.36492629	0.00700100
0.36488073	0.00700100
0.36483586	0.00700100
0.36479169	0.00700100
0.36474822	0.00700100
0.36470544	0.00700100
0.36466335	0.00700100
0.36462196	0.01064898
0.36458126	0.03348304
0.36454126	0.08270095
0.36450195	0.11386975
0.36446333	0.12782096
0.36442541	0.15631072
0.36438819	0.15232083
0.36435166	0.11808274
0.36431582	0.14404728
0.36428068	0.16114382
0.36424623	0.13593649
0.36421248	0.15269611
0.36417942	0.14116880
0.36414706	0.06768753
0.36411539	0.05981581
0.36408441	0.02326794
0.36405413	0.00700100
0.36402455	0.00700100
0.36399565	0.00700100
0.36396746	0.00700100
0.36393995	0.00700100
0.36391315	0.00700100
0.36388703	0.00700100
0.36386161	0.00700100
0.36383689	0.00700100
0.36381286	0.00700100
0.36378952	0.00700100
0.36376688	0.00700100
0.36374493	0.00700100
0.36372368	0.02539581
0.36370312	0.09108324
0.36368326	0.16019048
0.36366409	0.16835127
0.36364562	0.14441324
0.36362784	0.15335202
0.36361075	0.14519363
0.36359436	0.14260084
0.36357866	0.17250723
0.36356366	0.13711169
0.36354935	0.08055811
0.36353574	0.05936343
0.36352282	0.02249512
0.36351060	0.01242347
0.36349907	0.03689753
0.36348823	0.02795687
0.36347809	0.00911387
0.36346865	0.00708911
0.36345990	0.00700100
0.36345184	0.00700100
0.36344447	0.00704709
0.36343781	0.00700100
0.36343183	0.00700100
0.36342655	0.00700100
0.36342197	0.00700100
0.36341808	0.00700100
0.36341488	0.00700100
0.36341238	0.00700100
0.36341057	0.01567528
0.36340946	0.04041065
0.36340904	0.06935196
0.36340932	0.11719218
0.36341029	0.10200263
0.36341196	0.09190178
0.36341432	0.11517740
0.36341737	0.08957524
0.36342112	0.09042411
0.36342556	0.14289324
0.36343070	0.13428409
0.36343653	0.11267608
0.36344306	0.13032344
0.36345028	0.09197226
0.36345820	0.06004118
0.36346681	0.07070204
0.36347611	0.03294271
0.36348611	0.00712286
0.36349680	0.00700100
0.36350819	0.00700100
0.36352027	0.00700100
0.36353305	0.00700100
0.36354652	0.00700100
0.36356069	0.00700100
0.36357555	0.00700100
0.36359110	0.00700100
0.36360735	0.00700100
0.36362430	0.00700100
0.36364193	0.01396569
0.36366027	0.06329500
0.36367929	0.09935121
0.36369902	0.13943695
0.36371943	0.14898151
0.36374054	0.10142239
0.36376235	0.06877620
0.36378485	0.05614872
0.36380804	0.02102735
0.36383193	0.01349875
0.36385651	0.01980907
0.36388179	0.01854675
0.36390776	0.04215442
0.36393443	0.09920956
0.36396179	0.12038335
0.36398985	0.12783237
0.36401860	0.15223696
0.36404804	0.12393892
0.36407818	0.05960531
0.36410901	0.02699736
0.36414054	0.00795713
0.36417276	0.00700100
0.36420568	0.00700100
0.36423929	0.00700100
0.36427360	0.00700100
0.36430860	0.00700100
0.36434429	0.00700100
0.36438068	0.00700100
0.36441777	0.00710968
0.36445554	0.01039541
0.36449402	0.01077811
0.36453318	0.00746451
0.36457305	0.00700100
0.36461360	0.00700100
0.36465485	0.00709382
0.36469680	0.02223503
0.36473944	0.03967746
0.36478277	0.04662429
0.36482680	0.09834021
0.36487152	0.16135943
0.36491694	0.19014443
0.36496305	0.21277140
0.36500986	0.21067261
0.36505736	0.16429242
0.36510555	0.10968225
0.36515444	0.05513636
0.36520403	0.01379868
0.36525431	0.00719368
0.36530528	0.00700100
0.36535695	0.00700100
0.36540931	0.00700100
0.36546237	0.01830257
0.36551612	0.06173077
0.36557056	0.07522590
0.36562570	0.07517855
0.36568154	0.07365089
0.36573807	0.04319807
0.36579529	0.01174101
0.36585321	0.00700100
0.36591182	0.00700100
0.36597113	0.00700100
0.36603113	0.00700100
0.36609182	0.00700100
0.36615321	0.00700100
0.36621530	0.00972054
0.36627808	0.03267113
0.36634155	0.05959470
0.36640572	0.09166760
0.36647058	0.10437772
0.36653614	0.10439496
0.36660239	0.10046281
0.36666934	0.07039705
0.36673698	0.03025560
0.36680531	0.00898011
0.36687434	0.00700100
0.36694407	0.00700100
0.36701449	0.00700100
0.36708560	0.00700100
0.36715741	0.00700100
0.36722991	0.00919575
0.36730311	0.02273082
0.36737700	0.02808332
0.36745158	0.01308507
0.36752686	0.00702155
0.36760284	0.00700100
0.36767951	0.00700100
0.36775687	0.00700100
0.36783493	0.00700100
0.36791368	0.00700100
0.36799313	0.00700100
0.36807327	0.00700100
0.36815410	0.00704196
0.36823563	0.01990352
0.36831786	0.04472532
0.36840078	0.04800904
0.36848439	0.03946903
0.36856870	0.03750372
0.36865370	0.02854216
0.36873940	0.01462333
0.36882579	0.01079441
0.36891287	0.01648271
0.36900066	0.03030985
0.36908913	0.05253237
0.36917830	0.08435857
0.36926816	0.11309476
0.36935872	0.12736236
0.36944997	0.13097649
0.36954192	0.11775060
0.36963456	0.09262123
0.36972790	0.07093180
0.36982193	0.04198773
0.36991666	0.00893092
0.37001208	0.00700100
0.37010819	0.00700100
0.37020500	0.00700100
0.37030250	0.00700100
0.37040070	0.00700100
0.37049959	0.00700100
0.37059918	0.01549448
0.37069946	0.04508137
0.37080043	0.05837982
0.37090210	0.06661072
0.37100447	0.07388865
0.37110753	0.05687053
0.37121128	0.02740245
0.37131573	0.01066733
0.37142087	0.00726350
0.37152671	0.01494630
0.37163324	0.05037487
0.37174047	0.08130047
0.37184839	0.09503287
0.37195700	0.10874168
0.37206631	0.11225110
0.37217631	0.09573041
0.37228701	0.08035963
0.37239840	0.07079857
0.37251049	0.05212863
0.37262327	0.03689538
0.37273675	0.03499138
0.37285092	0.02829634
0.37296579	0.02560967
0.37308135	0.04035364
0.37319760	0.04809157
0.37331455	0.05018904
0.37343219	0.06736058
0.37355053	0.07156580
0.37366956	0.05139359
0.37378929	0.02997360
0.37390971	0.01013260
0.37403082	0.00700100
0.37415263	0.00700100
0.37427514	0.00700100
0.37439834	0.00700100
0.37452223	0.00700100
0.37464682	0.00700100
0.37477210	0.00700100
0.37489808	0.00700100
0.37502475	0.01653282
0.37515211	0.04333651
0.37528017	0.05675538
0.37540893	0.05790883
0.37553838	0.04383850
0.37566852	0.02064564
0.37579936	0.00732075
0.37593089	0.00700100
0.37606312	0.00700100
0.37619604	0.00700100
0.37632965	0.00700100
0.37646396	0.00700100
0.37659897	0.00844556
0.37673467	0.02695807
0.37687106	0.03714335
0.37700815	0.03585484
0.37714593	0.03293139
0.37728441	0.02444521
0.37742358	0.01681982
0.37756345	0.01665843
0.37770401	0.01648218
0.37784526	0.01276040
0.37798721	0.01458203
0.37812986	0.01789537
0.37827320	0.01233073
0.37841723	0.00802668
0.37856196	0.00897897
0.37870738	0.01047834
0.37885350	0.01359087
0.37900031	0.01564871
0.37914781	0.01017706
0.37929601	0.00733683
0.37944491	0.00700100
0.37959450	0.00700100
0.37974478	0.00700100
0.37989576	0.00924699
0.38004743	0.02496492
0.38019980	0.03836514
0.38035286	0.05257121
0.38050661	0.06521520
0.38066106	0.07249704
0.38081621	0.08190210
0.38097205	0.08907165
0.38112858	0.08284682
0.38128581	0.07352222
0.38144373	0.06967044
0.38160235	0.06575437
0.38176166	0.06396639
0.38192167	0.06882473
0.38208237	0.07308982
0.38224376	0.07367244
0.38240585	0.07339814
0.38256864	0.06976852
0.38273211	0.05910359
0.38289629	0.04611526
0.38306115	0.03169544
0.38322672	0.01313277
0.38339297	0.00700100
0.38355992	0.00700100
0.38372757	0.00700100
0.38389591	0.00700100
0.38406494	0.00702295
0.38423467	0.00826501
0.38440509	0.01176861
0.38457621	0.02420756
0.38474802	0.03457722
0.38492053	0.03882139
0.38509373	0.04518551
0.38526763	0.04935644
0.38544222	0.04600214
0.38561750	0.04302137
0.38579348	0.04202546
0.38597015	0.04022471
0.38614752	0.04105173
0.38632558	0.04548958
0.38650434	0.04961900
0.38668379	0.05360438
0.38686394	0.05570581
0.38704478	0.04870648
0.38722631	0.03325257
0.38740854	0.01598531
0.38759147	0.00786315
0.38777509	0.00700100
0.38795940	0.00700100
0.38814441	0.00700100
0.38833011	0.00700100
0.38851650	0.00700100
0.38870359	0.00700100
0.38889138	0.00700100
0.38907986	0.00700100
0.38926903	0.00700100
0.38945890	0.00700100
0.38964946	0.00700100
0.38984072	0.00700100
0.39003267	0.00700100
0.39022532	0.00700100
0.39041866	0.00700100
0.39061270	0.00700100
0.39080743	0.00700100
0.39100285	0.00784339
0.39119897	0.01933153
0.39139578	0.03120298
0.39159329	0.04348336
0.39179149	0.05784627
0.39199039	0.06805796
0.39218998	0.07536194
0.39239027	0.08267976
0.39259125	0.08345867
0.39279292	0.07637870
0.39299529	0.06701764
0.39319835	0.05336703
0.39340211	0.03638390
0.39360656	0.02404495
0.39381171	0.01236537
0.39401755	0.00707068
0.39422409	0.00700100
0.39443132	0.00700100
0.39463924	0.00700100
0.39484786	0.00700100
0.39505718	0.00700100
0.39526719	0.00700100
0.39547789	0.00700100
0.39568929	0.00700877
0.39590138	0.00759569
0.39611416	0.01974674
0.39632764	0.04157470
0.39654182	0.05907995
0.39675669	0.07238844
0.39697225	0.08473744
0.39718851	0.09160386
0.39740547	0.09160097
0.39762311	0.08880594
0.39784146	0.08379329
0.39806049	0.07831596
0.39828022	0.07718514
0.39850065	0.07826544
0.39872177	0.07867596
0.39894358	0.08030637
0.39916609	0.08326573
0.39938929	0.08270539
0.39961319	0.07783923
0.39983779	0.07012882
0.40006307	0.05842998
0.40028905	0.04359067
0.40051573	0.02894423
0.40074310	0.01384206
0.40097116	0.00731188
0.40119992	0.00700100
0.40142938	0.00700100
0.40165953	0.00700100
0.40189037	0.00700100
0.40212191	0.00700100
0.40235414	0.00700100
0.40258706	0.00700100
0.40282068	0.00702046
0.40305500	0.00759058
0.40329001	0.00831083
0.40352571	0.01023307
0.40376211	0.01316261
0.40399920	0.01674460
0.40423699	0.02244003
0.40447547	0.02949982
0.40471465	0.03706639
0.40495452	0.04342609
0.40519509	0.04862776
0.40543634	0.04976447
0.40567830	0.04506867
0.40592095	0.03633235
0.40616429	0.02379801
0.40640833	0.01013147
0.40665306	0.00706552
0.40689849	0.00700100
0.40714461	0.00700100
0.40739142	0.00700100
0.40763893	0.00700100
0.40788714	0.00700100
0.40813604	0.00700100
0.40838563	0.00700100
0.40863592	0.00700100
0.40888690	0.00700100
0.40913858	0.00700100
0.40939095	0.00700100
0.40964402	0.00700100
0.40989778	0.00700100
0.41015223	0.00700100
0.41040738	0.00700100
0.41066322	0.00814413
0.41091976	0.01456475
0.41117700	0.02224820
0.41143492	0.02987690
0.41169354	0.03640617
0.41195286	0.04058110
0.41221287	0.04470152
0.41247358	0.04889435
0.41273498	0.05124556
0.41299707	0.05323950
0.41325986	0.05550771
0.41352334	0.05444663
0.41378752	0.05223730
0.41405239	0.05139921
0.41431796	0.04919475
0.41458422	0.04554416
0.41485117	0.04231432
0.41511882	0.03700194
0.41538717	0.03007744
0.41565621	0.02401799
0.41592594	0.01615314
0.41619637	0.00908702
0.41646749	0.00755680
0.41673931	0.00729570
0.41701182	0.00748312
0.41728502	0.00960346
0.41755892	0.01615253
0.41783352	0.02416582
0.41810881	0.03233862
0.41838479	0.03999628
0.41866147	0.04647311
0.41893884	0.05191886
0.41921691	0.05682506
0.41949567	0.05995472
0.41977513	0.06061776
0.42005528	0.06131416
0.42033612	0.06296514
0.42061766	0.06469996
0.42089990	0.06779300
0.42118282	0.07154767
0.42146645	0.07299521
0.42175077	0.07261087
0.42203578	0.07008543
0.42232148	0.06403378
0.42260788	0.05603959
0.42289498	0.04680598
0.42318277	0.03545729
0.42347125	0.02208468
0.42376043	0.01043447
0.42405031	0.00715464
0.42434087	0.00700100
0.42463213	0.00700100
0.42492409	0.00700100
0.42521674	0.00700100
0.42551009	0.00700100
0.42580413	0.00700100
0.42609886	0.00700100
0.42639429	0.00700100
0.42669041	0.00700100
0.42698723	0.00700100
0.42728475	0.00700100
0.42758295	0.00700100
0.42788185	0.00700100
0.42818145	0.00700100
0.42848174	0.00700100
0.42878272	0.00700100
0.42908440	0.00701122
0.42938678	0.00704204
0.42968985	0.00702875
0.42999361	0.00700100
0.43029807	0.00700100
0.43060322	0.00700100
0.43090906	0.00700100
0.43121560	0.00700100
0.43152284	0.00700100
0.43183077	0.00700100
0.43213939	0.00700100
0.43244871	0.00700100
0.43275872	0.00700100
0.43306943	0.00704411
0.43338083	0.00819516
0.43369293	0.01006054
0.43400572	0.00981918
0.43431921	0.00850035
0.43463339	0.00713738
0.43494826	0.00700100
0.43526383	0.00700100
0.43558009	0.00700100
0.43589705	0.00700100
0.43621470	0.00700100
0.43653305	0.00741971
0.43685209	0.01097738
0.43717183	0.01772536
0.43749226	0.02598030
0.43781338	0.03387045
0.43813520	0.04094273
0.43845771	0.04626778
0.43878092	0.04842307
0.43910482	0.04796850
0.43942942	0.04617033
0.43975471	0.04372683
0.44008070	0.04188472
0.44040738	0.04191843
0.44073475	0.04295881
0.44106282	0.04424577
0.44139159	0.04507293
0.44172105	0.04445560
0.44205120	0.04245398
0.44238205	0.03996979
0.44271359	0.03697208
0.44304582	0.03441139
0.44337875	0.03304291
0.44371238	0.03298547
0.44404670	0.03447670
0.44438171	0.03776724
0.44471742	0.04239161
0.44505382	0.04810728
0.44539092	0.05346732
0.44572871	0.05661626
0.44606720	0.05744668
0.44640638	0.05525545
0.44674626	0.04934759
0.44708683	0.04173318
0.44742809	0.03302096
0.44777005	0.02449713
0.44811270	0.01840291
0.44845605	0.01540216
0.44880009	0.01448107
0.44914483	0.01637350
0.44949026	0.02109796
0.44983639	0.02644051
0.45018321	0.03182903
0.45053072	0.03662674
0.45087893	0.03897897
0.45122784	0.03871482
0.45157743	0.03589778
0.45192773	0.02996143
0.45227871	0.02194399
0.45263040	0.01326819
0.45298277	0.00837107
0.45333584	0.00737104
0.45368961	0.00707053
0.45404407	0.00707001
0.45439922	0.00709318
0.45475507	0.00713254
0.45511161	0.00709246
0.45546885	0.00700100
0.45582678	0.00700100
0.45618541	0.00700100
0.45654473	0.00700100
0.45690474	0.00700100
0.45726545	0.00700100
0.45762686	0.00700100
0.45798896	0.00700100
0.45835175	0.00700100
0.45871524	0.00700100
0.45907942	0.00700100
0.45944430	0.00700100
0.45980987	0.00700100
0.46017613	0.00700100
0.46054309	0.00700100
0.46091075	0.00700100
0.46127910	0.00700100
0.46164814	0.00700100
0.46201788	0.00700100
0.46238831	0.00725425
0.46275944	0.00973726
0.46313126	0.01415794
0.46350377	0.01824434
0.46387698	0.02203757
0.46425089	0.02531505
0.46462549	0.02756287
0.46500078	0.02862763
0.46537677	0.02878662
0.46575345	0.02739044
0.46613083	0.02513731
0.46650890	0.02268481
0.46688767	0.02036659
0.46726713	0.01880318
0.46764728	0.01893714
0.46802813	0.02018155
0.46840968	0.02190263
0.46879192	0.02374538
0.46917485	0.02479305
0.46955848	0.02431972
0.46994280	0.02322057
0.47032782	0.02144841
0.47071353	0.01955663
0.47109993	0.01844853
0.47148703	0.01873448
0.47187483	0.02104801
0.47226331	0.02540073
0.47265250	0.03168867
0.47304238	0.03919304
0.47343295	0.04677472
0.47382421	0.05405936
0.47421618	0.06016643
0.47460883	0.06408682
0.47500218	0.06596863
0.47539623	0.06593068
0.47579097	0.06429524
0.47618640	0.06098419
0.47658253	0.05663553
0.47697935	0.05121184
0.47737687	0.04559040
0.47777508	0.04047921
0.47817398	0.03588316
0.47857359	0.03151090
0.47897388	0.02776609
0.47937487	0.02402086
0.47977655	0.01971859
0.48017893	0.01499600
0.48058200	0.01080746
0.48098577	0.00843573
0.48139023	0.00755794
0.48179539	0.00713923
0.48220124	0.00700100
0.48260779	0.00700195
0.48301503	0.00757926
0.48342296	0.01035373
0.48383159	0.01502964
0.48424091	0.01973425
0.48465093	0.02279172
0.48506164	0.02330850
0.48547305	0.02094177
0.48588515	0.01579469
0.48629794	0.00990481
0.48671143	0.00791223
0.48712562	0.00709946
0.48754050	0.00700100
0.48795607	0.00700100
0.48837234	0.00700100
0.48878930	0.00700100
0.48920696	0.00717506
0.48962531	0.00872816
0.49004436	0.01058400
0.49046410	0.01103298
0.49088453	0.00979922
0.49130566	0.00755288
0.49172748	0.00700100
0.49215000	0.00700100
0.49257321	0.00700100
0.49299712	0.00700100
0.49342172	0.00700100
0.49384702	0.00700100
0.49427301	0.00700100
0.49469969	0.00700100
0.49512707	0.00700100
0.49555515	0.00700100
0.49598392	0.00700100
0.49641338	0.00700100
0.49684354	0.00741707
0.49727439	0.01094620
0.49770594	0.01616396
0.49813818	0.02093840
0.49857111	0.02571610
0.49900474	0.03038170
0.49943907	0.03475575
0.49987408	0.03848120
0.50030980	0.04124556
0.50074621	0.04313345
0.50118331	0.04393653
0.50162110	0.04354252
0.50205960	0.04191885
0.50249878	0.03906552
0.50293866	0.03512252
0.50337924	0.03047884
0.50382051	0.02623635
0.50426247	0.02263433
0.50470513	0.01980460
0.50514848	0.01797647
0.50559253	0.01720953
0.50603727	0.01686373
0.50648270	0.01692240
0.50692883	0.01705309
0.50737566	0.01710808
0.50782318	0.01767700
0.50827139	0.01898974
0.50872030	0.02062371
0.50916990	0.02301697
0.50962020	0.02635017
0.51007119	0.03013504
0.51052288	0.03454896
0.51097526	0.03950407
0.51142833	0.04425492
0.51188210	0.04859153
0.51233657	0.05247323
0.51279173	0.05466630
0.51324758	0.05539859
0.51370413	0.05495655
0.51416137	0.05330929
0.51461931	0.05087019
0.51507794	0.04842213
0.51553726	0.04565426
0.51599728	0.04267562
0.51645800	0.03929414
0.51691941	0.03523638
0.51738151	0.03056747
0.51784431	0.02546805
0.51830780	0.01967486
0.51877199	0.01331934
0.51923687	0.00889681
0.51970244	0.00747822
0.52016871	0.00700100
0.52063568	0.00700100
0.52110334	0.00700100
0.52157169	0.00700100
0.52204074	0.00700100
0.52251048	0.00700100
0.52298092	0.00700100
0.52345205	0.00700100
0.52392388	0.00700100
0.52439640	0.00704006
0.52486961	0.00769454
0.52534352	0.00976563
0.52581812	0.01192991
0.52629342	0.01384312
0.52676942	0.01555574
0.52724610	0.01678434
0.52772348	0.01796595
0.52820156	0.01889487
0.52868033	0.01954466
0.52915980	0.01960607
0.52963996	0.01907096
0.53012081	0.01739878
0.53060236	0.01473232
0.53108460	0.01128381
0.53156754	0.00811523
0.53205117	0.00704811
0.53253550	0.00700100
0.53302052	0.00700100
0.53350624	0.00700100
0.53399265	0.00700100
0.53447975	0.00700100
0.53496755	0.00700100
0.53545604	0.00700100
0.53594523	0.00700100
0.53643511	0.00700100
0.53692569	0.00706515
0.53741696	0.00873983
0.53790893	0.01232920
0.53840159	0.01638385
0.53889494	0.02044745
0.53938899	0.02405126
0.53988374	0.02721642
0.54037917	0.02994457
0.54087531	0.03233825
0.54137213	0.03461394
0.54186966	0.03662025
0.54236787	0.03797633
0.54286678	0.03899957
0.54336639	0.03939862
0.54386669	0.03920603
0.54436768	0.03849670
0.54486937	0.03767585
0.54537175	0.03683304
0.54587483	0.03604151
0.54637860	0.03486504
0.54688307	0.03322877
0.54738823	0.03080881
0.54789408	0.02782001
0.54840063	0.02432908
0.54890788	0.02093479
0.54941582	0.01764957
0.54992445	0.01495617
0.55043378	0.01321370
0.55094380	0.01254607
0.55145452	0.01290503
0.55196593	0.01452662
0.55247803	0.01760451
0.55299083	0.02162416
0.55350433	0.02624685
0.55401852	0.03151163
0.55453340	0.03667467
0.55504898	0.04137792
0.55556525	0.04504521
0.55608222	0.04749585
0.55659988	0.04838156
0.55711824	0.04799367
0.55763729	0.04601804
0.55815703	0.04300645
0.55867747	0.03892796
0.55919861	0.03443688
0.55972043	0.02987662
0.56024296	0.02567362
0.56076617	0.02149748
0.56129009	0.01759701
0.56181469	0.01394434
0.56233999	0.01051487
0.56286599	0.00802655
0.56339268	0.00700100
0.56392006	0.00700100
0.56444814	0.00700100
0.56497691	0.00700100
0.56550638	0.00700100
0.56603654	0.00700100
0.56656740	0.00700100
0.56709895	0.00700100
0.56763120	0.00700100
0.56816414	0.00700100
0.56869777	0.00700100
0.56923210	0.00720228
0.56976712	0.00738329
0.57030284	0.00748146
0.57083925	0.00738202
0.57137636	0.00733461
0.57191416	0.00731741
0.57245266	0.00734653
0.57299185	0.00761083
0.57353173	0.00851641
0.57407231	0.01004861
0.57461359	0.01195965
0.57515555	0.01406234
0.57569822	0.01600205
0.57624157	0.01744922
0.57678562	0.01825897
0.57733037	0.01822339
0.57787581	0.01735489
0.57842195	0.01611325
0.57896878	0.01412820
0.57951630	0.01190614
0.58006452	0.00967898
0.58061343	0.00794562
0.58116304	0.00708626
0.58171334	0.00700100
0.58226434	0.00700100
0.58281603	0.00700100
0.58336841	0.00700500
0.58392149	0.00774540
0.58447527	0.00932178
0.58502974	0.01175957
0.58558490	0.01461993
0.58614076	0.01773847
0.58669731	0.02071296
0.58725456	0.02349845
0.58781250	0.02584245
0.58837113	0.02786337
0.58893046	0.02947332
0.58949049	0.03050140
0.59005121	0.03100784
0.59061262	0.03123025
0.59117473	0.03125166
0.59173753	0.03117461
0.59230103	0.03122857
0.59286522	0.03121335
0.59343010	0.03125592
0.59399568	0.03135465
0.59456196	0.03112702
0.59512893	0.03063167
0.59569659	0.02983277
0.59626495	0.02865220
0.59683400	0.02723480
0.59740375	0.02546503
0.59797419	0.02368306
0.59854533	0.02212651
0.59911716	0.02095325
0.59968968	0.02029351
0.60026290	0.02024656
0.60083682	0.02100282
0.60141143	0.02230516
0.60198673	0.02378898
0.60256273	0.02536149
0.60313942	0.02659139
0.60371681	0.02734685
0.60429489	0.02745209
0.60487366	0.02658970
0.60545313	0.02510476
0.60603330	0.02342207
0.60661416	0.02155791
0.60719571	0.01996635
0.60777796	0.01884112
0.60836090	0.01825869
0.60894454	0.01810839
0.60952887	0.01857738
0.61011389	0.01918880
0.61069961	0.01983074
0.61128603	0.02018437
0.61187314	0.01995534
0.61246094	0.01910679
0.61304944	0.01742899
0.61363863	0.01523481
0.61422852	0.01266182
0.61481910	0.01023573
0.61541038	0.00825905
0.61600235	0.00722678
0.61659501	0.00700100
0.61718837	0.00700100
0.61778242	0.00700100
0.61837717	0.00700100
0.61897262	0.00700100
0.61956875	0.00700100
0.62016558	0.00700100
0.62076311	0.00700100
0.62136133	0.00700100
0.62196025	0.00726402
0.62255986	0.00798204
0.62316016	0.00901284
0.62376116	0.01041311
0.62436285	0.01203861
0.62496524	0.01373448
0.62556832	0.01535367
0.62617210	0.01669005
0.62677657	0.01766837
0.62738174	0.01828434
0.62798760	0.01832882
0.62859415	0.01783843
0.62920140	0.01705913
0.62980934	0.01606947
0.63041798	0.01510381
0.63102731	0.01439756
0.63163734	0.01408700
0.63224806	0.01423789
0.63285948	0.01448847
0.63347159	0.01500515
0.63408439	0.01566506
0.63469789	0.01607066
0.63531208	0.01659447
0.63592697	0.01707902
0.63654256	0.01733650
0.63715883	0.01754252
0.63777580	0.01767814
0.63839347	0.01758854
0.63901183	0.01748409
0.63963089	0.01758838
0.64025064	0.01761110
0.64087108	0.01772474
0.64149222	0.01768113
0.64211405	0.01778155
0.64273658	0.01821665
0.64335980	0.01902955
0.64398372	0.02018711
0.64460833	0.02201769
0.64523363	0.02419574
0.64585963	0.02659435
0.64648633	0.02906212
0.64711372	0.03162349
0.64774180	0.03396757
0.64837058	0.03565653
0.64900005	0.03664645
0.64963022	0.03687545
0.65026108	0.03612545
0.65089263	0.03429228
0.65152488	0.03175029
0.65215783	0.02872410
0.65279147	0.02557663
0.65342580	0.02265297
0.65406083	0.02021352
0.65469655	0.01840314
0.65533297	0.01748692
0.65597008	0.01731777
0.65660789	0.01768839
0.65724639	0.01838390
0.65788558	0.01904280
0.65852547	0.01966059
0.65916605	0.01980110
0.65980733	0.01953207
0.66044931	0.01835238
0.66109197	0.01680750
0.66173533	0.01508907
0.66237939	0.01326446
0.66302414	0.01215577
0.66366959	0.01158440
0.66431573	0.01177883
0.66496256	0.01240476
0.66561009	0.01359609
0.66625831	0.01511456
0.66690723	0.01664566
0.66755684	0.01816067
0.66820715	0.01924661
0.66885815	0.02009574
0.66950984	0.02021142
0.67016223	0.02006669
0.67081532	0.01953275
0.67146910	0.01863871
0.67212357	0.01761162
0.67277874	0.01651677
0.67343460	0.01525469
0.67409116	0.01414560
0.67474841	0.01296470
0.67540635	0.01173597
0.67606500	0.01047837
0.67672433	0.00909158
0.67738436	0.00795258
0.67804508	0.00713849
0.67870650	0.00700100
0.67936861	0.00700100
0.68003142	0.00700100
0.68069492	0.00700100
0.68135912	0.00700100
0.68202401	0.00700100
0.68268959	0.00704198
0.68335587	0.00814056
0.68402285	0.00977935
0.68469052	0.01200184
0.68535888	0.01458687
0.68602794	0.01707690
0.68669769	0.01961839
0.68736813	0.02174037
0.68803927	0.02339340
0.68871111	0.02451583
0.68938364	0.02519513
0.69005686	0.02530560
0.69073078	0.02480531
0.69140540	0.02400350
0.69208070	0.02269306
0.69275671	0.02116535
0.69343340	0.01944456
0.69411079	0.01767005
0.69478888	0.01589189
0.69546766	0.01440323
0.69614713	0.01327102
0.69682730	0.01254429
0.69750817	0.01217502
0.69818972	0.01218925
0.69887198	0.01237783
0.69955492	0.01293834
0.70023856	0.01375864
0.70092290	0.01484098
0.70160793	0.01611723
0.70229366	0.01737759
0.70298008	0.01853420
0.70366719	0.01990871
0.70435500	0.02142705
0.70504350	0.02302270
0.70573270	0.02469221
0.70642259	0.02649029
0.70711318	0.02833537
0.70780446	0.02989359
0.70849643	0.03112060
0.70918910	0.03188617
0.70988246	0.03199012
0.71057652	0.03157732
0.71127128	0.03055497
0.71196672	0.02909073
0.71266287	0.02741897
0.71335970	0.02590915
0.71405723	0.02433972
0.71475546	0.02326835
0.71545438	0.02216727
0.71615399	0.02119354
0.71685430	0.02010568
0.71755530	0.01874724
0.71825700	0.01701362
0.71895939	0.01502326
0.71966248	0.01288397
0.72036626	0.01082870
0.72107074	0.00896651
0.72177591	0.00769576
0.72248177	0.00709359
0.72318833	0.00703456
0.72389559	0.00733395
0.72460353	0.00869057
0.72531218	0.01091673
0.72602151	0.01389098
0.72673155	0.01701884
0.72744227	0.02010560
0.72815369	0.02259096
0.72886581	0.02453840
0.72957862	0.02565982
0.73029212	0.02594222
0.73100632	0.02522609
0.73172121	0.02375555
0.73243680	0.02161363
0.73315308	0.01911608
0.73387006	0.01660815
0.73458773	0.01406341
0.73530609	0.01181121
0.73602515	0.00999319
0.73674491	0.00848543
0.73746535	0.00756950
0.73818650	0.00700100
0.73890834	0.00700100
0.73963087	0.00700100
0.74035409	0.00700100
0.74107802	0.00700100
0.74180263	0.00700100
0.74252794	0.00700100
0.74325395	0.00700100
0.74398064	0.00710069
0.74470804	0.00746662
0.74543613	0.00791577
0.74616491	0.00871627
0.74689438	0.00974627
0.74762456	0.01087331
0.74835542	0.01188459
0.74908698	0.01328466
0.74981924	0.01461903
0.75055219	0.01602296
0.75128583	0.01734959
0.75202017	0.01871447
0.75275520	0.01969747
0.75349093	0.02066501
0.75422735	0.02102138
0.75496447	0.02112304
0.75570228	0.02069327
0.75644078	0.02022690
0.75717998	0.01947141
0.75791987	0.01852590
0.75866046	0.01773684
0.75940175	0.01701778
0.76014372	0.01624215
0.76088640	0.01578554
0.76162976	0.01541742
0.76237382	0.01505582
0.76311858	0.01493633
0.76386403	0.01487257
0.76461017	0.01490465
0.76535701	0.01521137
0.76610454	0.01576917
0.76685277	0.01674443
0.76760169	0.01792966
0.76835131	0.01942536
0.76910162	0.02119409
0.76985263	0.02290218
0.77060433	0.02462086
0.77135672	0.02620688
0.77210981	0.02744217
0.77286359	0.02851712
0.77361807	0.02919088
0.77437325	0.02941786
0.77512911	0.02912319
0.77588567	0.02845174
0.77664293	0.02724540
0.77740088	0.02605738
0.77815952	0.02459145
0.77891886	0.02317801
0.77967890	0.02194095
0.78043963	0.02082719
0.78120105	0.01999154
0.78196317	0.01955508
0.78272598	0.01895563
0.78348948	0.01860970
0.78425368	0.01805462
0.78501858	0.01742425
0.78578417	0.01661608
0.78655045	0.01576985
0.78731743	0.01489148
0.78808511	0.01411890
0.78885347	0.01356769
0.78962253	0.01334341
0.79039229	0.01325708
0.79116274	0.01364803
0.79193389	0.01419057
0.79270573	0.01483929
0.79347826	0.01544795
0.79425149	0.01603828
0.79502541	0.01655661
0.79580003	0.01672134
0.79657534	0.01674486
0.79735135	0.01660624
0.79812805	0.01624951
0.79890545	0.01596095
0.79968354	0.01568805
0.80046232	0.01538341
0.80124180	0.01486840
0.80202198	0.01414527
0.80280284	0.01348785
0.80358441	0.01289736
0.80436666	0.01244217
0.80514962	0.01186288
0.80593326	0.01119060
0.80671760	0.01045750
0.80750264	0.00965848
0.80828837	0.00888325
0.80907479	0.00804375
0.80986191	0.00730096
0.81064972	0.00700100
0.81143823	0.00700100
0.81222743	0.00700100
0.81301733	0.00700100
0.81380792	0.00700100
0.81459920	0.00700100
0.81539118	0.00735116
0.81618386	0.00850197
0.81697723	0.00994964
0.81777129	0.01158549
0.81856605	0.01332063
0.81936150	0.01504599
0.82015765	0.01654655
0.82095449	0.01775617
0.82175202	0.01854893
0.82255025	0.01904993
0.82334918	0.01918554
0.82414880	0.01907456
0.82494911	0.01876055
0.82575012	0.01847461
0.82655182	0.01824176
0.82735422	0.01809681
0.82815731	0.01825032
0.82896109	0.01859345
0.82976557	0.01909669
0.83057075	0.01997103
0.83137662	0.02080610
0.83218318	0.02169610
0.83299044	0.02213932
0.83379839	0.02254592
0.83460704	0.02244879
0.83541638	0.02216041
0.83622642	0.02164659
0.83703715	0.02112546
0.83784857	0.02070769
0.83866069	0.02025329
0.83947351	0.01995269
0.84028702	0.01990194
0.84110122	0.01994315
0.84191612	0.02023582
0.84273171	0.02054721
0.84354799	0.02098799
0.84436497	0.02132054
0.84518265	0.02172389
0.84600102	0.02202389
0.84682008	0.02225145
0.84763984	0.02266538
0.84846030	0.02294015
0.84928144	0.02314737
0.85010329	0.02334563
0.85092582	0.02342916
0.85174905	0.02361767
0.85257298	0.02351076
0.85339760	0.02335584
0.85422291	0.02286482
0.85504892	0.02215326
0.85587563	0.02106471
0.85670303	0.01980851
0.85753112	0.01826707
0.85835990	0.01670611
0.85918939	0.01507902
0.86001956	0.01352151
0.86085043	0.01197824
0.86168200	0.01090658
0.86251426	0.01003510
0.86334721	0.00946311
0.86418086	0.00931510
0.86501520	0.00942894
0.86585024	0.00963861
0.86668597	0.00988123
0.86752240	0.01020523
0.86835952	0.01029282
0.86919733	0.01015723
0.87003584	0.00982572
0.87087505	0.00935139
0.87171495	0.00877918
0.87255554	0.00825541
0.87339683	0.00777430
0.87423881	0.00739270
0.87508149	0.00726183
0.87592486	0.00732808
0.87676892	0.00755508
0.87761368	0.00784768
0.87845914	0.00824133
0.87930528	0.00864230
0.88015213	0.00912566
0.88099967	0.00954005
0.88184790	0.00986697
0.88269683	0.01005737
0.88354645	0.00998796
0.88439676	0.00981133
0.88524777	0.00939647
0.88609948	0.00885667
0.88695188	0.00810652
0.88780497	0.00753134
0.88865876	0.00709392
0.88951324	0.00700291
0.89036842	0.00707936
0.89122429	0.00738203
0.89208086	0.00809971
0.89293812	0.00883833
0.89379607	0.00995090
0.89465472	0.01120915
0.89551406	0.01242772
0.89637410	0.01370406
0.89723484	0.01498123
0.89809626	0.01611598
0.89895839	0.01721573
0.89982120	0.01821701
0.90068471	0.01934118
0.90154892	0.02040757
0.90241382	0.02156592
0.90327941	0.02269579
0.90414570	0.02373531
0.90501268	0.02457384
0.90588036	0.02532203
0.90674873	0.02582365
0.90761780	0.02603309
0.90848756	0.02574857
0.90935802	0.02528420
0.91022917	0.02439421
0.91110101	0.02347898
0.91197355	0.02249785
0.91284678	0.02165954
0.91372071	0.02075266
0.91459533	0.02016478
0.91547065	0.01968983
0.91634666	0.01964376
0.91722337	0.01972708
0.91810077	0.02014812
0.91897886	0.02051789
0.91985765	0.02092103
0.92073714	0.02107759
0.92161732	0.02125938
0.92249819	0.02119295
0.92337976	0.02119895
0.92426202	0.02116813
0.92514497	0.02102623
0.92602862	0.02094190
0.92691297	0.02107323
0.92779801	0.02121840
0.92868374	0.02136763
0.92957017	0.02159254
0.93045729	0.02185734
0.93134511	0.02185276
0.93223362	0.02172694
0.93312283	0.02139359
0.93401273	0.02094101
0.93490333	0.02011531
0.93579462	0.01918829
0.93668660	0.01793433
0.93757928	0.01647731
0.93847265	0.01479956
0.93936672	0.01321967
0.94026148	0.01171770
0.94115694	0.01033617
0.94205309	0.00898821
0.94294994	0.00794319
0.94384748	0.00711695
0.94474571	0.00700100
0.94564464	0.00700100
0.94654426	0.00700100
0.94744458	0.00700100
0.94834560	0.00700100
0.94924730	0.00700100
0.95014970	0.00700100
0.95105280	0.00700100
0.95195659	0.00768629
0.95286108	0.00849761
0.95376625	0.00942244
0.95467213	0.01050536
0.95557870	0.01144627
0.95648596	0.01234100
0.95739392	0.01321111
0.95830257	0.01394429
0.95921192	0.01443253
0.96012196	0.01465708
0.96103269	0.01460882
0.96194412	0.01426880
0.96285625	0.01382361
0.96376906	0.01317476
0.96468258	0.01245103
0.96559678	0.01169171
0.96651169	0.01111488
0.96742728	0.01081454
0.96834357	0.01063158
0.96926056	0.01086266
0.97017824	0.01134234
0.97109661	0.01208062
0.97201568	0.01297474
0.97293545	0.01417464
0.97385590	0.01549071
0.97477706	0.01660577
0.97569890	0.01772816
0.97662145	0.01851607
0.97754468	0.01944641
0.97846861	0.02012691
0.97939324	0.02079600
0.98031856	0.02144313
0.98124457	0.02220805
0.98217128	0.02318783
0.98309868	0.02418122
0.98402678	0.02535326
0.98495557	0.02667910
0.98588506	0.02791623
0.98681524	0.02910047
0.98774611	0.03003974
0.98867768	0.03050458
0.98960994	0.03045916
0.99054290	0.03000115
0.99147656	0.02909962
0.99241090	0.02801008
0.99334595	0.02670694
0.99428168	0.02532546
0.99521811	0.02384958
0.99615524	0.02244918
0.99709306	0.02117981
0.99803157	0.02020747
0.99897078	0.01955170
0.99991068	0.01908718
1.00085128	0.01872274
1.00179257	0.01856584
1.00273456	0.01845979
1.00367724	0.01869127
1.00462062	0.01865521
1.00556469	0.01900448
1.00650945	0.01937268
1.00745491	0.01983060
1.00840106	0.02019046
1.00934791	0.02064878
1.01029546	0.02105421
1.01124369	0.02131723
1.01219262	0.02133365
1.01314225	0.02120279
1.01409257	0.02073256
1.01504358	0.02014129
1.01599529	0.01938603
1.01694770	0.01850504
1.01790080	0.01739050
1.01885459	0.01608063
1.01980908	0.01468817
1.02076426	0.01308004
1.02172013	0.01149736
1.02267670	0.00996715
1.02363397	0.00860806
1.02459193	0.00770163
1.02555058	0.00707201
1.02650993	0.00700100
1.02746998	0.00700100
1.02843071	0.00700100
1.02939215	0.00700100
1.03035427	0.00700100
1.03131709	0.00700100
1.03228061	0.00700100
1.03324482	0.00700100
1.03420972	0.00708337
1.03517532	0.00758451
1.03614161	0.00800055
1.03710860	0.00860361
1.03807628	0.00921948
1.03904466	0.00997675
1.04001373	0.01100257
1.04098350	0.01194152
1.04195396	0.01296755
1.04292511	0.01401108
1.04389696	0.01501126
1.04486951	0.01578583
1.04584274	0.01662427
1.04681668	0.01699763
1.04779130	0.01723021
1.04876663	0.01715963
1.04974264	0.01706180
1.05071935	0.01670660
1.05169676	0.01633472
1.05267486	0.01588594
1.05365365	0.01556716
1.05463314	0.01551530
1.05561332	0.01566751
1.05659420	0.01592144
1.05757577	0.01646915
1.05855804	0.01709398
1.05954100	0.01784250
1.06052465	0.01866060
1.06150900	0.01963332
1.06249405	0.02035601
1.06347979	0.02126180
1.06446622	0.02201378
1.06545335	0.02292120
1.06644117	0.02368945
1.06742969	0.02464569
1.06841890	0.02545464
1.06940880	0.02626929
1.07039940	0.02693337
1.07139070	0.02751038
1.07238269	0.02800357
1.07337537	0.02820786
1.07436875	0.02814605
1.07536282	0.02803133
1.07635759	0.02760167
1.07735305	0.02689775
1.07834920	0.02595865
1.07934605	0.02471764
1.08034360	0.02347580
1.08134184	0.02226407
1.08234077	0.02115895
1.08334040	0.02044568
1.08434072	0.01992589
1.08534174	0.01974343
1.08634345	0.01959656
1.08734586	0.01973249
1.08834896	0.01964951
1.08935275	0.01953804
1.09035724	0.01919832
1.09136243	0.01880304
1.09236831	0.01821712
1.09337488	0.01760456
1.09438215	0.01666851
1.09539011	0.01589379
1.09639877	0.01511014
1.09740812	0.01448476
1.09841816	0.01383354
1.09942890	0.01338678
1.10044034	0.01324032
1.10145246	0.01318400
1.10246529	0.01321719
1.10347881	0.01309535
1.10449302	0.01274605
1.10550792	0.01253164
1.10652353	0.01211684
1.10753982	0.01152950
1.10855681	0.01104450
1.10957450	0.01041871
1.11059288	0.00973860
1.11161195	0.00897548
1.11263172	0.00819956
1.11365218	0.00758658
1.11467334	0.00700100
1.11569519	0.00700100
1.11671773	0.00700100
1.11774097	0.00700100
1.11876491	0.00700100
1.11978954	0.00700100
1.12081486	0.00700100
1.12184088	0.00719098
1.12286759	0.00759794
1.12389500	0.00797975
1.12492310	0.00842118
1.12595190	0.00904875
1.12698139	0.00985252
1.12801158	0.01052547
1.12904246	0.01126718
1.13007403	0.01185183
1.13110630	0.01246538
1.13213926	0.01324229
1.13317292	0.01396772
1.13420727	0.01477882
1.13524232	0.01537059
1.13627806	0.01604069
1.13731449	0.01661029
1.13835162	0.01707124
1.13938945	0.01753118
1.14042797	0.01785359
1.14146718	0.01809705
1.14250709	0.01846502
1.14354769	0.01856689
1.14458899	0.01899509
1.14563098	0.01939642
1.14667366	0.01998637
1.14771705	0.02051182
1.14876112	0.02120958
1.14980589	0.02174236
1.15085135	0.02237726
1.15189751	0.02268420
1.15294436	0.02302777
1.15399191	0.02288874
1.15504015	0.02263334
1.15608909	0.02206139
1.15713872	0.02166927
1.15818904	0.02112009
1.15924006	0.02101444
1.16029178	0.02105099
1.16134419	0.02147166
1.16239729	0.02179122
1.16345109	0.02226824
1.16450558	0.02267936
1.16556076	0.02305384
1.16661665	0.02314268
1.16767322	0.02320467
1.16873049	0.02301356
1.16978845	0.02268818
1.17084711	0.02205112
1.17190647	0.02148952
1.17296651	0.02095214
1.17402726	0.02037286
1.17508869	0.01950426
1.17615082	0.01876078
1.17721365	0.01803095
1.17827717	0.01740934
1.17934138	0.01672995
1.18040629	0.01624018
1.18147190	0.01561125
1.18253820	0.01486920
1.18360519	0.01397009
1.18467287	0.01316151
1.18574126	0.01215456
1.18681033	0.01127641
1.18788010	0.01049286
1.18895057	0.00985721
1.19002173	0.00923866
1.19109358	0.00884817
1.19216613	0.00855859
1.19323937	0.00828143
1.19431331	0.00803580
1.19538794	0.00785771
1.19646327	0.00759195
1.19753929	0.00755345
1.19861600	0.00742934
1.19969341	0.00744970
1.20077152	0.00745055
1.20185031	0.00741991
1.20292981	0.00719530
1.20401000	0.00705097
1.20509088	0.00700100
1.20617245	0.00700100
1.20725472	0.00700100
1.20833769	0.00700100
1.20942135	0.00709976
1.21050570	0.00731022
1.21159075	0.00753334
1.21267650	0.00784216
1.21376293	0.00812147
1.21485007	0.00847648
1.21593789	0.00886687
1.21702642	0.00920581
1.21811563	0.00943569
1.21920554	0.00969181
1.22029615	0.00986147
1.22138744	0.00990051
1.22247944	0.00996071
1.22357213	0.01019243
1.22466551	0.01061253
1.22575959	0.01116468
1.22685436	0.01199311
1.22794982	0.01293120
1.22904598	0.01398404
1.23014284	0.01518213
1.23124039	0.01641076
1.23233863	0.01748394
1.23343757	0.01841145
1.23453720	0.01942441
1.23563753	0.02001989
1.23673855	0.02043715
1.23784027	0.02070549
1.23894268	0.02095489
1.24004579	0.02107898
1.24114959	0.02116034
1.24225408	0.02129867
1.24335927	0.02162967
1.24446515	0.02156922
1.24557173	0.02172281
1.24667900	0.02167863
1.24778697	0.02176386
1.24889563	0.02162530
1.25000498	0.02160635
1.25111503	0.02140105
1.25222578	0.02125190
1.25333722	0.02108241
1.25444935	0.02096582
1.25556218	0.02078167
1.25667570	0.02067321
1.25778992	0.02050209
1.25890483	0.02054337
1.26002044	0.02038202
1.26113674	0.02041028
1.26225373	0.02034984
1.26337142	0.02024463
1.26448980	0.01992377
1.26560888	0.01960210
1.26672865	0.01921938
1.26784912	0.01876588
1.26897028	0.01821715
1.27009214	0.01772946
1.27121469	0.01720495
1.27233794	0.01681511
1.27346187	0.01642915
1.27458651	0.01610747
1.27571184	0.01572314
1.27683786	0.01527289
1.27796458	0.01487918
1.27909199	0.01445904
1.28022010	0.01391602
1.28134890	0.01347674
1.28247839	0.01275916
1.28360858	0.01189447
1.28473947	0.01108045
1.28587105	0.01015412
1.28700332	0.00929106
1.28813629	0.00845018
1.28926995	0.00757654
1.29040431	0.00705333
1.29153936	0.00700100
1.29267510	0.00700100
1.29381154	0.00700100
1.29494868	0.00700100
1.29608651	0.00700100
1.29722503	0.00700100
1.29836425	0.00702808
1.29950416	0.00760430
1.30064477	0.00817843
1.30178607	0.00848379
1.30292806	0.00879912
1.30407075	0.00906256
1.30521414	0.00931462
1.30635822	0.00947654
1.30750299	0.00965454
1.30864846	0.00993772
1.30979462	0.01017330
1.31094148	0.01042780
1.31208903	0.01071301
1.31323728	0.01115143
1.31438622	0.01163745
1.31553586	0.01209234
1.31668619	0.01253930
1.31783721	0.01294862
1.31898893	0.01324687
1.32014134	0.01348570
1.32129445	0.01367712
1.32244825	0.01384495
1.32360275	0.01392468
1.32475794	0.01407297
1.32591382	0.01430834
1.32707040	0.01475143
1.32822768	0.01526737
1.32938565	0.01594301
1.33054431	0.01651529
1.33170367	0.01725156
1.33286372	0.01794062
1.33402447	0.01863030
1.33518591	0.01906851
1.33634804	0.01973174
1.33751087	0.02007637
1.33867440	0.02044500
1.33983862	0.02076277
1.34100353	0.02116599
1.34216914	0.02143004
1.34333544	0.02179399
1.34450244	0.02212336
1.34567013	0.02245821
1.34683852	0.02264253
1.34800760	0.02277882
1.34917737	0.02271898
1.35034784	0.02268580
1.35151901	0.02235029
1.35269087	0.02187683
1.35386342	0.02125242
1.35503667	0.02058630
1.35621061	0.01987422
1.35738524	0.01908704
1.35856057	0.01837352
1.35973660	0.01765634
1.36091332	0.01707587
1.36209073	0.01652043
1.36326884	0.01617250
1.36444765	0.01587871
1.36562714	0.01566852
1.36680734	0.01559221
1.36798822	0.01551569
1.36916980	0.01563326
1.37035208	0.01564178
1.37153505	0.01561837
1.37271871	0.01542568
1.37390307	0.01516748
1.37508813	0.01480715
1.37627387	0.01438314
1.37746032	0.01405149
1.37864745	0.01367143
1.37983528	0.01313918
1.38102381	0.01266878
1.38221303	0.01215443
1.38340295	0.01163867
1.38459356	0.01115464
1.38578486	0.01068953
1.38697686	0.01018495
1.38816955	0.00965433
1.38936294	0.00901670
1.39055702	0.00835078
1.39175180	0.00774875
1.39294727	0.00721566
1.39414343	0.00700100
1.39534029	0.00700100
1.39653784	0.00700100
1.39773609	0.00700100
1.39893504	0.00700100
1.40013467	0.00700100
1.40133501	0.00700100
1.40253603	0.00709562
1.40373775	0.00745953
1.40494017	0.00767139
1.40614328	0.00816482
1.40734708	0.00853355
1.40855158	0.00896147
1.40975677	0.00946854
1.41096266	0.00980370
1.41216924	0.01033518
1.41337652	0.01079525
1.41458449	0.01138656
1.41579316	0.01218456
1.41700252	0.01287982
1.41821257	0.01338343
1.41942332	0.01389315
1.42063477	0.01421406
1.42184690	0.01466905
1.42305974	0.01476840
1.42427326	0.01507040
1.42548749	0.01500293
1.42670240	0.01503514
1.42791801	0.01493471
1.42913432	0.01481678
1.43035132	0.01462194
1.43156901	0.01452619
1.43278740	0.01458872
1.43400648	0.01486407
1.43522626	0.01532170
1.43644673	0.01595246
1.43766790	0.01654010
1.43888976	0.01723434
1.44011231	0.01763155
1.44133556	0.01824238
1.44255951	0.01873277
1.44378415	0.01931797
1.44500948	0.01968588
1.44623551	0.02009855
1.44746223	0.02012303
1.44868964	0.02024110
1.44991776	0.02011422
1.45114656	0.02002233
1.45237606	0.01978477
1.45360626	0.01957733
1.45483714	0.01934669
1.45606873	0.01920374
1.45730101	0.01890290
1.45853398	0.01875242
1.45976765	0.01864670
1.46100201	0.01839530
1.46223706	0.01800475
1.46347281	0.01769150
1.46470926	0.01715773
1.46594640	0.01654338
1.46718423	0.01582079
1.46842276	0.01517857
1.46966198	0.01446148
1.47090190	0.01405363
1.47214251	0.01362442
1.47338382	0.01337852
1.47462582	0.01312876
1.47586851	0.01280860
1.47711190	0.01250268
1.47835599	0.01223156
1.47960076	0.01177976
1.48084624	0.01138616
1.48209240	0.01096163
1.48333927	0.01058491
1.48458682	0.01013963
1.48583507	0.00994236
1.48708402	0.00968059
1.48833366	0.00948555
1.48958399	0.00935561
1.49083502	0.00929709
1.49208674	0.00920276
1.49333916	0.00909948
1.49459227	0.00897098
1.49584608	0.00882375
1.49710058	0.00867388
1.49835578	0.00844242
1.49961167	0.00809134
1.50086825	0.00776541
1.50212553	0.00728540
1.50338351	0.00700100
1.50464217	0.00700100
1.50590154	0.00700100
1.50716159	0.00700100
1.50842234	0.00700100
1.50968379	0.00700100
1.51094593	0.00700100
1.51220877	0.00725342
1.51347230	0.00760603
1.51473652	0.00799136
1.51600144	0.00852541
1.51726705	0.00897381
1.51853336	0.00929444
1.51980036	0.00966614
1.52106806	0.01009745
1.52233645	0.01047668
1.52360553	0.01088133
1.52487531	0.01130287
1.52614578	0.01168292
1.52741695	0.01203610
1.52868882	0.01232825
1.52996137	0.01260006
1.53123463	0.01298640
1.53250857	0.01334670
1.53378321	0.01372126
1.53505855	0.01407627
1.53633458	0.01447422
1.53761130	0.01486971
1.53888872	0.01520743
1.54016684	0.01539624
1.54144564	0.01567211
1.54272515	0.01571441
1.54400534	0.01579661
1.54528623	0.01573801
1.54656782	0.01594063
1.54785010	0.01602852
1.54913307	0.01627835
1.55041674	0.01631089
1.55170111	0.01645331
1.55298617	0.01651027
1.55427192	0.01658270
1.55555837	0.01653386
1.55684551	0.01640934
1.55813334	0.01627099
1.55942187	0.01608788
1.56071110	0.01593324
1.56200102	0.01594708
1.56329163	0.01597311
1.56458294	0.01603231
1.56587494	0.01597595
1.56716764	0.01595682
1.56846103	0.01599425
1.56975512	0.01595274
1.57104990	0.01591692
1.57234537	0.01590309
1.57364154	0.01567196
1.57493841	0.01541886
1.57623597	0.01504776
1.57753422	0.01468236
1.57883317	0.01417779
1.58013281	0.01365594
1.58143315	0.01288953
1.58273418	0.01211724
1.58403590	0.01149060
1.58533832	0.01103242
1.58664144	0.01053925
1.58794525	0.01020966
1.58924975	0.00980275
1.59055495	0.00955942
1.59186084	0.00929289
1.59316743	0.00903267
1.59447471	0.00883796
1.59578268	0.00840542
1.59709136	0.00825465
1.59840072	0.00807724
1.59971078	0.00771102
1.60102153	0.00738917
1.60233298	0.00717027
1.60364512	0.00700100
1.60495796	0.00700100
1.60627149	0.00700100
1.60758572	0.00700100
1.60890064	0.00700100
1.61021625	0.00700100
1.61153256	0.00709236
1.61284957	0.00718219
1.61416727	0.00736621
1.61548566	0.00750242
1.61680475	0.00759794
1.61812453	0.00757627
1.61944501	0.00760607
1.62076618	0.00749896
1.62208804	0.00745074
1.62341060	0.00754396
1.62473386	0.00759298
1.62605781	0.00779337
1.62738245	0.00800799
1.62870779	0.00807003
1.63003382	0.00813145
1.63136055	0.00824740
1.63268797	0.00843273
1.63401608	0.00855418
1.63534489	0.00874785
1.63667440	0.00899889
1.63800460	0.00940273
1.63933549	0.00962915
1.64066708	0.00997886
1.64199936	0.01033835
1.64333234	0.01082377
1.64466601	0.01125303
1.64600037	0.01187029
1.64733544	0.01230281
1.64867119	0.01295261
1.65000764	0.01339815
1.65134478	0.01391449
1.65268262	0.01425424
1.65402115	0.01458016
1.65536038	0.01469530
1.65670030	0.01494146
1.65804092	0.01486291
1.65938223	0.01484051
1.66072424	0.01482056
1.66206694	0.01474933
1.66341033	0.01468869
1.66475442	0.01465491
1.66609920	0.01471959
1.66744468	0.01486647
1.66879085	0.01489859
1.67013772	0.01502919
1.67148528	0.01510689
1.67283353	0.01516425
1.67418248	0.01493922
1.67553213	0.01492171
1.67688247	0.01456485
1.67823350	0.01422994
1.67958523	0.01397724
1.68093765	0.01386208
1.68229077	0.01373959
1.68364458	0.01352188
1.68499908	0.01321059
1.68635429	0.01316052
1.68771018	0.01297455
1.68906677	0.01298633
1.69042405	0.01299568
1.69178203	0.01314744
1.69314070	0.01306564
1.69450007	0.01306766
1.69586013	0.01281333
1.69722089	0.01264933
1.69858234	0.01224038
1.69994448	0.01186459
1.70130732	0.01141353
1.70267086	0.01115554
1.70403509	0.01077690
1.70540001	0.01040356
1.70676563	0.01005584
1.70813194	0.00972277
1.70949894	0.00941636
1.71086665	0.00909775
1.71223504	0.00860884
1.71360413	0.00812767
1.71497391	0.00776124
1.71634439	0.00744587
1.71771557	0.00718684
1.71908743	0.00700924
1.72046000	0.00700100
1.72183325	0.00700100
1.72320720	0.00700100
1.72458185	0.00700100
1.72595719	0.00700100
1.72733322	0.00700100
1.72870995	0.00710645
1.73008738	0.00740482
1.73146550	0.00785779
1.73284431	0.00826865
1.73422381	0.00867138
1.73560402	0.00881837
1.73698491	0.00886160
1.73836650	0.00886718
1.73974879	0.00874847
1.74113177	0.00870014
1.74251544	0.00868945
1.74389981	0.00855181
1.74528487	0.00860643
1.74667063	0.00874814
1.74805708	0.00884914
1.74944423	0.00911087
1.75083207	0.00932378
1.75222060	0.00962621
1.75360983	0.00994063
1.75499976	0.01019239
1.75639037	0.01029503
1.75778169	0.01036227
1.75917370	0.01046409
1.76056640	0.01054678
1.76195979	0.01058920
1.76335388	0.01086598
1.76474867	0.01107259
1.76614415	0.01139922
1.76754032	0.01167133
1.76893719	0.01209541
1.77033476	0.01249143
1.77173301	0.01299059
1.77313197	0.01314225
1.77453161	0.01351120
1.77593195	0.01384841
1.77733299	0.01417343
1.77873472	0.01433303
1.78013715	0.01455285
1.78154026	0.01468600
1.78294408	0.01474632
1.78434859	0.01475924
1.78575379	0.01478639
1.78715969	0.01476064
1.78856628	0.01485454
1.78997356	0.01474741
1.79138154	0.01463622
1.79279022	0.01446562
1.79419959	0.01431211
1.79560965	0.01408435
1.79702041	0.01388913
1.79843186	0.01359931
1.79984401	0.01345068
1.80125685	0.01315802
1.80267039	0.01294103
1.80408462	0.01262557
1.80549954	0.01242974
1.80691516	0.01212894
1.80833148	0.01202100
1.80974849	0.01188458
1.81116619	0.01179943
1.81258459	0.01178793
1.81400368	0.01185049
1.81542347	0.01176168
1.81684395	0.01169077
1.81826512	0.01159137
1.81968699	0.01159677
1.82110956	0.01147235
1.82253282	0.01128588
1.82395677	0.01101762
1.82538142	0.01065904
1.82680676	0.01026709
1.82823280	0.00989385
1.82965953	0.00954889
1.83108695	0.00924828
1.83251508	0.00897210
1.83394389	0.00871015
1.83537340	0.00835848
1.83680360	0.00817486
1.83823450	0.00807364
1.83966609	0.00793661
1.84109838	0.00781240
1.84253136	0.00772785
1.84396504	0.00755136
1.84539941	0.00730082
1.84683447	0.00710233
1.84827023	0.00700100
1.84970669	0.00700100
1.85114384	0.00700100
1.85258168	0.00700100
1.85402022	0.00700100
1.85545945	0.00700100
1.85689938	0.00726803
1.85834000	0.00762495
1.85978131	0.00802439
1.86122332	0.00832577
1.86266603	0.00859236
1.86410942	0.00876739
1.86555352	0.00897396
1.86699831	0.00915754
1.86844379	0.00920155
1.86988996	0.00933305
1.87133684	0.00950076
1.87278440	0.00947316
1.87423266	0.00954077
1.87568162	0.00951582
1.87713127	0.00958547
1.87858161	0.00978898
1.88003265	0.00992374
1.88148438	0.01006011
1.88293681	0.01024472
1.88438993	0.01031681
1.88584374	0.01050812
1.88729825	0.01038632
1.88875346	0.01049035
1.89020936	0.01062226
1.89166595	0.01088193
1.89312324	0.01109562
1.89458122	0.01141327
1.89603990	0.01183652
1.89749927	0.01212101
1.89895934	0.01243480
1.90042010	0.01262224
1.90188155	0.01300398
1.90334370	0.01326365
1.90480655	0.01336850
1.90627009	0.01358077
1.90773432	0.01362174
1.90919925	0.01363259
1.91066487	0.01361536
1.91213119	0.01364147
1.91359820	0.01360736
1.91506590	0.01365259
1.91653430	0.01347851
1.91800340	0.01339699
1.91947319	0.01309188
1.92094367	0.01288443
1.92241485	0.01270424
1.92388672	0.01267054
1.92535929	0.01276745
1.92683255	0.01267393
1.92830650	0.01259322
1.92978115	0.01255423
1.93125650	0.01230039
1.93273254	0.01201359
1.93420927	0.01179394
1.93568670	0.01151203
1.93716482	0.01121364
1.93864364	0.01091667
1.94012315	0.01062092
1.94160336	0.01043462
1.94308426	0.01010124
1.94456585	0.01004495
1.94604814	0.01006862
1.94753113	0.01007438
1.94901480	0.01010151
1.95049918	0.01011582
1.95198424	0.00994498
1.95347001	0.00967609
1.95495646	0.00946742
1.95644361	0.00924023
1.95793146	0.00908446
1.95942000	0.00883631
1.96090923	0.00862704
1.96239916	0.00826130
1.96388978	0.00812893
1.96538110	0.00798922
1.96687311	0.00787007
1.96836582	0.00778184
1.96985922	0.00763420
1.97135332	0.00741353
1.97284811	0.00731865
1.97434359	0.00722167
1.97583977	0.00704675
1.97733664	0.00700100
1.97883421	0.00700100
1.98033248	0.00700100
1.98183143	0.00700100
1.98333108	0.00700100
1.98483143	0.00709436
1.98633247	0.00728244
1.98783420	0.00747986
1.98933663	0.00762641
1.99083976	0.00758619
1.99234358	0.00772481
1.99384809	0.00788073
1.99535330	0.00804843
1.99685920	0.00816569
1.99836579	0.00834968
1.99987308	0.00830173
2.00138107	0.00854065
2.00288975	0.00863268
2.00439912	0.00876194
2.00590919	0.00883239
2.00741995	0.00903917
2.00893141	0.00916172
2.01044356	0.00924641
2.01195641	0.00941881
2.01346995	0.00968377
2.01498419	0.00990764
2.01649912	0.01024868
2.01801474	0.01052361
2.01953106	0.01077006
2.02104807	0.01098802
2.02256578	0.01119378
2.02408418	0.01145406
2.02560328	0.01149685
2.02712307	0.01150709
2.02864356	0.01142273
2.03016474	0.01131313
2.03168661	0.01131788
2.03320918	0.01131551
2.03473244	0.01143236
2.03625640	0.01161736
2.03778106	0.01190613
2.03930640	0.01203132
2.04083244	0.01230868
2.04235918	0.01237365
2.04388661	0.01235969
2.04541474	0.01228183
2.04694355	0.01245463
2.04847307	0.01230313
2.05000328	0.01236239
2.05153418	0.01227742
2.05306578	0.01213711
2.05459807	0.01198663
2.05613105	0.01190612
2.05766474	0.01199225
2.05919911	0.01197666
2.06073418	0.01196349
2.06226994	0.01193488
2.06380640	0.01176059
2.06534356	0.01157877
2.06688140	0.01128139
2.06841995	0.01103590
2.06995918	0.01063680
2.07149911	0.01036302
2.07303974	0.00999769
2.07458106	0.00977885
2.07612307	0.00952643
2.07766578	0.00938713
2.07920919	0.00934957
2.08075328	0.00942836
2.08229808	0.00936964
2.08384356	0.00928894
2.08538974	0.00893560
2.08693662	0.00878044
2.08848419	0.00837931
2.09003246	0.00813971
2.09158141	0.00781385
2.09313107	0.00758158
2.09468142	0.00739956
2.09623246	0.00724988
2.09778420	0.00709132
2.09933663	0.00705798
2.10088975	0.00703721
2.10244357	0.00714052
2.10399809	0.00721452
2.10555330	0.00740154
2.10710920	0.00750066
2.10866580	0.00745901
2.11022309	0.00737076
2.11178108	0.00727356
2.11333976	0.00705673
2.11489914	0.00700100
2.11645921	0.00700057
2.11801998	0.00700100
2.11958144	0.00700100
2.12114359	0.00700100
2.12270644	0.00700100
2.12426998	0.00700100
2.12583422	0.00700100
2.12739915	0.00707578
2.12896478	0.00714385
2.13053110	0.00741619
2.13209812	0.00755018
2.13366583	0.00760301
2.13523423	0.00793048
2.13680333	0.00815562
2.13837312	0.00840070
2.13994361	0.00865758
2.14151479	0.00887437
2.14308667	0.00907897
2.14465924	0.00926627
2.14623251	0.00948449
2.14780647	0.00971879
2.14938112	0.00997444
2.15095647	0.01011454
2.15253252	0.01033786
2.15410925	0.01050135
2.15568669	0.01071245
2.15726481	0.01090321
2.15884364	0.01109152
2.16042315	0.01113091
2.16200336	0.01121507
2.16358427	0.01102984
2.16516587	0.01105702
2.16674816	0.01106550
2.16833115	0.01121617
2.16991483	0.01127733
2.17149921	0.01138203
2.17308428	0.01141064
2.17467005	0.01161970
2.17625651	0.01169979
2.17784367	0.01185229
2.17943152	0.01184774
2.18102006	0.01195631
2.18260930	0.01197779
2.18419923	0.01205705
2.18578986	0.01204925
2.18738118	0.01195253
2.18897320	0.01169956
2.19056591	0.01151617
2.19215932	0.01126320
2.19375342	0.01124929
2.19534821	0.01113874
2.19694370	0.01125930
2.19853988	0.01146247
2.20013676	0.01161356
2.20173434	0.01170178
2.20333260	0.01158573
2.20493156	0.01129472
2.20653122	0.01105477
2.20813157	0.01078552
2.20973262	0.01055494
2.21133436	0.01017013
2.21293679	0.00977678
2.21453992	0.00950042
2.21614374	0.00920269
2.21774826	0.00891290
2.21935347	0.00879035
2.22095938	0.00854816
2.22256598	0.00832306
2.22417327	0.00818667
2.22578126	0.00799413
2.22738995	0.00779588
2.22899932	0.00756978
2.23060940	0.00747367
2.23222017	0.00742721
2.23383163	0.00723609
2.23544378	0.00714242
2.23705664	0.00700100
2.23867018	0.00700100
2.24028442	0.00705525
2.24189936	0.00708160
2.24351498	0.00710694
2.24513131	0.00702714
2.24674833	0.00700100
2.24836604	0.00707535
2.24998445	0.00707933
2.25160355	0.00707433
2.25322334	0.00700100
2.25484383	0.00700100
2.25646502	0.00700100
2.25808690	0.00700100
2.25970947	0.00700100
2.26133274	0.00710611
2.26295670	0.00724948
2.26458136	0.00721625
2.26620671	0.00745618
2.26783276	0.00753233
2.26945950	0.00760888
2.27108693	0.00767812
2.27271506	0.00790828
2.27434389	0.00787294
2.27597340	0.00804716
2.27760362	0.00818373
2.27923452	0.00840759
2.28086613	0.00857101
2.28249842	0.00881013
2.28413141	0.00911862
2.28576510	0.00926924
2.28739948	0.00943023
2.28903455	0.00965876
2.29067032	0.00973837
2.29230679	0.00968676
2.29394394	0.00993950
2.29558180	0.01013528
2.29722034	0.01048955
2.29885958	0.01073660
2.30049952	0.01099300
2.30214015	0.01128848
2.30378147	0.01159595
2.30542349	0.01171869
2.30706621	0.01193014
2.30870961	0.01197963
2.31035372	0.01196158
2.31199851	0.01180763
2.31364401	0.01177331
2.31529019	0.01157542
2.31693707	0.01155228
2.31858465	0.01158286
2.32023292	0.01167855
2.32188188	0.01166741
2.32353154	0.01191364
2.32518189	0.01200994
2.32683294	0.01195608
2.32848468	0.01195187
2.33013712	0.01192569
2.33179025	0.01178964
2.33344407	0.01163325
2.33509859	0.01146139
2.33675381	0.01140916
2.33840972	0.01120679
2.34006632	0.01107908
2.34172362	0.01092900
2.34338161	0.01084056
2.34504029	0.01072567
2.34669968	0.01070762
2.34835975	0.01079435
2.35002052	0.01076063
2.35168199	0.01059793
2.35334414	0.01035874
2.35500700	0.01012300
2.35667055	0.00976702
2.35833479	0.00954980
2.35999972	0.00939280
2.36166536	0.00917740
2.36333168	0.00897238
2.36499870	0.00888780
2.36666642	0.00873365
2.36833483	0.00860187
2.37000393	0.00839401
2.37167373	0.00814362
2.37334422	0.00799049
2.37501541	0.00773094
2.37668729	0.00741483
2.37835987	0.00715082
2.38003314	0.00700468
2.38170710	0.00700100
2.38338176	0.00700100
2.38505711	0.00700100
2.38673316	0.00700100
2.38840991	0.00700100
2.39008734	0.00700100
2.39176547	0.00701758
2.39344430	0.00703965
2.39512382	0.00709590
2.39680404	0.00719053
2.39848495	0.00727609
2.40016655	0.00739279
2.40184885	0.00750215
2.40353184	0.00758302
2.40521553	0.00766024
2.40689991	0.00783613
2.40858499	0.00782586
2.41027076	0.00797103
2.41195723	0.00809727
2.41364439	0.00797612
2.41533224	0.00801224
2.41702079	0.00803819
2.41871003	0.00802995
2.42039997	0.00808540
2.42209060	0.00820758
2.42378193	0.00843474
2.42547395	0.00872640
2.42716667	0.00910105
2.42886008	0.00938762
2.43055418	0.00966890
2.43224898	0.00995343
2.43394448	0.01013766
2.43564067	0.01021040
2.43733755	0.01033603
2.43903513	0.01047917
2.44073340	0.01062881
2.44243236	0.01085454
2.44413202	0.01097835
2.44583238	0.01123846
2.44753343	0.01150409
2.44923517	0.01169727
2.45093761	0.01190428
2.45264074	0.01199493
2.45434457	0.01202291
2.45604909	0.01198822
2.45775431	0.01210247
2.45946022	0.01207104
2.46116683	0.01209251
2.46287413	0.01205945
2.46458212	0.01186750
2.46629081	0.01176141
2.46800019	0.01174870
2.46971027	0.01172867
2.47142104	0.01176642
2.47313251	0.01186195
2.47484467	0.01186714
2.47655753	0.01183083
2.47827108	0.01192554
2.47998532	0.01168578
2.48170026	0.01155263
2.48341589	0.01125753
2.48513222	0.01103811
2.48684925	0.01078574
2.48856696	0.01055920
2.49028537	0.01039817
2.49200448	0.01041761
2.49372428	0.01022831
2.49544478	0.01030838
2.49716596	0.01021836
2.49888785	0.01019425
2.50061043	0.01000495
2.50233370	0.00979204
2.50405767	0.00966621
2.50578233	0.00954283
2.50750769	0.00934050
2.50923374	0.00918944
2.51096048	0.00899688
2.51268792	0.00875956
2.51441605	0.00843029
2.51614488	0.00823367
2.51787441	0.00810011
2.51960462	0.00793705
2.52133554	0.00781488
2.52306714	0.00755620
2.52479944	0.00742081
2.52653244	0.00737392
2.52826613	0.00716345
2.53000051	0.00701688
2.53173559	0.00700100
2.53347137	0.00700100
2.53520783	0.00700100
2.53694500	0.00700100
2.53868285	0.00700195
2.54042141	0.00705456
2.54216065	0.00709715
2.54390059	0.00705383
2.54564123	0.00700100
2.54738256	0.00700100
2.54912458	0.00702329
2.55086730	0.00713170
2.55261071	0.00727519
2.55435482	0.00758652
2.55609962	0.00788423
2.55784511	0.00792967
2.55959131	0.00809147
2.56133819	0.00813628
2.56308577	0.00820226
2.56483404	0.00844768
2.56658301	0.00852262
2.56833268	0.00871595
2.57008303	0.00889260
2.57183408	0.00904850
2.57358583	0.00904205
2.57533827	0.00922746
2.57709141	0.00941510
2.57884524	0.00949593
2.58059976	0.00973830
2.58235498	0.01015665
2.58411089	0.01040208
2.58586750	0.01058992
2.58762480	0.01060524
2.58938280	0.01051700
2.59114149	0.01062977
2.59290088	0.01071243
2.59466096	0.01073243
2.59642173	0.01095506
2.59818320	0.01117525
2.59994536	0.01141904
2.60170822	0.01147649
2.60347178	0.01172658
2.60523602	0.01186926
2.60700096	0.01216452
2.60876660	0.01216397
2.61053293	0.01216159
2.61229995	0.01201558
2.61406767	0.01194341
2.61583609	0.01178661
2.61760520	0.01174659
2.61937500	0.01169069
2.62114550	0.01176136
2.62291669	0.01169570
2.62468857	0.01167358
2.62646115	0.01163397
2.62823443	0.01150768
2.63000840	0.01137368
2.63178306	0.01130782
2.63355842	0.01120249
2.63533448	0.01101150
2.63711122	0.01082541
2.63888867	0.01054451
2.64066680	0.01021355
2.64244563	0.01005960
2.64422516	0.00994999
2.64600538	0.00981557
2.64778629	0.00993710
2.64956790	0.00989708
2.65135020	0.00961007
2.65313320	0.00939101
2.65491689	0.00925496
2.65670128	0.00897284
2.65848636	0.00882417
2.66027214	0.00873044
2.66205861	0.00864078
2.66384577	0.00835600
2.66563363	0.00824356
2.66742219	0.00798056
2.66921143	0.00797146
2.67100138	0.00792188
2.67279201	0.00789894
2.67458335	0.00783716
2.67637537	0.00774404
2.67816809	0.00753637
2.67996151	0.00748537
2.68175562	0.00725980
2.68355042	0.00712716
2.68534592	0.00700100
2.68714211	0.00700100
2.68893900	0.00700100
2.69073658	0.00700100
2.69253486	0.00700100
2.69433383	0.00700100
2.69613349	0.00700100
2.69793385	0.00700100
2.69973491	0.00700100
2.70153666	0.00714850
2.70333910	0.00713884
2.70514224	0.00720422
2.70694607	0.00729869
2.70875060	0.00740700
2.71055582	0.00750657
2.71236173	0.00764865
2.71416834	0.00784973
2.71597565	0.00806811
2.71778365	0.00834671
2.71959234	0.00865338
2.72140173	0.00892079
2.72321181	0.00894407
2.72502259	0.00908106
2.72683406	0.00910779
2.72864622	0.00924621
2.73045909	0.00947964
2.73227264	0.00959406
2.73408689	0.00975750
2.73590183	0.00987497
2.73771747	0.00995866
2.73953380	0.01021122
2.74135083	0.01043977
2.74316855	0.01074461
2.74498697	0.01093513
2.74680608	0.01107273
2.74862588	0.01097230
2.75044638	0.01094491
2.75226758	0.01088375
2.75408947	0.01096215
2.75591205	0.01097586
2.75773533	0.01103473
2.75955930	0.01110336
2.76138397	0.01124585
2.76320933	0.01137288
2.76503538	0.01144538
2.76686213	0.01140965
2.76868958	0.01146263
2.77051772	0.01141591
2.77234655	0.01156756
2.77417608	0.01164434
2.77600630	0.01170687
2.77783722	0.01162455
2.77966883	0.01163622
2.78150113	0.01152134
2.78333413	0.01131675
2.78516783	0.01103850
2.78700222	0.01098242
2.78883730	0.01085392
2.79067308	0.01079622
2.79250955	0.01072631
2.79434672	0.01058539
2.79618458	0.01047865
2.79802313	0.01014568
2.79986239	0.00998299
2.80170233	0.00979996
2.80354297	0.00948733
2.80538430	0.00938080
2.80722633	0.00915830
2.80906905	0.00896489
2.81091247	0.00867424
2.81275658	0.00848592
2.81460139	0.00833301
2.81644689	0.00822464
2.81829309	0.00827253
2.82013998	0.00823049
2.82198756	0.00799700
2.82383584	0.00789962
2.82568481	0.00785168
2.82753448	0.00782043
2.82938484	0.00765204
2.83123590	0.00750604
2.83308765	0.00740683
2.83494009	0.00715686
2.83679323	0.00709890
2.83864707	0.00700100
2.84050160	0.00700100
2.84235682	0.00700100
2.84421274	0.00700100
2.84606935	0.00700100
2.84792666	0.00700100
2.84978466	0.00718217
2.85164336	0.00720561
2.85350275	0.00716558
2.85536283	0.00713737
2.85722361	0.00718989
2.85908508	0.00719873
2.86094725	0.00730782
2.86281011	0.00738518
2.86467367	0.00747963
2.86653792	0.00768882
2.86840287	0.00772304
2.87026851	0.00768322
2.87213484	0.00771907
2.87400187	0.00791362
2.87586960	0.00796737
2.87773802	0.00824492
2.87960713	0.00857211
2.88147694	0.00868040
2.88334744	0.00883506
2.88521864	0.00894172
2.88709053	0.00906546
2.88896311	0.00922420
2.89083639	0.00955302
2.89271037	0.00972966
2.89458503	0.00992990
2.89646040	0.00996820
2.89833646	0.01016193
2.90021321	0.01030602
2.90209065	0.01047533
2.90396880	0.01058524
2.90584763	0.01088965
2.90772716	0.01113303
2.90960739	0.01129257
2.91148830	0.01123321
2.91336992	0.01126093
2.91525223	0.01119343
2.91713523	0.01114791
2.91901893	0.01108528
2.92090332	0.01113579
2.92278840	0.01105038
2.92467418	0.01111391
2.92656066	0.01099758
2.92844783	0.01108715
2.93033569	0.01101801
2.93222425	0.01101644
2.93411350	0.01091150
2.93600345	0.01085926
2.93789409	0.01088148
2.93978543	0.01088153
2.94167746	0.01074404
2.94357018	0.01071316
2.94546360	0.01059683
2.94735772	0.01052038
2.94925253	0.01050496
2.95114803	0.01047897
2.95304423	0.01036427
2.95494112	0.01029596
2.95683870	0.00998431
2.95873699	0.00985090
2.96063596	0.00967760
2.96253563	0.00947135
2.96443600	0.00939673
2.96633705	0.00929444
2.96823881	0.00916834
2.97014126	0.00914723
2.97204440	0.00889093
2.97394823	0.00863056
2.97585277	0.00845563
2.97775799	0.00828153
2.97966391	0.00798779
2.98157053	0.00781023
2.98347784	0.00749105
2.98538584	0.00745631
2.98729454	0.00728688
2.98920393	0.00719701
2.99111402	0.00714090
2.99302480	0.00709841
2.99493627	0.00700100
2.99684845	0.00700790
2.99876131	0.00700100
3.00067487	0.00700100
3.00258912	0.00700100
3.00450407	0.00700100
3.00641971	0.00700100
3.00833605	0.00700100
3.01025308	0.00700100
3.01217081	0.00700100
3.01408923	0.00703800
3.01600835	0.00714683
3.01792816	0.00725774
3.01984866	0.00733203
3.02176986	0.00744457
3.02369175	0.00754164
3.02561434	0.00756954
3.02753762	0.00772338
3.02946160	0.00784304
3.03138627	0.00801112
3.03331164	0.00808684
3.03523770	0.00818025
3.03716445	0.00805353
3.03909190	0.00810666
3.04102004	0.00829569
3.04294888	0.00840904
3.04487841	0.00848415
3.04680864	0.00861866
3.04873956	0.00885326
3.05067118	0.00912103
3.05260349	0.00922767
3.05453649	0.00941202
3.05647019	0.00943891
3.05840458	0.00955653
3.06033967	0.00967904
3.06227546	0.00993399
3.06421193	0.01006768
3.06614910	0.01021359
3.06808697	0.01042541
3.07002553	0.01059898
3.07196479	0.01055852
3.07390474	0.01063607
3.07584538	0.01067414
3.07778672	0.01088455
3.07972875	0.01095863
3.08167148	0.01111206
3.08361490	0.01113691
3.08555902	0.01098984
3.08750383	0.01091358
3.08944933	0.01086417
3.09139553	0.01070164
3.09334243	0.01056109
3.09529002	0.01039856
3.09723830	0.01048424
3.09918728	0.01053208
3.10113695	0.01049833
3.10308732	0.01048290
3.10503838	0.01034987
3.10699013	0.01017453
3.10894258	0.01017232
3.11089573	0.00997398
3.11284957	0.00994085
3.11480410	0.00987760
3.11675933	0.00996003
3.11871525	0.00992283
3.12067187	0.00978064
3.12262918	0.00948629
3.12458719	0.00928043
3.12654589	0.00919175
3.12850528	0.00896432
3.13046537	0.00881054
3.13242615	0.00877863
3.13438763	0.00862098
3.13634981	0.00865458
3.13831267	0.00856387
3.14027623	0.00847336
3.14224049	0.00825122
3.14420544	0.00806469
3.14617109	0.00780593
3.14813743	0.00768226
3.15010446	0.00761718
3.15207219	0.00751203
3.15404061	0.00744614
3.15600973	0.00735543
3.15797954	0.00711986
3.15995005	0.00707979
3.16192125	0.00706737
3.16389314	0.00707760
3.16586573	0.00700100
3.16783902	0.00710353
3.16981300	0.00710158
3.17178767	0.00703149
3.17376304	0.00700100
3.17573910	0.00700100
3.17771586	0.00700100
3.17969331	0.00700100
3.18167146	0.00700100
3.18365030	0.00701807
3.18562983	0.00704334
3.18761006	0.00710302
3.18959098	0.00729067
3.19157260	0.00736501
3.19355491	0.00747109
3.19553792	0.00759752
3.19752162	0.00764500
3.19950602	0.00774517
3.20149111	0.00785349
3.20347689	0.00797279
3.20546337	0.00813767
3.20745055	0.00836643
3.20943842	0.00843079
3.21142698	0.00852425
3.21341624	0.00867753
3.21540619	0.00886092
3.21739683	0.00897839
3.21938818	0.00900228
3.22138021	0.00906928
3.22337294	0.00922155
3.22536637	0.00937381
3.22736048	0.00952404
3.22935530	0.00957986
3.23135080	0.00961839
3.23334701	0.00952264
3.23534390	0.00967348
3.23734149	0.00981211
3.23933978	0.00999062
3.24133876	0.01017808
3.24333843	0.01032402
3.24533880	0.01035523
3.24733987	0.01038725
3.24934163	0.01037289
3.25134408	0.01050257
3.25334722	0.01044750
3.25535107	0.01040954
3.25735560	0.01058235
3.25936083	0.01048579
3.26136676	0.01047794
3.26337338	0.01047904
3.26538069	0.01051349
3.26738870	0.01049994
3.26939740	0.01040094
3.27140680	0.01029299
3.27341689	0.01025747
3.27542768	0.01014788
3.27743916	0.01002121
3.27945133	0.00979119
3.28146420	0.00963360
3.28347777	0.00956308
3.28549202	0.00952105
3.28750698	0.00960026
3.28952263	0.00943616
3.29153897	0.00934123
3.29355600	0.00929268
3.29557373	0.00923030
3.29759216	0.00899783
3.29961128	0.00885570
3.30163109	0.00867837
3.30365160	0.00851569
3.30567281	0.00836095
3.30769470	0.00832441
3.30971730	0.00829233
3.31174058	0.00822996
3.31376456	0.00803818
3.31578924	0.00788466
3.31781461	0.00770428
3.31984067	0.00770028
3.32186743	0.00763058
3.32389489	0.00763717
3.32592304	0.00757683
3.32795188	0.00747864
3.32998142	0.00739592
3.33201165	0.00732702
3.33404257	0.00724918
3.33607419	0.00720796
3.33810651	0.00714196
3.34013952	0.00700100
3.34217322	0.00700100
3.34420762	0.00700100
3.34624271	0.00700100
3.34827850	0.00700100
3.35031498	0.00700100
3.35235216	0.00700100
3.35439003	0.00700100
3.35642859	0.00713740
3.35846785	0.00715626
3.36050781	0.00725399
3.36254846	0.00732365
3.36458980	0.00740288
3.36663184	0.00734905
3.36867457	0.00739755
3.37071800	0.00755143
3.37276212	0.00770106
3.37480693	0.00781303
3.37685244	0.00802796
3.37889865	0.00813912
3.38094555	0.00820289
3.38299314	0.00847884
3.38504143	0.00876212
3.38709041	0.00885742
3.38914009	0.00892098
3.39119046	0.00890234
3.39324152	0.00887801
3.39529328	0.00897045
3.39734574	0.00898173
3.39939889	0.00894519
3.40145273	0.00910477
3.40350727	0.00920963
3.40556250	0.00947664
3.40761843	0.00951660
3.40967505	0.00968920
3.41173237	0.00962336
3.41379038	0.00978947
3.41584908	0.00968456
3.41790848	0.00960489
3.41996858	0.00973803
3.42202937	0.00981888
3.42409085	0.00981367
3.42615303	0.00992931
3.42821590	0.00996561
3.43027946	0.01001309
3.43234373	0.00994237
3.43440868	0.01017682
3.43647433	0.01021516
3.43854067	0.01014993
3.44060771	0.01019864
3.44267545	0.01002232
3.44474387	0.00989525
3.44681300	0.00997936
3.44888281	0.00983743
3.45095332	0.00974473
3.45302453	0.00959549
3.45509643	0.00957013
3.45716902	0.00953318
3.45924231	0.00961790
3.46131630	0.00956183
3.46339098	0.00947077
3.46546635	0.00928611
3.46754241	0.00913157
3.46961918	0.00880573
3.47169663	0.00857367
3.47377478	0.00845392
3.47585363	0.00846295
3.47793317	0.00838633
3.48001340	0.00824929
3.48209433	0.00809352
3.48417595	0.00801243
3.48625827	0.00802309
3.48834128	0.00787506
3.49042499	0.00779823
3.49250939	0.00770656
3.49459448	0.00751438
3.49668027	0.00744854
3.49876676	0.00732838
3.50085394	0.00736367
3.50294181	0.00727239
3.50503038	0.00725925
3.50711964	0.00724976
3.50920959	0.00736236
3.51130025	0.00738441
3.51339159	0.00748377
3.51548363	0.00733493
3.51757637	0.00728436
3.51966979	0.00714263
3.52176392	0.00706988
3.52385874	0.00700100
3.52595425	0.00700100
3.52805045	0.00700100
3.53014736	0.00707401
3.53224495	0.00705109
3.53434324	0.00709826
3.53644223	0.00721376
3.53854191	0.00724706
3.54064228	0.00744271
3.54274335	0.00753562
3.54484511	0.00753454
3.54694757	0.00742888
3.54905072	0.00727643
3.55115456	0.00737402
3.55325911	0.00748565
3.55536434	0.00770714
3.55747027	0.00777605
3.55957689	0.00801238
3.56168421	0.00819929
3.56379222	0.00841814
3.56590093	0.00840993
3.56801033	0.00854557
3.57012043	0.00857866
3.57223122	0.00869151
3.57434271	0.00877303
3.57645489	0.00887876
3.57856776	0.00893993
3.58068133	0.00901169
3.58279559	0.00908873
3.58491055	0.00911857
3.58702620	0.00920762
3.58914255	0.00937113
3.59125959	0.00951103
3.59337733	0.00954759
3.59549576	0.00960937
3.59761488	0.00957899
3.59973470	0.00951281
3.60185521	0.00952759
3.60397642	0.00936863
3.60609832	0.00933113
3.60822092	0.00940817
3.61034421	0.00943008
3.61246820	0.00946236
3.61459288	0.00964378
3.61671825	0.00948583
3.61884432	0.00964446
3.62097109	0.00961062
3.62309854	0.00969194
3.62522670	0.00972727
3.62735554	0.00958845
3.62948508	0.00948300
3.63161532	0.00929291
3.63374625	0.00923690
3.63587788	0.00915423
3.63801020	0.00912629
3.64014321	0.00914332
3.64227692	0.00907977
3.64441132	0.00901542
3.64654642	0.00897141
3.64868221	0.00895079
3.65081870	0.00880811
3.65295588	0.00865362
3.65509375	0.00857889
3.65723232	0.00847039
3.65937159	0.00837979
3.66151155	0.00820068
3.66365220	0.00802218
3.66579355	0.00791571
3.66793559	0.00774923
3.67007833	0.00771905
3.67222176	0.00763760
3.67436588	0.00756165
3.67651070	0.00743891
3.67865622	0.00734891
3.68080243	0.00728456
3.68294933	0.00726537
3.68509693	0.00712411
3.68724522	0.00700100
3.68939421	0.00700100
3.69154389	0.00700100
3.69369427	0.00702397
3.69584534	0.00703779
3.69799710	0.00708678
3.70014956	0.00708619
3.70230272	0.00713873
3.70445656	0.00717847
3.70661111	0.00720437
3.70876634	0.00713953
3.71092228	0.00705597
3.71307890	0.00700100
3.71523622	0.00704379
3.71739424	0.00705298
3.71955295	0.00701409
3.72171235	0.00705957
3.72387245	0.00706942
3.72603324	0.00711903
3.72819473	0.00727036
3.73035691	0.00742842
3.73251979	0.00737346
3.73468336	0.00741635
3.73684763	0.00743016
3.73901259	0.00755952
3.74117824	0.00764229
3.74334459	0.00760849
3.74551163	0.00778587
3.74767937	0.00803873
3.74984780	0.00818172
3.75201693	0.00832391
3.75418675	0.00846406
3.75635727	0.00842821
3.75852848	0.00852299
3.76070038	0.00857180
3.76287298	0.00874917
3.76504628	0.00885066
3.76722026	0.00887973
3.76939495	0.00890310
3.77157032	0.00894517
3.77374639	0.00904341
3.77592316	0.00903647
3.77810062	0.00909299
3.78027878	0.00915420
3.78245763	0.00933708
3.78463717	0.00952117
3.78681741	0.00964158
3.78899834	0.00957197
3.79117997	0.00953634
3.79336229	0.00942542
3.79554531	0.00937433
3.79772902	0.00928214
3.79991342	0.00931750
3.80209852	0.00930384
3.80428432	0.00933433
3.80647081	0.00928629
3.80865799	0.00932288
3.81084587	0.00925795
3.81303444	0.00927908
3.81522371	0.00916552
3.81741367	0.00919173
3.81960432	0.00915244
3.82179567	0.00902911
3.82398772	0.00889562
3.82618046	0.00890475
3.82837389	0.00888438
3.83056802	0.00887742
3.83276284	0.00878218
3.83495836	0.00888062
3.83715457	0.00884458
3.83935147	0.00874242
3.84154907	0.00861422
3.84374737	0.00853951
3.84594636	0.00844976
3.84814604	0.00831851
3.85034642	0.00818807
3.85254749	0.00803931
3.85474926	0.00797988
3.85695172	0.00792085
3.85915488	0.00777656
3.86135873	0.00775111
3.86356327	0.00767153
3.86576851	0.00756774
3.86797445	0.00755509
3.87018108	0.00755669
3.87238840	0.00741181
3.87459642	0.00738471
3.87680513	0.00731612
3.87901454	0.00708884
3.88122464	0.00700100
3.88343543	0.00700100
3.88564692	0.00700100
3.88785911	0.00700100
3.89007199	0.00721116
3.89228556	0.00748429
3.89449983	0.00755806
3.89671479	0.00751360
3.89893045	0.00739103
3.90114680	0.00730731
3.90336384	0.00727528
3.90558158	0.00727661
3.90780002	0.00733388
3.91001915	0.00730652
3.91223897	0.00727063
3.91445949	0.00720258
3.91668070	0.00735282
3.91890261	0.00752871
3.92112521	0.00781282
3.92334851	0.00794150
3.92557250	0.00794729
3.92779718	0.00792623
3.93002256	0.00789663
3.93224863	0.00786845
3.93447540	0.00787120
3.93670287	0.00774679
3.93893102	0.00783417
3.94115988	0.00794840
3.94338942	0.00807118
3.94561966	0.00827045
3.94785060	0.00848947
3.95008223	0.00861957
3.95231455	0.00880176
3.95454757	0.00893004
3.95678128	0.00892932
3.95901569	0.00899778
3.96125079	0.00898892
3.96348659	0.00897112
3.96572308	0.00894559
3.96796027	0.00903154
3.97019815	0.00907681
3.97243672	0.00917986
3.97467599	0.00930772
3.97691595	0.00943803
3.97915661	0.00939011
3.98139796	0.00949926
3.98364001	0.00947413
3.98588275	0.00941076
3.98812619	0.00925908
3.99037032	0.00914668
3.99261514	0.00906763
3.99486066	0.00898473
3.99710688	0.00899012
3.99935378	0.00901177
4.00160139	0.00901920
4.00384968	0.00915927
4.00609868	0.00913415
4.00834836	0.00925469
4.01059874	0.00910566
4.01284982	0.00900485
4.01510159	0.00892174
4.01735405	0.00867891
4.01960721	0.00853924
4.02186106	0.00854931
4.02411561	0.00854839
4.02637085	0.00868989
4.02862679	0.00869162
4.03088342	0.00875357
4.03314074	0.00864869
4.03539876	0.00854136
4.03765748	0.00853088
4.03991689	0.00842356
4.04217699	0.00824686
4.04443779	0.00807545
4.04669928	0.00791869
4.04896147	0.00779815
4.05122435	0.00766255
4.05348792	0.00765919
4.05575219	0.00756284
4.05801716	0.00759468
4.06028282	0.00758868
4.06254917	0.00756762
4.06481622	0.00760923
4.06708396	0.00746447
4.06935240	0.00736753
4.07162153	0.00708503
4.07389136	0.00700100
4.07616188	0.00700100
4.07843309	0.00700100
4.08070500	0.00700100
4.08297760	0.00700100
4.08525090	0.00721992
4.08752490	0.00741882
4.08979958	0.00755954
4.09207497	0.00759182
4.09435104	0.00757445
4.09662781	0.00739026
4.09890528	0.00726547
4.10118344	0.00720661
4.10346229	0.00708975
4.10574184	0.00712741
4.10802208	0.00714212
4.11030302	0.00710414
4.11258465	0.00716933
4.11486698	0.00732954
4.11715000	0.00757316
4.11943372	0.00758872
4.12171813	0.00777312
4.12400323	0.00774555
4.12628903	0.00781095
4.12857552	0.00783993
4.13086271	0.00784307
4.13315059	0.00785211
4.13543917	0.00790836
4.13772844	0.00792411
4.14001841	0.00801188
4.14230907	0.00814096
4.14460042	0.00826923
4.14689247	0.00853197
4.14918521	0.00876542
4.15147865	0.00882858
4.15377278	0.00883925
4.15606761	0.00873721
4.15836313	0.00866771
4.16065935	0.00852722
4.16295626	0.00858977
4.16525386	0.00863951
4.16755216	0.00874702
4.16985116	0.00882585
4.17215085	0.00890020
4.17445123	0.00904270
4.17675231	0.00915224
4.17905408	0.00913565
4.18135655	0.00916097
4.18365971	0.00898101
4.18596356	0.00891050
4.18826811	0.00880500
4.19057336	0.00888525
4.19287929	0.00883977
4.19518593	0.00888767
4.19749326	0.00887901
4.19980128	0.00895336
4.20210999	0.00884664
4.20441941	0.00884571
4.20672951	0.00878212
4.20904031	0.00884121
4.21135181	0.00884538
4.21366399	0.00881556
4.21597688	0.00862236
4.21829046	0.00855104
4.22060473	0.00845470
4.22291970	0.00829142
4.22523536	0.00824696
4.22755171	0.00835549
4.22986876	0.00836148
4.23218651	0.00839290
4.23450495	0.00829634
4.23682408	0.00822197
4.23914391	0.00804242
4.24146443	0.00794912
4.24378565	0.00779825
4.24610756	0.00768645
4.24843017	0.00746925
4.25075347	0.00730781
4.25307746	0.00719701
4.25540215	0.00708032
4.25772754	0.00706901
4.26005361	0.00723559
4.26238039	0.00731326
4.26470786	0.00727293
4.26703602	0.00733738
4.26936487	0.00727000
4.27169442	0.00715175
4.27402467	0.00703554
4.27635561	0.00700100
4.27868724	0.00700100
4.28101957	0.00700100
4.28335260	0.00700100
4.28568631	0.00701581
4.28802073	0.00715754
4.29035583	0.00728340
4.29269163	0.00734335
4.29502813	0.00723158
4.29736532	0.00729172
4.29970320	0.00729327
4.30204178	0.00742056
4.30438106	0.00740726
4.30672103	0.00736873
4.30906169	0.00721363
4.31140305	0.00715008
4.31374510	0.00702203
4.31608784	0.00707345
4.31843128	0.00715448
4.32077542	0.00735149
4.32312025	0.00757169
4.32546577	0.00763218
4.32781199	0.00770996
4.33015890	0.00778775
4.33250651	0.00782748
4.33485481	0.00782979
4.33720381	0.00767177
4.33955350	0.00767976
4.34190388	0.00765583
4.34425496	0.00785018
4.34660674	0.00809338
4.34895921	0.00841591
4.35131237	0.00843551
4.35366623	0.00858104
4.35602078	0.00863299
4.35837603	0.00876102
4.36073197	0.00878448
4.36308860	0.00880224
4.36544593	0.00874108
4.36780396	0.00858834
4.37016268	0.00856115
4.37252209	0.00861594
4.37488220	0.00868254
4.37724300	0.00874302
4.37960450	0.00869956
4.38196669	0.00877306
4.38432957	0.00879897
4.38669315	0.00880493
4.38905743	0.00887743
4.39142240	0.00891167
4.39378806	0.00892191
4.39615442	0.00870326
4.39852147	0.00860995
4.40088922	0.00855711
4.40325766	0.00856329
4.40562680	0.00857901
4.40799663	0.00851561
4.41036715	0.00852381
4.41273837	0.00853079
4.41511029	0.00875729
4.41748290	0.00870020
4.41985620	0.00865204
4.42223020	0.00846270
4.42460489	0.00837181
4.42698027	0.00807769
4.42935635	0.00796667
4.43173313	0.00779401
4.43411060	0.00795195
4.43648876	0.00794429
4.43886762	0.00803061
4.44124718	0.00806324
4.44362742	0.00806228
4.44600837	0.00790101
4.44839000	0.00774543
4.45077233	0.00759536
4.45315536	0.00745321
4.45553908	0.00720893
4.45792349	0.00718560
4.46030860	0.00710978
4.46269441	0.00714443
4.46508090	0.00704399
4.46746810	0.00701377
4.46985598	0.00700100
4.47224457	0.00710483
4.47463384	0.00710654
4.47702381	0.00711395
4.47941448	0.00709430
4.48180584	0.00704678
4.48419789	0.00710103
4.48659064	0.00701451
4.48898408	0.00703819
4.49137822	0.00703011
4.49377305	0.00700100
4.49616858	0.00700100
4.49856480	0.00716171
4.50096171	0.00734540
4.50335932	0.00739585
4.50575763	0.00746053
4.50815662	0.00734536
4.51055632	0.00720517
4.51295671	0.00712418
4.51535779	0.00720514
4.51775956	0.00712578
4.52016203	0.00700308
4.52256520	0.00700045
4.52496906	0.00719517
4.52737361	0.00731482
4.52977886	0.00738869
4.53218481	0.00759928
4.53459144	0.00773765
4.53699878	0.00779117
4.53940680	0.00794215
4.54181553	0.00796252
4.54422494	0.00808746
4.54663505	0.00808951
4.54904586	0.00815565
4.55145735	0.00821020
4.55386955	0.00824989
4.55628244	0.00831929
4.55869602	0.00846640
4.56111030	0.00846866
4.56352527	0.00865097
4.56594093	0.00865893
4.56835729	0.00873077
4.57077435	0.00869823
4.57319210	0.00869154
4.57561054	0.00867406
4.57802968	0.00859840
4.58044951	0.00846557
4.58287004	0.00856935
4.58529126	0.00850182
4.58771318	0.00856084
4.59013579	0.00868293
4.59255910	0.00881194
4.59498310	0.00887401
4.59740779	0.00886284
4.59983318	0.00877701
4.60225926	0.00883623
4.60468604	0.00866779
4.60711351	0.00857585
4.60954168	0.00849815
4.61197054	0.00842839
4.61440009	0.00839749
4.61683034	0.00849638
4.61926129	0.00859325
4.62169293	0.00868502
4.62412526	0.00865127
4.62655829	0.00869849
4.62899201	0.00855406
4.63142643	0.00850951
4.63386154	0.00831646
4.63629735	0.00830936
4.63873385	0.00795883
4.64117104	0.00796272
4.64360893	0.00788014
4.64604751	0.00786999
4.64848679	0.00784905
4.65092677	0.00792211
4.65336743	0.00780209
4.65580879	0.00776448
4.65825085	0.00758098
4.66069360	0.00760969
4.66313705	0.00749985
4.66558119	0.00748095
4.66802602	0.00740711
4.67047155	0.00715546
4.67291777	0.00706820
4.67536469	0.00700665
4.67781230	0.00700100
4.68026061	0.00700100
4.68270961	0.00700100
4.68515930	0.00712352
4.68760969	0.00720525
4.69006078	0.00718364
4.69251256	0.00718013
4.69496503	0.00718619
4.69741820	0.00702459
4.69987206	0.00710678
4.70232662	0.00701156
4.70478187	0.00714005
4.70723781	0.00711472
4.70969445	0.00729041
4.71215179	0.00710720
4.71460982	0.00706642
4.71706854	0.00704990
4.71952796	0.00702167
4.72198807	0.00701399
4.72444888	0.00706730
4.72691038	0.00705984
4.72937258	0.00713456
4.73183547	0.00719910
4.73429905	0.00737880
4.73676333	0.00741160
4.73922830	0.00747940
4.74169397	0.00747803
4.74416034	0.00756739
4.74662739	0.00762074
4.74909514	0.00766800
4.75156359	0.00766601
4.75403273	0.00784022
4.75650257	0.00789377
4.75897310	0.00794042
4.76144432	0.00814087
4.76391624	0.00810124
4.76638885	0.00810801
4.76886216	0.00816279
4.77133616	0.00821024
4.77381086	0.00830388
4.77628625	0.00837127
4.77876233	0.00844233
4.78123911	0.00850727
4.78371659	0.00866317
4.78619476	0.00861460
4.78867362	0.00873590
4.79115318	0.00853637
4.79363343	0.00839767
4.79611438	0.00818898
4.79859602	0.00825779
4.80107836	0.00837279
4.80356139	0.00847966
4.80604511	0.00859547
4.80852953	0.00876581
4.81101464	0.00868306
4.81350045	0.00862878
4.81598695	0.00848743
4.81847415	0.00837945
4.82096204	0.00819254
4.82345063	0.00827823
4.82593991	0.00826689
4.82842988	0.00835769
4.83092055	0.00848000
4.83341192	0.00858199
4.83590398	0.00853341
4.83839673	0.00850843
4.84089018	0.00828083
4.84338432	0.00819726
4.84587916	0.00813892
4.84837469	0.00804558
4.85087091	0.00812071
4.85336783	0.00816573
4.85586545	0.00806018
4.85836375	0.00790663
4.86086276	0.00766763
4.86336246	0.00750104
4.86586285	0.00742623
4.86836393	0.00751865
4.87086572	0.00748961
4.87336819	0.00762576
4.87587136	0.00764758
4.87837523	0.00756341
4.88087978	0.00737546
4.88338504	0.00728315
4.88589099	0.00713916
4.88839763	0.00706638
4.89090497	0.00700100
4.89341300	0.00704794
4.89592172	0.00703599
4.89843114	0.00715787
4.90094126	0.00721606
4.90345207	0.00721526
4.90596357	0.00714853
4.90847577	0.00719004
4.91098866	0.00700100
4.91350225	0.00700100
4.91601653	0.00700100
4.91853151	0.00700100
4.92104718	0.00700100
4.92356354	0.00716922
4.92608060	0.00706428
4.92859836	0.00729282
4.93111681	0.00725200
4.93363595	0.00727873
4.93615579	0.00722325
4.93867632	0.00724184
4.94119754	0.00717660
4.94371947	0.00719823
4.94624208	0.00711875
4.94876539	0.00721665
4.95128940	0.00724862
4.95381409	0.00741183
4.95633949	0.00753942
4.95886558	0.00769591
4.96139236	0.00763349
4.96391983	0.00776231
4.96644801	0.00777476
4.96897687	0.00777825
4.97150643	0.00768612
4.97403669	0.00783569
4.97656764	0.00781742
4.97909928	0.00790819
4.98163162	0.00815766
4.98416465	0.00833918
4.98669838	0.00840961
4.98923280	0.00839865
4.99176791	0.00828903
4.99430372	0.00821277
4.99684023	0.00832450
4.99937743	0.00835241
5.00191532	0.00847065
5.00445391	0.00848553
5.00699319	0.00854844
5.00953317	0.00850290
5.01207384	0.00838351
5.01461521	0.00825395
5.01715727	0.00818014
5.01970003	0.00833031
5.02224348	0.00830817
5.02478762	0.00859650
5.02733246	0.00863661
5.02987799	0.00881101
5.03242422	0.00867534
5.03497114	0.00852096
5.03751876	0.00820462
5.04006707	0.00820324
5.04261607	0.00815852
5.04516577	0.00826842
5.04771617	0.00831118
5.05026726	0.00840643
5.05281904	0.00847054
5.05537152	0.00853101
5.05792469	0.00845068
5.06047856	0.00835978
5.06303312	0.00815250
5.06558838	0.00799649
5.06814433	0.00770620
5.07070097	0.00759738
5.07325831	0.00758033
5.07581634	0.00759257
5.07837507	0.00762048
5.08093449	0.00748156
5.08349461	0.00744946
5.08605542	0.00739760
5.08861693	0.00724892
5.09117913	0.00724651
5.09374203	0.00724208
5.09630561	0.00717131
5.09886990	0.00713778
5.10143488	0.00714453
5.10400055	0.00714720
5.10656692	0.00725202
5.10913398	0.00720201
5.11170174	0.00719472
5.11427019	0.00705173
5.11683933	0.00703376
5.11940917	0.00700100
5.12197971	0.00702628
5.12455094	0.00703301
5.12712286	0.00717415
5.12969548	0.00725670
5.13226879	0.00716632
5.13484279	0.00710197
5.13741750	0.00705492
5.13999289	0.00700100
5.14256898	0.00700100
5.14514577	0.00700100
5.14772325	0.00702769
5.15030142	0.00700100
5.15288029	0.00713062
5.15545985	0.00711652
5.15804011	0.00704343
5.16062106	0.00707493
5.16320270	0.00705557
5.16578504	0.00721499
5.16836808	0.00736058
5.17095181	0.00743842
5.17353623	0.00747720
5.17612135	0.00755951
5.17870716	0.00761253
5.18129367	0.00764825
5.18388087	0.00757574
5.18646877	0.00750567
5.18905736	0.00760731
5.19164664	0.00765748
5.19423662	0.00773979
5.19682730	0.00796106
5.19941867	0.00800573
5.20201073	0.00811775
5.20460349	0.00819396
5.20719694	0.00811514
5.20979109	0.00817467
5.21238593	0.00813878
5.21498146	0.00809068
5.21757769	0.00808409
5.22017462	0.00821666
5.22277224	0.00832073
5.22537055	0.00839959
5.22796956	0.00841741
5.23056926	0.00846371
5.23316966	0.00863615
5.23577075	0.00865967
5.23837253	0.00864168
5.24097501	0.00850407
5.24357819	0.00835241
5.24618206	0.00829475
5.24878662	0.00825073
5.25139188	0.00837026
5.25399783	0.00834576
5.25660448	0.00835138
5.25921182	0.00837245
5.26181986	0.00838458
5.26442859	0.00825103
5.26703801	0.00812969
5.26964813	0.00795708
5.27225895	0.00801966
5.27487045	0.00807654
5.27748266	0.00813587
5.28009555	0.00821207
5.28270915	0.00814831
5.28532343	0.00795698
5.28793841	0.00783523
5.29055409	0.00773973
5.29317046	0.00768207
5.29578752	0.00758108
5.29840528	0.00765342
5.30102373	0.00765497
5.30364288	0.00765244
5.30626272	0.00730568
5.30888326	0.00713225
5.31150449	0.00703410
5.31412642	0.00700100
5.31674904	0.00702766
5.31937235	0.00716080
5.32199636	0.00711693
5.32462107	0.00719677
5.32724646	0.00718628
5.32987256	0.00706897
5.33249934	0.00700100
5.33512682	0.00702252
5.33775500	0.00703055
5.34038387	0.00700100
5.34301343	0.00704399
5.34564369	0.00707985
5.34827465	0.00709639
5.35090630	0.00715118
5.35353864	0.00720231
5.35617168	0.00725487
5.35880541	0.00726326
5.36143983	0.00718663
5.36407495	0.00720154
5.36671077	0.00710375
5.36934728	0.00704053
5.37198448	0.00704263
5.37462238	0.00704963
5.37726097	0.00700100
5.37990026	0.00700100
5.38254024	0.00700100
5.38518092	0.00702251
5.38782229	0.00712928
5.39046436	0.00716464
5.39310712	0.00729318
5.39575057	0.00727788
5.39839472	0.00739422
5.40103956	0.00736610
5.40368510	0.00726922
5.40633133	0.00728953
5.40897826	0.00744756
5.41162588	0.00755821
5.41427420	0.00785357
5.41692321	0.00778315
5.41957291	0.00786164
5.42222331	0.00808640
5.42487440	0.00816429
5.42752619	0.00807046
5.43017868	0.00802282
5.43283185	0.00796215
5.43548572	0.00800035
5.43814029	0.00793460
5.44079555	0.00797851
5.44345151	0.00794572
5.44610815	0.00794832
5.44876550	0.00805834
5.45142354	0.00816349
5.45408227	0.00822509
5.45674170	0.00832251
5.45940182	0.00824821
5.46206264	0.00837451
5.46472415	0.00829493
5.46738635	0.00831645
5.47004925	0.00833717
5.47271284	0.00847811
5.47537713	0.00847868
5.47804212	0.00853419
5.48070779	0.00844951
5.48337417	0.00832944
5.48604123	0.00816013
5.48870899	0.00811614
5.49137745	0.00815252
5.49404660	0.00816041
5.49671644	0.00813047
5.49938698	0.00825982
5.50205822	0.00818450
5.50473014	0.00810085
5.50740277	0.00790448
5.51007608	0.00780008
5.51275009	0.00768162
5.51542480	0.00781220
5.51810020	0.00762336
5.52077630	0.00767683
5.52345308	0.00758524
5.52613057	0.00773432
5.52880875	0.00761445
5.53148762	0.00773933
5.53416719	0.00762658
5.53684745	0.00767639
5.53952840	0.00752559
5.54221005	0.00749279
5.54489240	0.00729114
5.54757544	0.00727095
5.55025917	0.00724752
5.55294360	0.00715532
5.55562872	0.00711458
5.55831454	0.00709990
5.56100105	0.00700100
5.56368826	0.00700100
5.56637616	0.00700100
5.56906476	0.00712033
5.57175405	0.00720365
5.57444403	0.00723876
5.57713471	0.00715403
5.57982608	0.00713644
5.58251815	0.00700207
5.58521091	0.00700100
5.58790437	0.00700100
5.59059852	0.00700831
5.59329337	0.00715609
5.59598891	0.00722819
5.59868514	0.00713059
5.60138207	0.00719882
5.60407969	0.00709941
5.60677801	0.00716924
5.60947702	0.00712229
5.61217673	0.00727472
5.61487713	0.00727885
5.61757823	0.00731755
5.62028002	0.00729603
5.62298250	0.00745436
5.62568568	0.00734048
5.62838956	0.00741377
5.63109412	0.00737415
5.63379939	0.00742099
5.63650534	0.00749123
5.63921200	0.00763450
5.64191934	0.00772468
5.64462738	0.00772494
5.64733612	0.00772173
5.65004555	0.00791302
5.65275567	0.00790594
5.65546649	0.00796804
5.65817800	0.00788082
5.66089021	0.00791159
5.66360311	0.00791387
5.66631671	0.00809926
5.66903100	0.00800369
5.67174599	0.00805257
5.67446167	0.00798324
5.67717804	0.00804859
5.67989511	0.00815911
5.68261287	0.00825783
5.68533133	0.00827843
5.68805048	0.00834420
5.69077033	0.00814568
5.69349087	0.00825030
5.69621211	0.00822776
5.69893404	0.00824876
5.70165666	0.00835360
5.70437998	0.00839901
5.70710399	0.00836224
5.70982870	0.00837998
5.71255411	0.00830231
5.71528020	0.00834834
5.71800699	0.00818563
5.72073448	0.00810959
5.72346266	0.00793223
5.72619154	0.00789342
5.72892110	0.00790709
5.73165137	0.00791692
5.73438233	0.00795623
5.73711398	0.00795933
5.73984633	0.00790790
5.74257937	0.00789472
5.74531311	0.00791471
5.74804754	0.00785047
5.75078266	0.00772784
5.75351848	0.00774152
5.75625500	0.00769945
5.75899220	0.00768342
5.76173011	0.00758257
5.76446871	0.00759116
5.76720800	0.00755703
5.76994798	0.00743744
5.77268867	0.00730362
5.77543004	0.00728942
5.77817211	0.00729965
5.78091488	0.00734202
5.78365833	0.00735671
5.78640249	0.00750365
5.78914734	0.00739648
5.79189288	0.00730071
5.79463911	0.00721266
5.79738605	0.00710305
5.80013367	0.00700444
5.80288199	0.00700100
5.80563101	0.00700100
5.80838072	0.00700213
5.81113112	0.00712903
5.81388222	0.00718025
5.81663401	0.00730614
5.81938650	0.00738035
5.82213968	0.00725537
5.82489356	0.00710232
5.82764813	0.00700100
5.83040339	0.00700100
5.83315935	0.00700100
5.83591601	0.00704018
5.83867335	0.00721768
5.84143140	0.00747168
5.84419013	0.00746506
5.84694957	0.00757807
5.84970969	0.00751571
5.85247051	0.00749647
5.85523203	0.00737592
5.85799424	0.00736931
5.86075714	0.00735699
5.86352074	0.00742666
5.86628504	0.00737508
5.86905002	0.00755279
5.87181571	0.00763202
5.87458208	0.00762052
5.87734915	0.00766497
5.88011692	0.00757352
5.88288538	0.00764543
5.88565453	0.00766526
5.88842438	0.00793371
5.89119493	0.00807031
5.89396616	0.00804965
5.89673810	0.00803388
5.89951072	0.00797620
5.90228405	0.00802105
5.90505806	0.00788056
5.90783277	0.00796184
5.91060818	0.00802256
5.91338428	0.00818663
5.91616107	0.00816598
5.91893856	0.00824379
5.92171674	0.00826199
5.92449562	0.00821020
5.92727519	0.00821498
5.93005546	0.00819209
5.93283642	0.00811731
5.93561807	0.00805311
5.93840042	0.00791263
5.94118347	0.00796643
5.94396720	0.00780071
5.94675164	0.00795991
5.94953677	0.00806132
5.95232259	0.00824492
5.95510910	0.00821776
5.95789632	0.00825855
5.96068422	0.00818011
5.96347282	0.00795803
5.96626211	0.00780595
5.96905210	0.00773484
5.97184279	0.00771560
5.97463417	0.00767846
5.97742624	0.00758538
5.98021900	0.00760623
5.98301247	0.00767508
5.98580662	0.00767315
5.98860147	0.00760529
5.99139702	0.00758871
5.99419326	0.00751108
5.99699019	0.00753030
5.99978782	0.00739571
6.00258614	0.00736650
6.00538516	0.00734829
6.00818487	0.00731299
6.01098527	0.00726731
6.01378638	0.00736810
6.01658817	0.00731307
6.01939066	0.00737033
6.02219384	0.00724957
6.02499772	0.00718172
6.02780230	0.00708395
6.03060756	0.00726210
6.03341352	0.00719344
6.03622018	0.00708371
6.03902753	0.00702484
6.04183558	0.00703745
6.04464432	0.00700100
6.04745375	0.00700100
6.05026388	0.00700100
6.05307470	0.00709677
6.05588622	0.00708167
6.05869843	0.00708733
6.06151134	0.00700100
6.06432494	0.00702491
6.06713924	0.00700100
6.06995423	0.00700100
6.07276991	0.00701786
6.07558629	0.00709095
6.07840336	0.00700800
6.08122113	0.00713956
6.08403959	0.00719991
6.08685875	0.00731011
6.08967860	0.00732489
6.09249915	0.00743733
6.09532039	0.00738660
6.09814232	0.00730697
6.10096495	0.00738014
6.10378828	0.00728363
6.10661229	0.00733727
6.10943701	0.00735754
6.11226241	0.00751474
6.11508852	0.00772646
6.11791531	0.00782567
6.12074280	0.00788684
6.12357099	0.00782735
6.12639987	0.00766432
6.12922944	0.00766730
6.13205971	0.00773091
6.13489067	0.00780083
6.13772233	0.00785446
6.14055468	0.00782998
6.14338773	0.00789338
6.14622147	0.00780827
6.14905591	0.00786923
6.15189104	0.00789479
6.15472686	0.00800641
6.15756338	0.00798457
6.16040059	0.00793039
6.16323850	0.00798056
6.16607710	0.00800836
6.16891640	0.00811063
6.17175639	0.00805502
6.17459708	0.00804701
6.17743846	0.00791693
6.18028053	0.00776183
6.18312330	0.00780652
6.18596676	0.00786952
6.18881092	0.00787859
6.19165577	0.00780589
6.19450132	0.00781721
6.19734756	0.00784135
6.20019450	0.00793100
6.20304213	0.00792258
6.20589045	0.00794672
6.20873947	0.00785897
6.21158919	0.00778098
6.21443960	0.00760959
6.21729070	0.00767707
6.22014250	0.00766825
6.22299499	0.00778353
6.22584817	0.00782944
6.22870206	0.00789935
6.23155663	0.00789257
6.23441190	0.00776900
6.23726786	0.00763038
6.24012452	0.00752269
6.24298188	0.00748395
6.24583992	0.00743994
6.24869867	0.00738595
6.25155810	0.00724774
6.25441823	0.00724257
6.25727906	0.00715441
6.26014058	0.00713684
6.26300279	0.00724007
6.26586570	0.00715591
6.26872931	0.00729841
6.27159360	0.00722850
6.27445860	0.00722145
6.27732428	0.00719650
6.28019066	0.00728426
6.28305774	0.00721537
6.28592551	0.00725756
6.28879398	0.00709589
6.29166313	0.00700100
6.29453299	0.00700100
6.29740354	0.00700100
6.30027478	0.00700100
6.30314672	0.00716768
6.30601935	0.00718008
6.30889267	0.00736054
6.31176669	0.00731109
6.31464141	0.00738533
6.31751682	0.00720771
6.32039292	0.00710496
6.32326972	0.00700505
6.32614721	0.00700100
6.32902540	0.00700100
6.33190428	0.00718889
6.33478386	0.00722282
6.33766413	0.00738127
6.34054510	0.00756962
6.34342676	0.00766357
6.34630911	0.00759924
6.34919216	0.00754955
6.35207590	0.00750190
6.35496034	0.00756005
6.35784547	0.00755411
6.36073130	0.00768610
6.36361782	0.00772879
6.36650504	0.00771979
6.36939295	0.00766257
6.37228155	0.00774941
6.37517085	0.00775893
6.37806084	0.00776113
6.38095153	0.00763881
6.38384291	0.00775331
6.38673499	0.00773496
6.38962776	0.00778699
6.39252123	0.00784575
6.39541539	0.00792851
6.39831024	0.00805298
6.40120579	0.00806026
6.40410204	0.00788424
6.40699898	0.00789763
6.40989661	0.00764367
6.41279494	0.00779540
6.41569396	0.00782303
6.41859367	0.00792980
6.42149408	0.00785590
6.42439519	0.00784508
6.42729699	0.00774861
6.43019948	0.00789463
6.43310267	0.00779287
6.43600655	0.00786892
6.43891113	0.00778016
6.44181640	0.00784258
6.44472237	0.00774489
6.44762903	0.00782357
6.45053639	0.00783472
6.45344444	0.00788616
6.45635318	0.00784807
6.45926262	0.00779330
6.46217275	0.00781421
6.46508358	0.00790511
6.46799510	0.00783508
6.47090732	0.00782527
6.47382023	0.00772534
6.47673384	0.00776497
6.47964814	0.00764265
6.48256313	0.00754760
6.48547882	0.00738866
6.48839521	0.00746735
6.49131228	0.00727830
6.49423006	0.00735985
6.49714852	0.00729511
6.50006769	0.00726678
6.50298754	0.00726979
6.50590809	0.00732285
6.50882934	0.00726319
6.51175128	0.00716997
6.51467391	0.00712538
6.51759724	0.00712309
6.52052126	0.00702092
6.52344598	0.00711305
6.52637139	0.00707883
6.52929750	0.00714509
6.53222430	0.00720830
6.53515179	0.00735005
6.53807998	0.00731987
6.54100887	0.00744880
6.54393845	0.00730571
6.54686872	0.00727005
6.54979969	0.00700102
6.55273135	0.00700100
6.55566371	0.00700100
6.55859676	0.00700100
6.56153050	0.00705717
6.56446494	0.00717789
6.56740008	0.00722801
6.57033591	0.00737742
6.57327243	0.00743303
6.57620965	0.00739669
6.57914756	0.00728141
6.58208617	0.00741087
6.58502547	0.00739527
6.58796546	0.00733594
6.59090615	0.00719461
6.59384754	0.00724535
6.59678962	0.00725559
6.59973239	0.00730856
6.60267586	0.00734179
6.60562002	0.00746576
6.60856488	0.00764630
6.61151043	0.00786386
6.61445668	0.00796668
6.61740362	0.00797265
6.62035125	0.00794851
6.62329958	0.00775428
6.62624861	0.00755599
6.62919833	0.00751049
6.63214874	0.00759744
6.63509985	0.00759222
6.63805165	0.00764133
6.64100414	0.00791830
6.64395734	0.00802883
6.64691122	0.00814548
6.64986580	0.00807252
6.65282108	0.00802478
6.65577704	0.00795487
6.65873371	0.00798546
6.66169107	0.00778227
6.66464912	0.00760311
6.66760786	0.00752099
6.67056731	0.00758088
6.67352744	0.00767393
6.67648827	0.00785161
6.67944980	0.00802726
6.68241201	0.00815855
6.68537493	0.00817836
6.68833854	0.00816806
6.69130284	0.00811605
6.69426784	0.00791593
6.69723353	0.00774775
6.70019991	0.00760846
6.70316699	0.00757312
6.70613477	0.00760534
6.70910324	0.00767540
6.71207240	0.00774098
6.71504226	0.00780738
6.71801281	0.00765405
6.72098406	0.00763643
6.72395600	0.00761309
6.72692864	0.00765121
6.72990197	0.00768913
6.73287599	0.00768004
6.73585071	0.00761135
6.73882613	0.00743341
6.74180224	0.00728598
6.74477904	0.00726203
6.74775654	0.00724054
6.75073473	0.00730450
6.75371362	0.00740670
6.75669320	0.00746395
6.75967347	0.00751224
6.76265444	0.00747834
6.76563611	0.00734758
6.76861847	0.00719466
6.77160152	0.00711335
6.77458527	0.00711933
6.77756971	0.00700100
6.78055485	0.00700100
6.78354068	0.00700100
6.78652720	0.00700100
6.78951442	0.00705852
6.79250234	0.00705541
6.79549095	0.00705896
6.79848025	0.00717949
6.80147025	0.00714294
6.80446094	0.00714953
6.80745233	0.00710037
6.81044441	0.00702517
6.81343719	0.00700100
6.81643066	0.00700100
6.81942482	0.00704634
6.82241968	0.00713330
6.82541524	0.00713990
6.82841149	0.00720691
6.83140843	0.00731727
6.83440607	0.00745937
6.83740440	0.00735202
6.84040342	0.00740725
6.84340314	0.00735749
6.84640356	0.00722837
6.84940467	0.00709357
6.85240647	0.00705745
6.85540897	0.00700100
6.85841217	0.00702257
6.86141605	0.00718501
6.86442064	0.00732875
6.86742591	0.00742365
6.87043188	0.00748823
6.87343855	0.00751132
6.87644591	0.00754987
6.87945396	0.00757498
6.88246271	0.00765198
6.88547216	0.00767405
6.88848229	0.00761249
6.89149313	0.00763639
6.89450465	0.00753273
6.89751688	0.00754991
6.90052979	0.00755367
6.90354340	0.00760951
6.90655771	0.00770217
6.90957271	0.00779463
6.91258840	0.00787733
6.91560479	0.00793947
6.91862187	0.00780041
6.92163965	0.00778179
6.92465812	0.00768462
6.92767729	0.00769367
6.93069715	0.00766488
6.93371770	0.00769956
6.93673895	0.00772000
6.93976090	0.00769283
6.94278353	0.00764653
6.94580687	0.00763890
6.94883089	0.00771326
6.95185562	0.00764519
6.95488103	0.00781394
6.95790714	0.00782442
6.96093395	0.00782328
6.96396145	0.00778188
6.96698964	0.00765543
6.97001853	0.00757780
6.97304812	0.00740293
6.97607839	0.00748034
6.97910937	0.00736690
6.98214103	0.00747971
6.98517339	0.00750035
6.98820645	0.00761132
6.99124020	0.00754245
6.99427465	0.00743044
6.99730978	0.00729463
7.00034562	0.00733460
7.00338215	0.00725718
7.00641937	0.00722696
7.00945729	0.00718026
7.01249590	0.00722674
7.01553520	0.00721422
7.01857520	0.00727331
7.02161590	0.00725958
7.02465729	0.00720839
7.02769937	0.00721378
7.03074215	0.00726474
7.03378562	0.00724611
7.03682979	0.00719006
7.03987465	0.00713359
7.04292021	0.00708201
7.04596646	0.00702514
7.04901340	0.00700100
7.05206104	0.00700100
7.05510938	0.00712113
7.05815841	0.00723315
7.06120813	0.00732197
7.06425855	0.00727651
7.06730966	0.00722373
7.07036147	0.00720595
7.07341397	0.00707505
7.07646716	0.00713105
7.07952105	0.00716264
7.08257564	0.00718243
7.08563092	0.00720914
7.08868689	0.00728263
7.09174356	0.00730935
7.09480092	0.00726729
7.09785898	0.00736357
7.10091773	0.00730422
7.10397717	0.00729288
7.10703732	0.00730168
7.11009815	0.00732514
7.11315968	0.00723771
7.11622190	0.00715150
7.11928482	0.00720608
7.12234843	0.00713655
7.12541274	0.00709612
7.12847774	0.00728330
7.13154344	0.00752865
7.13460983	0.00758358
7.13767691	0.00768307
7.14074469	0.00769548
7.14381317	0.00775265
7.14688234	0.00779110
7.14995220	0.00766435
7.15302276	0.00758724
7.15609401	0.00751257
7.15916596	0.00762915
7.16223860	0.00766170
7.16531193	0.00777888
7.16838596	0.00783545
7.17146069	0.00788061
7.17453610	0.00781713
7.17761222	0.00789648
7.18068903	0.00796178
7.18376653	0.00803929
7.18684472	0.00790441
7.18992362	0.00788427
7.19300320	0.00778030
7.19608348	0.00762018
7.19916446	0.00749344
7.20224613	0.00746271
7.20532849	0.00748610
7.20841155	0.00766372
7.21149530	0.00772374
7.21457975	0.00786961
7.21766489	0.00780959
7.22075072	0.00787571
7.22383725	0.00769199
7.22692448	0.00769300
7.23001240	0.00750278
7.23310101	0.00739149
7.23619032	0.00727613
7.23928032	0.00729384
7.24237102	0.00733086
7.24546241	0.00748711
7.24855450	0.00756992
7.25164728	0.00769137
7.25474075	0.00774366
7.25783492	0.00787976
7.26092979	0.00776604
7.26402535	0.00785331
7.26712160	0.00758638
7.27021855	0.00738131
7.27331619	0.00727042
7.27641453	0.00734468
7.27951356	0.00718030
7.28261328	0.00714286
7.28571370	0.00709525
7.28881482	0.00717107
7.29191663	0.00728086
7.29501913	0.00737887
7.29812233	0.00738327
7.30122622	0.00725971
7.30433081	0.00719801
7.30743609	0.00721564
7.31054206	0.00705261
7.31364873	0.00702906
7.31675610	0.00700100
7.31986416	0.00700100
7.32297291	0.00700100
7.32608236	0.00701965
7.32919250	0.00704432
7.33230334	0.00718703
7.33541487	0.00741072
7.33852710	0.00757784
7.34164002	0.00761923
7.34475363	0.00762807
7.34786794	0.00749754
7.35098295	0.00732714
7.35409864	0.00715267
7.35721504	0.00700100
7.36033212	0.00700100
7.36344991	0.00700100
7.36656838	0.00700100
7.36968755	0.00729580
7.37280742	0.00745409
7.37592798	0.00758878
7.37904923	0.00765267
7.38217118	0.00772389
7.38529383	0.00764618
7.38841716	0.00741283
7.39154120	0.00728526
7.39466592	0.00728486
7.39779134	0.00727205
7.40091746	0.00730889
7.40404427	0.00739902
7.40717177	0.00747166
7.41029997	0.00755671
7.41342887	0.00770280
7.41655845	0.00772763
7.41968874	0.00779598
7.42281971	0.00767555
7.42595138	0.00774351
7.42908375	0.00785175
7.43221681	0.00774312
7.43535057	0.00772624
7.43848501	0.00775351
7.44162016	0.00761069
7.44475600	0.00766725
7.44789253	0.00774070
7.45102976	0.00781192
7.45416768	0.00781864
7.45730629	0.00777002
7.46044561	0.00777796
7.46358561	0.00776353
7.46672631	0.00769477
7.46986770	0.00752224
7.47300979	0.00742296
7.47615258	0.00732430
7.47929605	0.00733387
7.48244023	0.00737151
7.48558509	0.00738759
7.48873065	0.00752880
7.49187691	0.00771313
7.49502386	0.00788036
7.49817150	0.00782585
7.50131984	0.00790947
7.50446887	0.00780918
7.50761860	0.00771275
7.51076902	0.00747513
7.51392014	0.00746395
7.51707195	0.00742062
7.52022446	0.00745582
7.52337766	0.00745623
7.52653155	0.00749631
7.52968614	0.00754881
7.53284143	0.00753214
7.53599740	0.00749186
7.53915408	0.00743775
7.54231144	0.00741863
7.54546950	0.00726646
7.54862826	0.00714744
7.55178771	0.00707502
7.55494786	0.00700100
7.55810870	0.00700100
7.56127023	0.00703152
7.56443246	0.00706713
7.56759538	0.00713737
7.57075900	0.00720499
7.57392331	0.00728805
7.57708832	0.00738496
7.58025402	0.00721900
7.58342041	0.00707869
7.58658750	0.00707040
7.58975529	0.00700100
7.59292376	0.00700100
7.59609294	0.00700100
7.59926281	0.00705212
7.60243337	0.00719826
7.60560462	0.00721154
7.60877658	0.00718677
7.61194922	0.00718072
7.61512256	0.00712666
7.61829660	0.00722804
7.62147132	0.00730580
7.62464675	0.00723180
7.62782287	0.00717266
7.63099968	0.00707587
7.63417718	0.00711839
7.63735539	0.00706061
7.64053428	0.00719529
7.64371387	0.00727829
7.64689416	0.00735254
7.65007514	0.00740321
7.65325681	0.00753768
7.65643918	0.00747277
7.65962224	0.00740705
7.66280600	0.00722496
7.66599045	0.00726830
7.66917560	0.00721580
7.67236144	0.00721274
7.67554797	0.00727662
7.67873520	0.00748251
7.68192312	0.00751546
7.68511174	0.00768859
7.68830106	0.00767414
7.69149106	0.00765725
7.69468177	0.00765420
7.69787316	0.00774839
7.70106525	0.00767799
7.70425804	0.00760780
7.70745152	0.00751522
7.71064569	0.00749020
7.71384056	0.00746802
7.71703612	0.00749303
7.72023238	0.00751439
7.72342933	0.00766861
7.72662698	0.00770583
7.72982532	0.00768243
7.73302436	0.00767103
7.73622409	0.00773938
7.73942451	0.00763481
7.74262563	0.00758842
7.74582745	0.00762707
7.74902995	0.00749746
7.75223316	0.00737111
7.75543705	0.00727550
7.75864164	0.00725474
7.76184693	0.00733835
7.76505291	0.00731108
7.76825959	0.00737721
7.77146695	0.00752999
7.77467502	0.00767830
7.77788378	0.00766161
7.78109323	0.00754726
7.78430338	0.00748725
7.78751422	0.00747707
7.79072575	0.00745285
7.79393799	0.00736577
7.79715091	0.00725570
7.80036453	0.00735376
7.80357884	0.00730371
7.80679385	0.00744306
7.81000956	0.00752281
7.81322595	0.00759768
7.81644305	0.00753868
7.81966083	0.00736777
7.82287931	0.00726665
7.82609849	0.00720561
7.82931836	0.00713949
7.83253892	0.00719543
7.83576018	0.00705423
7.83898214	0.00707999
7.84220478	0.00720748
7.84542813	0.00724340
7.84865216	0.00710822
7.85187689	0.00712421
7.85510232	0.00715973
7.85832844	0.00714418
7.86155525	0.00709038
7.86478276	0.00700100
7.86801097	0.00700100
7.87123986	0.00700100
7.87446946	0.00700100
7.87769974	0.00700100
7.88093073	0.00700139
7.88416240	0.00710830
7.88739477	0.00718408
7.89062784	0.00728103
7.89386160	0.00730494
7.89709605	0.00737400
7.90033120	0.00735844
7.90356704	0.00733799
7.90680358	0.00732629
7.91004081	0.00726495
7.91327874	0.00728072
7.91651736	0.00720045
7.91975667	0.00711673
7.92299668	0.00713026
7.92623739	0.00708112
7.92947879	0.00719678
7.93272088	0.00730898
7.93596367	0.00734998
7.93920715	0.00743614
7.94245133	0.00757966
7.94569620	0.00765788
7.94894176	0.00766063
7.95218802	0.00762472
7.95543498	0.00759084
7.95868263	0.00741902
7.96193097	0.00726571
7.96518001	0.00733132
7.96842974	0.00733142
7.97168017	0.00749896
7.97493129	0.00751228
7.97818310	0.00762611
7.98143561	0.00761502
7.98468882	0.00756609
7.98794272	0.00762783
7.99119731	0.00763972
7.99445260	0.00754013
7.99770858	0.00756180
8.00096526	0.00757492
8.00422263	0.00762039
8.00748070	0.00766137
8.01073946	0.00762709
8.01399891	0.00777388
8.01725906	0.00781609
8.02051991	0.00788801
8.02378145	0.00785209
8.02704368	0.00786826
8.03030661	0.00773693
8.03357023	0.00766806
8.03683455	0.00748810
8.04009956	0.00735921
8.04336526	0.00732696
8.04663166	0.00739216
8.04989876	0.00740040
8.05316654	0.00744423
8.05643503	0.00741829
8.05970421	0.00743508
8.06297408	0.00751167
8.06624464	0.00747556
8.06951591	0.00751024
8.07278786	0.00753923
8.07606051	0.00739813
8.07933386	0.00726965
8.08260790	0.00726182
8.08588263	0.00728774
8.08915806	0.00728439
8.09243418	0.00729567
8.09571100	0.00749475
8.09898851	0.00764622
8.10226671	0.00762698
8.10554561	0.00759392
8.10882521	0.00749188
8.11210550	0.00750460
8.11538648	0.00730817
8.11866816	0.00724112
8.12195053	0.00708843
8.12523360	0.00700100
8.12851736	0.00700100
8.13180182	0.00700100
8.13508697	0.00700662
8.13837282	0.00706738
8.14165936	0.00710175
8.14494659	0.00720855
8.14823452	0.00723662
8.15152314	0.00725655
8.15481246	0.00717496
8.15810247	0.00711472
8.16139318	0.00700100
8.16468458	0.00700100
8.16797667	0.00705372
8.17126946	0.00700100
8.17456295	0.00703569
8.17785713	0.00711503
8.18115200	0.00721310
8.18444757	0.00733965
8.18774383	0.00732541
8.19104079	0.00734270
8.19433844	0.00723630
8.19763678	0.00731036
8.20093582	0.00728635
8.20423556	0.00715289
8.20753599	0.00719825
8.21083711	0.00723264
8.21413893	0.00729103
8.21744144	0.00739499
8.22074465	0.00740842
8.22404855	0.00755939
8.22735315	0.00747353
8.23065844	0.00739663
8.23396442	0.00740843
8.23727110	0.00737364
8.24057848	0.00745644
8.24388655	0.00753782
8.24719531	0.00746601
8.25050477	0.00753538
8.25381492	0.00758889
8.25712576	0.00763955
8.26043731	0.00761188
8.26374954	0.00764241
8.26706247	0.00769327
8.27037609	0.00769612
8.27369041	0.00758300
8.27700543	0.00757222
8.28032113	0.00751098
8.28363754	0.00750894
8.28695463	0.00749613
8.29027242	0.00746032
8.29359091	0.00742492
8.29691009	0.00747822
8.30022996	0.00750284
8.30355053	0.00756755
8.30687180	0.00750936
8.31019376	0.00769430
8.31351641	0.00774252
8.31683975	0.00780477
8.32016380	0.00773804
8.32348853	0.00765544
8.32681396	0.00747681
8.33014009	0.00755615
8.33346691	0.00759745
8.33679442	0.00758179
8.34012263	0.00745118
8.34345153	0.00746339
8.34678113	0.00740175
8.35011142	0.00733990
8.35344241	0.00735231
8.35677409	0.00739300
8.36010646	0.00736370
8.36343953	0.00729575
8.36677330	0.00738405
8.37010775	0.00740134
8.37344291	0.00720684
8.37677875	0.00727968
8.38011530	0.00724917
8.38345253	0.00732668
8.38679046	0.00740359
8.39012909	0.00738507
8.39346841	0.00748212
8.39680842	0.00739484
8.40014913	0.00730796
8.40349054	0.00728253
8.40683263	0.00714480
8.41017543	0.00719159
8.41351891	0.00708173
8.41686309	0.00713117
8.42020797	0.00700100
8.42355354	0.00700100
8.42689981	0.00700100
8.43024676	0.00708012
8.43359442	0.00716535
8.43694277	0.00723613
8.44029181	0.00723572
8.44364155	0.00716816
8.44699198	0.00716978
8.45034310	0.00700904
8.45369492	0.00704329
8.45704744	0.00703119
8.46040065	0.00700100
8.46375455	0.00700100
8.46710915	0.00702905
8.47046444	0.00720524
8.47382043	0.00731082
8.47717711	0.00747886
8.48053449	0.00756492
8.48389256	0.00756470
8.48725132	0.00731262
8.49061078	0.00729145
8.49397094	0.00723285
8.49733179	0.00729124
8.50069333	0.00735653
8.50405557	0.00743281
8.50741850	0.00734634
8.51078213	0.00735325
8.51414645	0.00734958
8.51751146	0.00737399
8.52087717	0.00743806
8.52424358	0.00748180
8.52761068	0.00739207
8.53097847	0.00743662
8.53434696	0.00742115
8.53771614	0.00736764
8.54108602	0.00728807
8.54445659	0.00731553
8.54782785	0.00723232
8.55119981	0.00721807
8.55457247	0.00718673
8.55794582	0.00713992
8.56131986	0.00727989
8.56469460	0.00762148
8.56807003	0.00775473
8.57144616	0.00785116
8.57482298	0.00771891
8.57820050	0.00763609
8.58157871	0.00752541
8.58495761	0.00743303
8.58833721	0.00744096
8.59171751	0.00747676
8.59509850	0.00738337
8.59848018	0.00749953
8.60186256	0.00756788
8.60524563	0.00767713
8.60862940	0.00773388
8.61201386	0.00775809
8.61539901	0.00772553
8.61878486	0.00764352
8.62217141	0.00742399
8.62555864	0.00741829
8.62894658	0.00730862
8.63233521	0.00744737
8.63572453	0.00741114
8.63911454	0.00736760
8.64250526	0.00730859
8.64589666	0.00731041
8.64928876	0.00730085
8.65268156	0.00725832
8.65607504	0.00726949
8.65946923	0.00730244
8.66286411	0.00724181
8.66625968	0.00722736
8.66965595	0.00718687
8.67305291	0.00717689
8.67645056	0.00704117
8.67984891	0.00705134
8.68324796	0.00700100
8.68664770	0.00703838
8.69004813	0.00709729
8.69344926	0.00707463
8.69685108	0.00711870
8.70025360	0.00719919
8.70365681	0.00724123
8.70706072	0.00724094
8.71046532	0.00720444
8.71387061	0.00720844
8.71727660	0.00702301
8.72068329	0.00712815
8.72409067	0.00719177
8.72749874	0.00712601
8.73090751	0.00707407
8.73431697	0.00711389
8.73772713	0.00707234
8.74113798	0.00703729
8.74454952	0.00700100
8.74796176	0.00700100
8.75137470	0.00700100
8.75478833	0.00703562
8.75820265	0.00708324
8.76161767	0.00712435
8.76503338	0.00718866
8.76844979	0.00710689
8.77186689	0.00706439
8.77528468	0.00711100
8.77870317	0.00708395
8.78212236	0.00707807
8.78554224	0.00714848
8.78896281	0.00715582
8.79238408	0.00718880
8.79580604	0.00738291
8.79922870	0.00734814
8.80265205	0.00738416
8.80607610	0.00734614
8.80950084	0.00740006
8.81292627	0.00728716
8.81635240	0.00725646
8.81977923	0.00715170
8.82320674	0.00717491
8.82663496	0.00733667
8.83006386	0.00740749
8.83349347	0.00740628
8.83692376	0.00732573
8.84035475	0.00740916
8.84378644	0.00735100
8.84721882	0.00732436
8.85065189	0.00735713
8.85408566	0.00728818
8.85752012	0.00743326
8.86095528	0.00733175
8.86439113	0.00748049
8.86782768	0.00733423
8.87126492	0.00734483
8.87470286	0.00738614
8.87814149	0.00731862
8.88158081	0.00729300
8.88502083	0.00733126
8.88846154	0.00735936
8.89190295	0.00739884
8.89534506	0.00742755
8.89878785	0.00739359
8.90223134	0.00737509
8.90567553	0.00739322
8.90912041	0.00750961
8.91256598	0.00753485
8.91601225	0.00740670
8.91945922	0.00734405
8.92290688	0.00722912
8.92635523	0.00725375
8.92980428	0.00735733
8.93325402	0.00739824
8.93670445	0.00737486
8.94015558	0.00740926
8.94360741	0.00737449
8.94705993	0.00735985
8.95051314	0.00724757
8.95396705	0.00719082
8.95742165	0.00704598
8.96087695	0.00705826
8.96433294	0.00709068
8.96778963	0.00713246
8.97124701	0.00716202
8.97470509	0.00713503
8.97816386	0.00709990
8.98162332	0.00709692
8.98508348	0.00714643
8.98854433	0.00713104
8.99200588	0.00705787
8.99546812	0.00701562
8.99893106	0.00700100
9.00239469	0.00700100
9.00585902	0.00702419
9.00932404	0.00708988
9.01278975	0.00703412
9.01625616	0.00707574
9.01972326	0.00704331
9.02319106	0.00705889
9.02665956	0.00701669
9.03012874	0.00709733
9.03359862	0.00703272
9.03706920	0.00700100
9.04054047	0.00703780
9.04401243	0.00711831
9.04748509	0.00704869
9.05095845	0.00710968
9.05443250	0.00707769
9.05790724	0.00709780
9.06138268	0.00707374
9.06485881	0.00711480
9.06833563	0.00703785
9.07181316	0.00714418
9.07529137	0.00716018
9.07877028	0.00727078
9.08224988	0.00716879
9.08573018	0.00722954
9.08921118	0.00721237
9.09269286	0.00714517
9.09617525	0.00712332
9.09965832	0.00721338
9.10314209	0.00724403
9.10662656	0.00722972
9.11011172	0.00719058
9.11359757	0.00737830
9.11708412	0.00726775
9.12057137	0.00741905
9.12405930	0.00728754
9.12754794	0.00740975
9.13103726	0.00732768
9.13452728	0.00731459
9.13801800	0.00730088
9.14150941	0.00734191
9.14500152	0.00733512
9.14849431	0.00731288
9.15198781	0.00729144
9.15548200	0.00734874
9.15897688	0.00725610
9.16247246	0.00731970
9.16596873	0.00732655
9.16946569	0.00734295
9.17296335	0.00731827
9.17646171	0.00746996
9.17996076	0.00752218
9.18346050	0.00755873
9.18696094	0.00754340
9.19046207	0.00751301
9.19396390	0.00731254
9.19746642	0.00728866
9.20096964	0.00737994
9.20447355	0.00739919
9.20797816	0.00736596
9.21148346	0.00733944
9.21498945	0.00733449
9.21849614	0.00740664
9.22200352	0.00743241
9.22551160	0.00748014
9.22902037	0.00737570
9.23252984	0.00729791
9.23604000	0.00712043
9.23955086	0.00711405
9.24306241	0.00714754
9.24657465	0.00727565
9.25008759	0.00738503
9.25360122	0.00735403
9.25711555	0.00733443
9.26063057	0.00728777
9.26414629	0.00725799
9.26766270	0.00729637
9.27117981	0.00725560
9.27469761	0.00717416
9.27821610	0.00720826
9.28173529	0.00720717
9.28525518	0.00727525
9.28877575	0.00732930
9.29229703	0.00729383
9.29581900	0.00725144
9.29934166	0.00717161
9.30286501	0.00707450
9.30638906	0.00700100
9.30991381	0.00701925
9.31343925	0.00708613
9.31696538	0.00720164
9.32049221	0.00728460
9.32401973	0.00723959
9.32754795	0.00715308
9.33107686	0.00706574
9.33460647	0.00700100
9.33813677	0.00701031
9.34166777	0.00700100
9.34519946	0.00700100
9.34873184	0.00711086
9.35226492	0.00717301
9.35579869	0.00723822
9.35933316	0.00729752
9.36286832	0.00733649
9.36640418	0.00719560
9.36994073	0.00724901
9.37347798	0.00713965
9.37701592	0.00718125
9.38055455	0.00714454
9.38409388	0.00729926
9.38763390	0.00736996
9.39117462	0.00741380
9.39471604	0.00742592
9.39825814	0.00726956
9.40180094	0.00722796
9.40534444	0.00724901
9.40888863	0.00724138
9.41243352	0.00723335
9.41597910	0.00729103
9.41952537	0.00720629
9.42307234	0.00719235
9.42662000	0.00703112
9.43016836	0.00718372
9.43371741	0.00716562
9.43726716	0.00731414
9.44081760	0.00733287
9.44436873	0.00739594
9.44792056	0.00737235
9.45147309	0.00746025
9.45502630	0.00747388
9.45858022	0.00747329
9.46213483	0.00744745
9.46569013	0.00747940
9.46924612	0.00752193
9.47280282	0.00739315
9.47636020	0.00739783
9.47991828	0.00736794
9.48347706	0.00735838
9.48703652	0.00750263
9.49059669	0.00763631
9.49415755	0.00757874
9.49771910	0.00753175
9.50128135	0.00756696
9.50484429	0.00741580
9.50840792	0.00728661
9.51197225	0.00740889
9.51553728	0.00742782
9.51910300	0.00722620
9.52266941	0.00729234
9.52623652	0.00726325
9.52980432	0.00738959
9.53337282	0.00749561
9.53694201	0.00757638
9.54051190	0.00742522
9.54408248	0.00734629
9.54765375	0.00710948
9.55122572	0.00700100
9.55479839	0.00704321
9.55837174	0.00708865
9.56194580	0.00703053
9.56552054	0.00722580
9.56909599	0.00723798
9.57267212	0.00727050
9.57624895	0.00719804
9.57982648	0.00706617
9.58340470	0.00708648
9.58698361	0.00702766
9.59056322	0.00700100
9.59414353	0.00706021
9.59772452	0.00713870
9.60130622	0.00725912
9.60488860	0.00728757
9.60847168	0.00718336
9.61205546	0.00720408
9.61563993	0.00724576
9.61922509	0.00720768
9.62281095	0.00723348
9.62639751	0.00714372
9.62998475	0.00718764
9.63357270	0.00716502
9.63716133	0.00708421
9.64075067	0.00700100
9.64434069	0.00700100
9.64793141	0.00703689
9.65152283	0.00700100
9.65511494	0.00707659
9.65870774	0.00708757
9.66230124	0.00718726
9.66589543	0.00732193
9.66949032	0.00730118
9.67308590	0.00727350
9.67668218	0.00722284
9.68027915	0.00714125
9.68387681	0.00721185
9.68747517	0.00730583
9.69107423	0.00734693
9.69467398	0.00734183
9.69827442	0.00743461
9.70187556	0.00753185
9.70547739	0.00743438
9.70907991	0.00750620
9.71268314	0.00738738
9.71628705	0.00732186
9.71989166	0.00728645
9.72349697	0.00732063
9.72710296	0.00721951
9.73070966	0.00733568
9.73431705	0.00743149
9.73792513	0.00739874
9.74153390	0.00741175
9.74514338	0.00744593
9.74875354	0.00739689
9.75236440	0.00744083
9.75597596	0.00746422
9.75958821	0.00743085
9.76320115	0.00746197
9.76681479	0.00752727
9.77042912	0.00754497
9.77404415	0.00752767
9.77765987	0.00747151
9.78127629	0.00735635
9.78489340	0.00734964
9.78851120	0.00735756
9.79212970	0.00736773
9.79574889	0.00744849
9.79936878	0.00755368
9.80298937	0.00767330
9.80661064	0.00768835
9.81023262	0.00758051
9.81385528	0.00758397
9.81747864	0.00748976
9.82110270	0.00739842
9.82472745	0.00739189
9.82835289	0.00743136
9.83197903	0.00743115
9.83560586	0.00735302
9.83923339	0.00745515
9.84286161	0.00754506
9.84649053	0.00744029
9.85012014	0.00721506
9.85375045	0.00718210
9.85738145	0.00708260
9.86101314	0.00709257
9.86464553	0.00703885
9.86827861	0.00701177
9.87191239	0.00705093
9.87554686	0.00712213
9.87918203	0.00720269
9.88281789	0.00733024
9.88645445	0.00734407
9.89009170	0.00719880
9.89372964	0.00719432
9.89736828	0.00708668
9.90100762	0.00701872
9.90464765	0.00715624
9.90828837	0.00718530
9.91192979	0.00710858
9.91557190	0.00711100
9.91921470	0.00713031
9.92285820	0.00723383
9.92650240	0.00726087
9.93014729	0.00723196
9.93379287	0.00730050
9.93743915	0.00733526
9.94108612	0.00723941
9.94473379	0.00722352
9.94838215	0.00727335
9.95203121	0.00716854
9.95568096	0.00705194
9.95933141	0.00704582
9.96298255	0.00700100
9.96663438	0.00700100
9.97028691	0.00700100
9.97394013	0.00705078
9.97759405	0.00721324
9.98124866	0.00721315
9.98490397	0.00723707
9.98855997	0.00705123
9.99221667	0.00703689
9.99587406	0.00701479
9.99953214	0.00703048
10.00319092	0.00723935
10.00685039	0.00737964
10.01051056	0.00734945
10.01417143	0.00746493
10.01783298	0.00740889
10.02149523	0.00744340
10.02515818	0.00746529
10.02882182	0.00746073
10.03248616	0.00736584
10.03615118	0.00736434
10.03981691	0.00729630
10.04348333	0.00724657
10.04715044	0.00722249
10.05081825	0.00731314
10.05448675	0.00740909
10.05815595	0.00749629
10.06182584	0.00753201
10.06549642	0.00756896
10.06916770	0.00746979
10.07283968	0.00731448
10.07651234	0.00714431
10.08018571	0.00714790
10.08385976	0.00712502
10.08753452	0.00718984
10.09120996	0.00720319
10.09488610	0.00731907
10.09856294	0.00735215
10.10224047	0.00749611
10.10591869	0.00753225
10.10959761	0.00763043
10.11327723	0.00767185
10.11695753	0.00770636
10.12063854	0.00758562
10.12432023	0.00751963
10.12800263	0.00733684
10.13168571	0.00726067
10.13536949	0.00721563
10.13905397	0.00731076
10.14273914	0.00725961
10.14642500	0.00732768
10.15011156	0.00736443
10.15379881	0.00744145
10.15748676	0.00732438
10.16117540	0.00740650
10.16486474	0.00732259
10.16855477	0.00717155
10.17224549	0.00704553
10.17593691	0.00705954
10.17962902	0.00700100
10.18332183	0.00704675
10.18701534	0.00716998
10.19070953	0.00725393
10.19440443	0.00724267
10.19810001	0.00742142
10.20179629	0.00746611
10.20549327	0.00749269
10.20919094	0.00744990
10.21288930	0.00741992
10.21658836	0.00728679
10.22028811	0.00725884
10.22398856	0.00717881
10.22768970	0.00707743
10.23139154	0.00708875
10.23509407	0.00714646
10.23879730	0.00704609
10.24250122	0.00715124
10.24620583	0.00711237
10.24991114	0.00718498
10.25361714	0.00725454
10.25732384	0.00724537
10.26103124	0.00711372
10.26473932	0.00706813
10.26844810	0.00700789
10.27215758	0.00706431
10.27586775	0.00702104
10.27957862	0.00707908
10.28329017	0.00722645
10.28700243	0.00727189
10.29071538	0.00730960
10.29442902	0.00725677
10.29814336	0.00713517
10.30185839	0.00715171
10.30557411	0.00700100
10.30929054	0.00700100
10.31300765	0.00700100
10.31672546	0.00703988
10.32044396	0.00700100
10.32416316	0.00718435
10.32788306	0.00734847
10.33160364	0.00741372
10.33532493	0.00752211
10.33904690	0.00762581
10.34276957	0.00766277
10.34649294	0.00758215
10.35021700	0.00745087
10.35394175	0.00748499
10.35766720	0.00742939
10.36139335	0.00736707
10.36512018	0.00727282
10.36884772	0.00724652
10.37257594	0.00732295
10.37630486	0.00747955
10.38003448	0.00747828
10.38376479	0.00759846
10.38749579	0.00757785
10.39122749	0.00749458
10.39495989	0.00740867
10.39869298	0.00728349
10.40242676	0.00725414
10.40616123	0.00721216
10.40989641	0.00711811
10.41363227	0.00712965
10.41736883	0.00724434
10.42110609	0.00726564
10.42484404	0.00750850
10.42858268	0.00752045
10.43232202	0.00760727
10.43606205	0.00749306
10.43980278	0.00743828
10.44354420	0.00748176
10.44728632	0.00747113
10.45102913	0.00760330
10.45477263	0.00746104
10.45851683	0.00743168
10.46226173	0.00717670
10.46600732	0.00722080
10.46975360	0.00733039
10.47350058	0.00740968
10.47724825	0.00744218
10.48099662	0.00764272
10.48474568	0.00763249
10.48849543	0.00754372
10.49224588	0.00740166
10.49599703	0.00722114
10.49974887	0.00711284
10.50350140	0.00703446
10.50725463	0.00702945
10.51100855	0.00708883
10.51476317	0.00714008
10.51851848	0.00716161
10.52227449	0.00727836
10.52603119	0.00738596
10.52978858	0.00735358
10.53354667	0.00731428
10.53730545	0.00718588
10.54106493	0.00716346
10.54482510	0.00719131
10.54858597	0.00723238
10.55234753	0.00724517
10.55610979	0.00722398
10.55987274	0.00710717
10.56363639	0.00711243
10.56740072	0.00705014
10.57116576	0.00704594
10.57493149	0.00707963
10.57869791	0.00713244
10.58246503	0.00714354
10.58623284	0.00709727
10.59000135	0.00700100
10.59377055	0.00706537
10.59754044	0.00707425
10.60131103	0.00716938
10.60508232	0.00718009
10.60885430	0.00724817
10.61262697	0.00726478
10.61640034	0.00727386
10.62017440	0.00716412
10.62394916	0.00709466
10.62772461	0.00704190
10.63150075	0.00716492
10.63527759	0.00711053
10.63905513	0.00714059
10.64283336	0.00725262
10.64661228	0.00736934
10.65039190	0.00728565
10.65417221	0.00736575
10.65795322	0.00736976
10.66173492	0.00746246
10.66551732	0.00740502
10.66930041	0.00747760
10.67308419	0.00739106
10.67686867	0.00729924
10.68065384	0.00727253
10.68443971	0.00720919
10.68822628	0.00721319
10.69201353	0.00731404
10.69580148	0.00734511
10.69959013	0.00743700
10.70337947	0.00750733
10.70716951	0.00754632
10.71096024	0.00756987
10.71475166	0.00747194
10.71854378	0.00737401
10.72233659	0.00729014
10.72613010	0.00724653
10.72992430	0.00734310
10.73371920	0.00732147
10.73751479	0.00736231
10.74131107	0.00726153
10.74510805	0.00730744
10.74890573	0.00725306
10.75270410	0.00731424
10.75650316	0.00732007
10.76030292	0.00738348
10.76410337	0.00740580
10.76790452	0.00744887
10.77170636	0.00730435
10.77550890	0.00718282
10.77931213	0.00701472
10.78311605	0.00701663
10.78692067	0.00704638
10.79072598	0.00715303
10.79453199	0.00723995
10.79833869	0.00745179
10.80214609	0.00757147
10.80595418	0.00744333
10.80976297	0.00729181
10.81357245	0.00729145
10.81738263	0.00722842
10.82119349	0.00716581
10.82500506	0.00716097
10.82881732	0.00719316
10.83263027	0.00720888
10.83644392	0.00713120
10.84025826	0.00715973
10.84407330	0.00724523
10.84788903	0.00722635
10.85170545	0.00733565
10.85552257	0.00720976
10.85934039	0.00729770
10.86315889	0.00716428
10.86697810	0.00705324
10.87079800	0.00711025
10.87461859	0.00704804
10.87843987	0.00700100
10.88226186	0.00700100
10.88608453	0.00710305
10.88990790	0.00719122
10.89373197	0.00709608
10.89755673	0.00710267
10.90138218	0.00710681
10.90520833	0.00704667
10.90903517	0.00700100
10.91286271	0.00715615
10.91669094	0.00703524
10.92051986	0.00712587
10.92434948	0.00700857
10.92817980	0.00703764
10.93201081	0.00702089
10.93584251	0.00706295
10.93967491	0.00720084
10.94350800	0.00725206
10.94734179	0.00719504
10.95117627	0.00728023
10.95501145	0.00706391
10.95884732	0.00706752
10.96268388	0.00718548
10.96652114	0.00723446
10.97035910	0.00719595
10.97419775	0.00708563
10.97803709	0.00709839
10.98187713	0.00703913
10.98571786	0.00708993
10.98955929	0.00726687
10.99340141	0.00731929
10.99724422	0.00740670
11.00108773	0.00722638
11.00493194	0.00728776
11.00877683	0.00722014
11.01262243	0.00727602
11.01646872	0.00725906
11.02031570	0.00742888
11.02416338	0.00738060
11.02801175	0.00748103
11.03186081	0.00746021
11.03571057	0.00756227
11.03956103	0.00752030
11.04341218	0.00756052
11.04726402	0.00731346
11.05111656	0.00720393
11.05496979	0.00705454
11.05882372	0.00720088
11.06267834	0.00715681
11.06653366	0.00732066
11.07038967	0.00728594
11.07424637	0.00735273
11.07810377	0.00739106
11.08196186	0.00738299
11.08582065	0.00722926
11.08968014	0.00729932
11.09354031	0.00711627
11.09740118	0.00721563
11.10126275	0.00729627
11.10512501	0.00736470
11.10898797	0.00729763
11.11285162	0.00740777
11.11671596	0.00731934
11.12058100	0.00723966
11.12444673	0.00727310
11.12831316	0.00728618
11.13218028	0.00737170
11.13604810	0.00752152
11.13991661	0.00754031
11.14378582	0.00749154
11.14765572	0.00744848
11.15152631	0.00737857
11.15539760	0.00727081
11.15926958	0.00719704
11.16314226	0.00720341
11.16701563	0.00712657
11.17088970	0.00708514
11.17476446	0.00710475
11.17863992	0.00706005
11.18251607	0.00709653
11.18639291	0.00711429
11.19027045	0.00709198
11.19414869	0.00701107
11.19802761	0.00711703
11.20190724	0.00718394
11.20578755	0.00724982
11.20966856	0.00718794
11.21355027	0.00718852
11.21743267	0.00712074
11.22131577	0.00700230
11.22519956	0.00700100
11.22908404	0.00708089
11.23296922	0.00710659
11.23685509	0.00716239
11.24074166	0.00722878
11.24462892	0.00718531
11.24851688	0.00716868
11.25240553	0.00723914
11.25629487	0.00725019
11.26018491	0.00727995
11.26407565	0.00713313
11.26796708	0.00707989
11.27185920	0.00703885
11.27575202	0.00700100
11.27964553	0.00700100
11.28353974	0.00706262
11.28743464	0.00702401
11.29133023	0.00712928
11.29522652	0.00720667
11.29912351	0.00710462
11.30302119	0.00700100
11.30691956	0.00706509
11.31081863	0.00713777
11.31471839	0.00725990
11.31861885	0.00718265
11.32252000	0.00728361
11.32642185	0.00717848
11.33032439	0.00727151
11.33422762	0.00741235
11.33813155	0.00746125
11.34203617	0.00751257
11.34594149	0.00753541
11.34984751	0.00746629
11.35375421	0.00751517
11.35766161	0.00738584
11.36156971	0.00735171
11.36547850	0.00739327
11.36938799	0.00750441
11.37329817	0.00744445
11.37720904	0.00746139
11.38112061	0.00726471
11.38503287	0.00719009
11.38894583	0.00727397
11.39285948	0.00734727
11.39677383	0.00725211
11.40068887	0.00734494
11.40460461	0.00731162
11.40852104	0.00730518
11.41243816	0.00735487
11.41635598	0.00728982
11.42027449	0.00727421
11.42419370	0.00720326
11.42811360	0.00712052
11.43203420	0.00732951
11.43595549	0.00721441
11.43987748	0.00744233
11.44380016	0.00745948
11.44772353	0.00744652
11.45164760	0.00753365
11.45557236	0.00753533
11.45949782	0.00751992
11.46342397	0.00749882
11.46735082	0.00741485
11.47127836	0.00733413
11.47520660	0.00719279
11.47913553	0.00711513
11.48306516	0.00714876
11.48699547	0.00729306
11.49092649	0.00745038
11.49485820	0.00749600
11.49879060	0.00752618
11.50272370	0.00744159
11.50665749	0.00733992
11.51059198	0.00721302
11.51452716	0.00709162
11.51846303	0.00711670
11.52239960	0.00702561
11.52633687	0.00700100
11.53027482	0.00702958
11.53421348	0.00720892
11.53815283	0.00730829
11.54209287	0.00741214
11.54603360	0.00733127
11.54997504	0.00727398
11.55391716	0.00713776
11.55785998	0.00708212
11.56180350	0.00704030
11.56574770	0.00706642
11.56969261	0.00707526
11.57363821	0.00702877
11.57758450	0.00700100
11.58153149	0.00700100
11.58547917	0.00703518
11.58942754	0.00718411
11.59337661	0.00724109
11.59732638	0.00730702
11.60127684	0.00733469
11.60522799	0.00719228
11.60917984	0.00714836
11.61313238	0.00712151
11.61708562	0.00715854
11.62103955	0.00726475
11.62499418	0.00718237
11.62894950	0.00727617
11.63290551	0.00737058
11.63686222	0.00727577
11.64081963	0.00720703
11.64477773	0.00718506
11.64873652	0.00721436
11.65269601	0.00730633
11.65665619	0.00733238
11.66061706	0.00734460
11.66457864	0.00737716
11.66854090	0.00730799
11.67250386	0.00737311
11.67646751	0.00744392
11.68043186	0.00737394
11.68439691	0.00742237
11.68836264	0.00739756
11.69232908	0.00736909
11.69629620	0.00736584
11.70026403	0.00735039
11.70423254	0.00733249
11.70820175	0.00721980
11.71217166	0.00722570
11.71614225	0.00729488
11.72011355	0.00726763
11.72408554	0.00727619
11.72805822	0.00736104
11.73203160	0.00736674
11.73600567	0.00733745
11.73998043	0.00731874
11.74395589	0.00738874
11.74793205	0.00744653
11.75190890	0.00740422
11.75588644	0.00744410
11.75986468	0.00737739
11.76384361	0.00740913
11.76782324	0.00729521
11.77180356	0.00723459
11.77578458	0.00723725
11.77976629	0.00729198
11.78374869	0.00734570
11.78773179	0.00742139
11.79171559	0.00729934
11.79570008	0.00735875
11.79968526	0.00738643
11.80367114	0.00738725
11.80765771	0.00743609
11.81164498	0.00734089
11.81563294	0.00739460
11.81962159	0.00725382
11.82361094	0.00715922
11.82760099	0.00710512
11.83159173	0.00709394
11.83558316	0.00726017
11.83957529	0.00731734
11.84356811	0.00736375
11.84756163	0.00745002
11.85155584	0.00722948
11.85555074	0.00715462
11.85954635	0.00714080
11.86354264	0.00719778
11.86753963	0.00720673
11.87153731	0.00718721
11.87553569	0.00722222
11.87953476	0.00711948
11.88353453	0.00712905
11.88753499	0.00715958
11.89153615	0.00729061
11.89553800	0.00723203
11.89954054	0.00725727
11.90354378	0.00716775
11.90754772	0.00715881
11.91155235	0.00719301
11.91555767	0.00723777
11.91956369	0.00726524
11.92357040	0.00719018
11.92757780	0.00710678
11.93158591	0.00700100
11.93559470	0.00701295
11.93960419	0.00703806
11.94361438	0.00718948
11.94762525	0.00718303
11.95163683	0.00725918
11.95564910	0.00736991
11.95966206	0.00734697
11.96367571	0.00724226
11.96769007	0.00717253
11.97170511	0.00713455
11.97572085	0.00707458
11.97973729	0.00700100
11.98375441	0.00703197
11.98777224	0.00709987
11.99179076	0.00719994
11.99580997	0.00726805
11.99982988	0.00736283
12.00385048	0.00729809
12.00787177	0.00744962
12.01189376	0.00727849
12.01591645	0.00732015
12.01993983	0.00734372
12.02396390	0.00729403
12.02798867	0.00741587
12.03201413	0.00738856
12.03604029	0.00739036
12.04006714	0.00747882
12.04409469	0.00748021
12.04812293	0.00746796
12.05215186	0.00738430
12.05618149	0.00735863
12.06021182	0.00731505
12.06424284	0.00728083
12.06827455	0.00720593
12.07230696	0.00723579
12.07634006	0.00725976
12.08037386	0.00720845
12.08440835	0.00704078
12.08844353	0.00700472
12.09247941	0.00700100
12.09651599	0.00712770
12.10055325	0.00722177
12.10459122	0.00738868
12.10862988	0.00747665
12.11266923	0.00743522
12.11670928	0.00748251
12.12075002	0.00743620
12.12479145	0.00737931
12.12883358	0.00738672
12.13287641	0.00731498
12.13691993	0.00728556
12.14096414	0.00738920
12.14500905	0.00723444
12.14905465	0.00735802
12.15310095	0.00741873
12.15714794	0.00736692
12.16119563	0.00732876
12.16524401	0.00736628
12.16929308	0.00730531
12.17334285	0.00719187
12.17739331	0.00713845
12.18144447	0.00702011
12.18549633	0.00700100
12.18954887	0.00700100
12.19360211	0.00703250
12.19765605	0.00707672
12.20171068	0.00716630
12.20576601	0.00717980
12.20982203	0.00714263
12.21387874	0.00712072
12.21793615	0.00714194
12.22199425	0.00711170
12.22605305	0.00716609
12.23011254	0.00716635
12.23417273	0.00716865
12.23823361	0.00709568
12.24229519	0.00716675
12.24635746	0.00723659
12.25042042	0.00726331
12.25448408	0.00734679
12.25854843	0.00740708
12.26261348	0.00737541
12.26667922	0.00742918
12.27074566	0.00752283
12.27481279	0.00748912
12.27888062	0.00739499
12.28294914	0.00710920
12.28701835	0.00710113
12.29108826	0.00707271
12.29515887	0.00719322
12.29923016	0.00716522
12.30330216	0.00733292
12.30737484	0.00732322
12.31144823	0.00741199
12.31552230	0.00752761
12.31959707	0.00738994
12.32367254	0.00728034
12.32774870	0.00707167
12.33182555	0.00700100
12.33590310	0.00701562
12.33998134	0.00705895
12.34406028	0.00715739
12.34813991	0.00717079
12.35222024	0.00733719
12.35630126	0.00741854
12.36038298	0.00759552
12.36446538	0.00767280
12.36854849	0.00762069
12.37263229	0.00757428
12.37671678	0.00750570
12.38080197	0.00733294
12.38488785	0.00733881
12.38897443	0.00722791
12.39306170	0.00725677
12.39714967	0.00725817
12.40123833	0.00735356
12.40532768	0.00728782
12.40941773	0.00732990
12.41350847	0.00738929
12.41759991	0.00734369
12.42169204	0.00737702
12.42578487	0.00740100
12.42987839	0.00740790
12.43397261	0.00737898
12.43806752	0.00720724
12.44216312	0.00711057
12.44625942	0.00718399
12.45035642	0.00720960
12.45445410	0.00716726
12.45855249	0.00734586
12.46265156	0.00738571
12.46675134	0.00747683
12.47085180	0.00751668
12.47495296	0.00747413
12.47905482	0.00750319
12.48315737	0.00749605
12.48726061	0.00747466
12.49136455	0.00738776
12.49546918	0.00726912
12.49957451	0.00718486
12.50368053	0.00721902
12.50778725	0.00718135
12.51189466	0.00721591
12.51600277	0.00739716
12.52011157	0.00759590
12.52422106	0.00760748
12.52833125	0.00758548
12.53244213	0.00752340
12.53655371	0.00737669
12.54066598	0.00713191
12.54477895	0.00700513
12.54889261	0.00700100
12.55300697	0.00700100
12.55712202	0.00706558
12.56123776	0.00721368
12.56535420	0.00732250
12.56947134	0.00723561
12.57358916	0.00731392
12.57770769	0.00728236
12.58182690	0.00722538
12.58594682	0.00721397
12.59006742	0.00722636
12.59418872	0.00726154
12.59831072	0.00730261
12.60243341	0.00731725
12.60655679	0.00726941
12.61068087	0.00725984
12.61480564	0.00744028
12.61893111	0.00758614
12.62305727	0.00755051
12.62718413	0.00754825
12.63131168	0.00740338
12.63543992	0.00727478
12.63956886	0.00721231
12.64369850	0.00709326
12.64782883	0.00710626
12.65195985	0.00707207
12.65609157	0.00715862
12.66022398	0.00718863
12.66435709	0.00724914
12.66849089	0.00724130
12.67262538	0.00737729
12.67676057	0.00728624
12.68089646	0.00732133
12.68503304	0.00735886
12.68917031	0.00727329
12.69330828	0.00718285
12.69744694	0.00714103
12.70158630	0.00722617
12.70572635	0.00729645
12.70986710	0.00732970
12.71400854	0.00737231
12.71815067	0.00741005
12.72229350	0.00747117
12.72643702	0.00750382
12.73058124	0.00759587
12.73472615	0.00758620
12.73887176	0.00752688
12.74301806	0.00735444
12.74716506	0.00715983
12.75131275	0.00700100
12.75546114	0.00704516
12.75961022	0.00718842
12.76375999	0.00730056
12.76791046	0.00733599
12.77206162	0.00729269
12.77621348	0.00727705
12.78036603	0.00728156
12.78451928	0.00711109
12.78867322	0.00731254
12.79282785	0.00730809
12.79698318	0.00718076
12.80113921	0.00729351
12.80529593	0.00718896
12.80945334	0.00726448
12.81361145	0.00727835
12.81777025	0.00731642
12.82192975	0.00735714
12.82608994	0.00755391
12.83025082	0.00756554
12.83441240	0.00757045
12.83857468	0.00759774
12.84273765	0.00755260
12.84690131	0.00758315
12.85106567	0.00733294
12.85523072	0.00734212
12.85939647	0.00714624
12.86356291	0.00715665
12.86773005	0.00724375
12.87189788	0.00714918
12.87606640	0.00718502
12.88023562	0.00735391
12.88440554	0.00736249
12.88857614	0.00729212
12.89274745	0.00723722
12.89691944	0.00729096
12.90109214	0.00716567
12.90526552	0.00717506
12.90943960	0.00714946
12.91361438	0.00713423
12.91778985	0.00713039
12.92196601	0.00710825
12.92614287	0.00715446
12.93032042	0.00711502
12.93449867	0.00721312
12.93867761	0.00726482
12.94285725	0.00734338
12.94703758	0.00739509
12.95121861	0.00728974
12.95540033	0.00710056
12.95958274	0.00706682
12.96376585	0.00700100
12.96794965	0.00700100
12.97213415	0.00700100
12.97631934	0.00708779
12.98050523	0.00718043
12.98469181	0.00717787
12.98887909	0.00708497
12.99306706	0.00720447
12.99725572	0.00727107
13.00144508	0.00730919
13.00563514	0.00727488
13.00982588	0.00732765
13.01401733	0.00722010
13.01820946	0.00716544
13.02240230	0.00711812
13.02659582	0.00713020
13.03079004	0.00706476
13.03498496	0.00723232
13.03918057	0.00731422
13.04337687	0.00733507
13.04757387	0.00737303
13.05177156	0.00730601
13.05596995	0.00728862
13.06016903	0.00729647
13.06436881	0.00731326
13.06856928	0.00721694
13.07277045	0.00716252
13.07697231	0.00708512
13.08117486	0.00707974
13.08537811	0.00706277
13.08958205	0.00708019
13.09378669	0.00710331
13.09799202	0.00731604
13.10219805	0.00745310
13.10640477	0.00750144
13.11061219	0.00736974
13.11482030	0.00736011
13.11902910	0.00723307
13.12323860	0.00713657
13.12744879	0.00721665
13.13165968	0.00718036
13.13587126	0.00713187
13.14008354	0.00711674
13.14429651	0.00709266
13.14851018	0.00715891
13.15272454	0.00727643
13.15693959	0.00731054
13.16115534	0.00733468
13.16537179	0.00729737
13.16958892	0.00736240
13.17380676	0.00750352
13.17802528	0.00751850
13.18224451	0.00741223
13.18646442	0.00739140
13.19068503	0.00744178
13.19490634	0.00744680
13.19912834	0.00735049
13.20335103	0.00733740
13.20757442	0.00729338
13.21179850	0.00724427
13.21602328	0.00727004
13.22024875	0.00734993
13.22447492	0.00729959
13.22870178	0.00724418
13.23292934	0.00717697
13.23715759	0.00725543
13.24138653	0.00712963
13.24561617	0.00714297
13.24984650	0.00709530
13.25407753	0.00708261
13.25830925	0.00714438
13.26254167	0.00717178
13.26677478	0.00716703
13.27100859	0.00709045
13.27524309	0.00702324
13.27947828	0.00716541
13.28371417	0.00732467
13.28795076	0.00733153
13.29218803	0.00733678
13.29642601	0.00730093
13.30066467	0.00728786
13.30490403	0.00736004
13.30914409	0.00730609
13.31338484	0.00725274
13.31762629	0.00717661
13.32186843	0.00703008
13.32611126	0.00700428
13.33035479	0.00707681
13.33459901	0.00710620
13.33884393	0.00718666
13.34308954	0.00724758
13.34733585	0.00720232
13.35158285	0.00706468
13.35583054	0.00700100
13.36007893	0.00700100
13.36432802	0.00701139
13.36857780	0.00716285
13.37282827	0.00714625
13.37707944	0.00724522
13.38133130	0.00726505
13.38558386	0.00725476
13.38983711	0.00730388
13.39409105	0.00730377
13.39834569	0.00726601
13.40260103	0.00730843
13.40685706	0.00723487
13.41111378	0.00724431
13.41537120	0.00717442
13.41962931	0.00722660
13.42388812	0.00715018
13.42814762	0.00718669
13.43240781	0.00735362
13.43666870	0.00730691
13.44093029	0.00730781
13.44519257	0.00711646
13.44945554	0.00706283
13.45371921	0.00715733
13.45798357	0.00715050
13.46224863	0.00713268
13.46651438	0.00714885
13.47078083	0.00716990
13.47504797	0.00725584
13.47931580	0.00722155
13.48358433	0.00727739
13.48785356	0.00721765
13.49212348	0.00720188
13.49639409	0.00725833
13.50066540	0.00729096
13.50493740	0.00733012
13.50921009	0.00735097
13.51348349	0.00726479
13.51775757	0.00713447
13.52203235	0.00702531
13.52630783	0.00711965
13.53058399	0.00708886
13.53486086	0.00724261
13.53913842	0.00738659
13.54341667	0.00742965
13.54769561	0.00766213
13.55197526	0.00750643
13.55625559	0.00739914
13.56053662	0.00729165
13.56481835	0.00717969
13.56910077	0.00710313
13.57338388	0.00728577
13.57766769	0.00731988
13.58195219	0.00734281
13.58623739	0.00721803
13.59052328	0.00722224
13.59480986	0.00703785
13.59909714	0.00704569
13.60338512	0.00700100
13.60767379	0.00701457
13.61196315	0.00714501
13.61625321	0.00718390
13.62054396	0.00709767
13.62483541	0.00707369
13.62912755	0.00707312
13.63342039	0.00704731
13.63771392	0.00714642
13.64200815	0.00713139
13.64630307	0.00719164
13.65059868	0.00715221
13.65489499	0.00712580
13.65919199	0.00715899
13.66348969	0.00722290
13.66778808	0.00734419
13.67208717	0.00745367
13.67638695	0.00738251
13.68068742	0.00735751
13.68498859	0.00727474
13.68929046	0.00731342
13.69359302	0.00725994
13.69789627	0.00717331
13.70220022	0.00706063
13.70650486	0.00700100
13.71081020	0.00702374
13.71511623	0.00713781
13.71942296	0.00719329
13.72373038	0.00721255
13.72803849	0.00728593
13.73234730	0.00726938
13.73665680	0.00726261
13.74096700	0.00723568
13.74527789	0.00719554
13.74958948	0.00705489
13.75390176	0.00707334
13.75821474	0.00703156
13.76252841	0.00700100
13.76684277	0.00700072
13.77115783	0.00713280
13.77547359	0.00713893
13.77979004	0.00719634
13.78410718	0.00717501
13.78842502	0.00726599
13.79274355	0.00737385
13.79706278	0.00741234
13.80138270	0.00736497
13.80570331	0.00724619
13.81002462	0.00718926
13.81434663	0.00709327
13.81866932	0.00714111
13.82299272	0.00722416
13.82731681	0.00735908
13.83164159	0.00744782
13.83596706	0.00736749
13.84029324	0.00736244
13.84462010	0.00721151
13.84894766	0.00712976
13.85327592	0.00709806
13.85760486	0.00709525
13.86193451	0.00705947
13.86626485	0.00715106
13.87059588	0.00721803
13.87492761	0.00731267
13.87926003	0.00725858
13.88359314	0.00724805
13.88792695	0.00718236
13.89226146	0.00716592
13.89659666	0.00721397
13.90093255	0.00719529
13.90526914	0.00719247
13.90960642	0.00731885
13.91394440	0.00730851
13.91828307	0.00731567
13.92262244	0.00718142
13.92696250	0.00724311
13.93130325	0.00714528
13.93564470	0.00721876
13.93998685	0.00719743
13.94432969	0.00739949
13.94867322	0.00735233
13.95301745	0.00735663
13.95736237	0.00718963
13.96170799	0.00722812
13.96605430	0.00721168
13.97040130	0.00722473
13.97474900	0.00700100
13.97909740	0.00700100
13.98344648	0.00700100
13.98779627	0.00722408
13.99214675	0.00728493
13.99649792	0.00732461
14.00084979	0.00729981
14.00520235	0.00734397
14.00955560	0.00722985
14.01390955	0.00712773
14.01826420	0.00702520
14.02261954	0.00700100
14.02697557	0.00700100
14.03133230	0.00710140
14.03568972	0.00722020
14.04004784	0.00737358
14.04440665	0.00746960
14.04876616	0.00743866
14.05312636	0.00733345
14.05748725	0.00712327
14.06184884	0.00707992
14.06621112	0.00703229
14.07057410	0.00702120
14.07493778	0.00701724
14.07930214	0.00717215
14.08366720	0.00707640
14.08803296	0.00724657
14.09239941	0.00732090
14.09676656	0.00737368
14.10113440	0.00740042
14.10550293	0.00726987
14.10987216	0.00721320
14.11424208	0.00723992
14.11861270	0.00725404
14.12298401	0.00734547
14.12735602	0.00733558
14.13172872	0.00737492
14.13610212	0.00736504
14.14047621	0.00718262
14.14485099	0.00717029
14.14922647	0.00717485
14.15360264	0.00735436
14.15797951	0.00729402
14.16235707	0.00725971
14.16673533	0.00723884
14.17111428	0.00727452
14.17549393	0.00723737
14.17987427	0.00717703
14.18425530	0.00726032
14.18863703	0.00725186
14.19301946	0.00719415
14.19740257	0.00719566
14.20178639	0.00716562
14.20617089	0.00714210
14.21055610	0.00719202
14.21494199	0.00723320
14.21932858	0.00728212
14.22371587	0.00737476
14.22810385	0.00722042
14.23249252	0.00728214
14.23688189	0.00709485
14.24127195	0.00716532
14.24566271	0.00718778
14.25005416	0.00728592
14.25444631	0.00737694
14.25883915	0.00739697
14.26323268	0.00743753
14.26762691	0.00746711
14.27202184	0.00728408
14.27641746	0.00721133
14.28081377	0.00718231
14.28521078	0.00726845
14.28960848	0.00729965
14.29400688	0.00728631
14.29840597	0.00743654
14.30280575	0.00746428
14.30720623	0.00740842
14.31160741	0.00729537
14.31600928	0.00715670
14.32041184	0.00707377
14.32481510	0.00705290
14.32921905	0.00714607
14.33362370	0.00713041
14.33802904	0.00717007
14.34243508	0.00715136
14.34684181	0.00727078
14.35124923	0.00725146
14.35565735	0.00719062
14.36006617	0.00712897
14.36447567	0.00710700
14.36888588	0.00709621
14.37329677	0.00711676
14.37770837	0.00704554
14.38212065	0.00710500
14.38653363	0.00718927
14.39094731	0.00717386
14.39536168	0.00718652
14.39977674	0.00720854
14.40419250	0.00713453
14.40860895	0.00704974
14.41302610	0.00712413
14.41744394	0.00724655
14.42186248	0.00720091
14.42628171	0.00718110
14.43070164	0.00721868
14.43512226	0.00728860
14.43954357	0.00728487
14.44396558	0.00734197
14.44838828	0.00737792
14.45281168	0.00736300
14.45723577	0.00728623
14.46166056	0.00729634
14.46608604	0.00710421
14.47051222	0.00706000
14.47493909	0.00700100
14.47936665	0.00703700
14.48379491	0.00711229
14.48822387	0.00710091
14.49265351	0.00713673
14.49708386	0.00720388
14.50151489	0.00716361
14.50594662	0.00722872
14.51037905	0.00716241
14.51481217	0.00727697
14.51924599	0.00719968
14.52368050	0.00719562
14.52811570	0.00717753
14.53255160	0.00725933
14.53698819	0.00725141
14.54142548	0.00719262
14.54586346	0.00714788
14.55030214	0.00715298
14.55474151	0.00720324
14.55918157	0.00734039
14.56362233	0.00746573
14.56806379	0.00740613
14.57250594	0.00725945
14.57694878	0.00717707
14.58139232	0.00700740
14.58583655	0.00700100
14.59028148	0.00700100
14.59472710	0.00700100
14.59917341	0.00713523
14.60362042	0.00725677
14.60806813	0.00729917
14.61251653	0.00737961
14.61696562	0.00733798
14.62141541	0.00729615
14.62586589	0.00730091
14.63031707	0.00718828
14.63476894	0.00717004
14.63922150	0.00718010
14.64367476	0.00723450
14.64812872	0.00722582
14.65258337	0.00707799
14.65703871	0.00709497
14.66149475	0.00718944
14.66595148	0.00723103
14.67040891	0.00726508
14.67486703	0.00729609
14.67932585	0.00724693
14.68378536	0.00721344
14.68824556	0.00717649
14.69270646	0.00719997
14.69716806	0.00722894
14.70163035	0.00720236
14.70609333	0.00713286
14.71055701	0.00707476
14.71502138	0.00708135
14.71948645	0.00718478
14.72395221	0.00720276
14.72841866	0.00728341
14.73288581	0.00716467
14.73735366	0.00709720
14.74182220	0.00705659
14.74629143	0.00700541
14.75076136	0.00702690
14.75523198	0.00709160
14.75970330	0.00712129
14.76417531	0.00712576
14.76864801	0.00700226
14.77312141	0.00700100
14.77759551	0.00705773
14.78207030	0.00720532
14.78654578	0.00718041
14.79102196	0.00722425
14.79549883	0.00721560
14.79997640	0.00716769
14.80445466	0.00709475
14.80893362	0.00714103
14.81341327	0.00705529
14.81789361	0.00702873
14.82237465	0.00700100
14.82685638	0.00708399
14.83133881	0.00724372
14.83582194	0.00734711
14.84030575	0.00749280
14.84479026	0.00754593
14.84927547	0.00744972
14.85376137	0.00730345
14.85824797	0.00723716
14.86273526	0.00701115
14.86722324	0.00700100
14.87171192	0.00701688
14.87620129	0.00709365
14.88069136	0.00723410
14.88518212	0.00731046
14.88967358	0.00737217
14.89416573	0.00736023
14.89865858	0.00733080
14.90315212	0.00727655
14.90764635	0.00727478
14.91214128	0.00723985
14.91663690	0.00717644
14.92113322	0.00727559
14.92563023	0.00723416
14.93012794	0.00724724
14.93462634	0.00717915
14.93912544	0.00719794
14.94362523	0.00723463
14.94812571	0.00720316
14.95262689	0.00714443
14.95712877	0.00718295
14.96163133	0.00729471
14.96613460	0.00727524
14.97063855	0.00717664
14.97514320	0.00720783
14.97964855	0.00722397
14.98415459	0.00710625
14.98866133	0.00712158
14.99316876	0.00700140
14.99767688	0.00714390
15.00218570	0.00709494
15.00669521	0.00707041
15.01120542	0.00721616
15.01571632	0.00728623
15.02022792	0.00724664
15.02474021	0.00724978
15.02925319	0.00726918
15.03376687	0.00733843
15.03828125	0.00742315
15.04279632	0.00738437
15.04731208	0.00733970
15.05182854	0.00734974
15.05634569	0.00724119
15.06086354	0.00721461
15.06538208	0.00721896
15.06990131	0.00716025
15.07442124	0.00712086
15.07894187	0.00715960
15.08346319	0.00701584
15.08798520	0.00708403
15.09250791	0.00712659
15.09703131	0.00714392
15.10155541	0.00720926
15.10608020	0.00720400
15.11060569	0.00716438
15.11513187	0.00725739
15.11965874	0.00723748
15.12418631	0.00721779
15.12871457	0.00714967
15.13324353	0.00714543
15.13777319	0.00703885
15.14230353	0.00702934
15.14683457	0.00718530
15.15136631	0.00720231
15.15589874	0.00725045
15.16043187	0.00740622
15.16496569	0.00729771
15.16950020	0.00730698
15.17403541	0.00729002
15.17857131	0.00720998
15.18310791	0.00710635
15.18764520	0.00722184
15.19218319	0.00716336
15.19672187	0.00723145
15.20126124	0.00717379
15.20580131	0.00712895
15.21034208	0.00709755
15.21488354	0.00703480
15.21942569	0.00701601
15.22396854	0.00709077
15.22851208	0.00718239
15.23305632	0.00729682
15.23760125	0.00732782
15.24214688	0.00721398
15.24669320	0.00719840
15.25124021	0.00701740
15.25578792	0.00700100
15.26033632	0.00700792
15.26488542	0.00701738
15.26943521	0.00714603
15.27398570	0.00705617
15.27853688	0.00706194
15.28308876	0.00714544
15.28764133	0.00729850
15.29219459	0.00742858
15.29674855	0.00745489
15.30130321	0.00759168
15.30585856	0.00746927
15.31041460	0.00738512
15.31497134	0.00720087
15.31952877	0.00717205
15.32408689	0.00715055
15.32864572	0.00712336
15.33320523	0.00706117
15.33776544	0.00705027
15.34232634	0.00711015
15.34688794	0.00724552
15.35145024	0.00730438
15.35601322	0.00743609
15.36057691	0.00732853
15.36514128	0.00719230
15.36970635	0.00712197
15.37427212	0.00704433
15.37883858	0.00700004
15.38340573	0.00714050
15.38797358	0.00712878
15.39254213	0.00714878
15.39711136	0.00712729
15.40168130	0.00714730
15.40625192	0.00712092
15.41082325	0.00718976
15.41539526	0.00718943
15.41996797	0.00726640
15.42454138	0.00736372
15.42911548	0.00727469
15.43369027	0.00722878
15.43826576	0.00724268
15.44284194	0.00710339
15.44741882	0.00708454
15.45199639	0.00711351
15.45657466	0.00714328
15.46115362	0.00720134
15.46573327	0.00732775
15.47031362	0.00736607
15.47489466	0.00736330
15.47947640	0.00726571
15.48405884	0.00726721
15.48864196	0.00710594
15.49322579	0.00711456
15.49781030	0.00712074
15.50239551	0.00710982
15.50698142	0.00708019
15.51156802	0.00713601
15.51615531	0.00708522
15.52074330	0.00711011
15.52533199	0.00712605
15.52992136	0.00707770
15.53451144	0.00723850
15.53910220	0.00728944
15.54369366	0.00728096
15.54828582	0.00726028
15.55287867	0.00710532
15.55747221	0.00701791
15.56206645	0.00700100
15.56666139	0.00701947
15.57125701	0.00702911
15.57585334	0.00715194
15.58045035	0.00715353
15.58504807	0.00727964
15.58964647	0.00713799
15.59424557	0.00720550
15.59884537	0.00719385
15.60344586	0.00715292
15.60804704	0.00704973
15.61264892	0.00702955
15.61725149	0.00712095
15.62185476	0.00710086
15.62645872	0.00708971
15.63106338	0.00715589
15.63566873	0.00710080
15.64027477	0.00723859
15.64488151	0.00731371
15.64948895	0.00728711
15.65409708	0.00721737
15.65870590	0.00728843
15.66331542	0.00723497
15.66792563	0.00717581
15.67253653	0.00705075
15.67714814	0.00702089
15.68176043	0.00702766
15.68637342	0.00700100
15.69098711	0.00703143
15.69560148	0.00711400
15.70021656	0.00722668
15.70483233	0.00728647
15.70944879	0.00730150
15.71406595	0.00722456
15.71868380	0.00726727
15.72330234	0.00718220
15.72792158	0.00716793
15.73254152	0.00709242
15.73716215	0.00717154
15.74178347	0.00726164
15.74640549	0.00718450
15.75102820	0.00724551
15.75565161	0.00733216
15.76027571	0.00733336
15.76490051	0.00738907
15.76952600	0.00728773
15.77415218	0.00730601
15.77877906	0.00731209
15.78340664	0.00723434
15.78803490	0.00704979
15.79266387	0.00706055
15.79729352	0.00701718
15.80192388	0.00706391
15.80655492	0.00706162
15.81118666	0.00715006
15.81581910	0.00721653
15.82045223	0.00722685
15.82508605	0.00728193
15.82972057	0.00726458
15.83435578	0.00716666
15.83899169	0.00725164
15.84362829	0.00711181
15.84826559	0.00716282
15.85290358	0.00720772
15.85754227	0.00713076
15.86218165	0.00718848
15.86682172	0.00735037
15.87146249	0.00728826
15.87610396	0.00728231
15.88074611	0.00736343
15.88538897	0.00748075
15.89003251	0.00740969
15.89467675	0.00732520
15.89932169	0.00732331
15.90396732	0.00720830
15.90861365	0.00702433
15.91326066	0.00700100
15.91790838	0.00700100
15.92255679	0.00700100
15.92720589	0.00701375
15.93185569	0.00711032
15.93650618	0.00716702
15.94115736	0.00719686
15.94580925	0.00720636
15.95046182	0.00729154
15.95511509	0.00728802
15.95976905	0.00722142
15.96442371	0.00712737
15.96907907	0.00709841
15.97373511	0.00711300
15.97839186	0.00713266
15.98304929	0.00708581
15.98770742	0.00710364
15.99236625	0.00700100
15.99702577	0.00707140
16.00168598	0.00704656
16.00634689	0.00711204
16.01100849	0.00714578
16.01567079	0.00714128
16.02033378	0.00719108
16.02499747	0.00718373
16.02966185	0.00715238
16.03432693	0.00710575
16.03899270	0.00708253
16.04365916	0.00718484
16.04832632	0.00708247
16.05299418	0.00712456
16.05766272	0.00723357
16.06233197	0.00727098
16.06700190	0.00727075
16.07167254	0.00724833
16.07634386	0.00711606
16.08101588	0.00700100
16.08568860	0.00707874
16.09036201	0.00704002
16.09503611	0.00703181
16.09971091	0.00717915
16.10438640	0.00729698
16.10906259	0.00739671
16.11373947	0.00738455
16.11841705	0.00725154
16.12309532	0.00727315
16.12777428	0.00723189
16.13245394	0.00719796
16.13713430	0.00721569
16.14181535	0.00719417
16.14649709	0.00720723
16.15117953	0.00719873
16.15586266	0.00717070
16.16054649	0.00712252
16.16523101	0.00708390
16.16991622	0.00715637
16.17460213	0.00731470
16.17928874	0.00741932
16.18397604	0.00751641
16.18866403	0.00732785
16.19335272	0.00728497
16.19804210	0.00720525
16.20273218	0.00721974
16.20742295	0.00718865
16.21211441	0.00719846
16.21680657	0.00718040
16.22149943	0.00724148
16.22619298	0.00726655
16.23088722	0.00733697
16.23558216	0.00732216
16.24027779	0.00727663
16.24497412	0.00722988
16.24967114	0.00730561
16.25436886	0.00722550
16.25906727	0.00728779
16.26376637	0.00725507
16.26846617	0.00727261
16.27316667	0.00718314
16.27786786	0.00712235
16.28256974	0.00719970
16.28727232	0.00726689
16.29197559	0.00721546
16.29667955	0.00736747
16.30138422	0.00742326
16.30608957	0.00750244
16.31079562	0.00745874
16.31550237	0.00738656
16.32020980	0.00710361
16.32491794	0.00700100
16.32962676	0.00700100
16.33433629	0.00701764
16.33904650	0.00706535
16.34375742	0.00708355
16.34846902	0.00706453
16.35318132	0.00714823
16.35789432	0.00722157
16.36260800	0.00730874
16.36732239	0.00735584
16.37203747	0.00732582
16.37675324	0.00727445
16.38146971	0.00739213
16.38618687	0.00738083
16.39090472	0.00734594
16.39562327	0.00722925
16.40034252	0.00716974
16.40506246	0.00710310
16.40978309	0.00709588
16.41450442	0.00709698
16.41922644	0.00715058
16.42394916	0.00723878
16.42867257	0.00722443
16.43339668	0.00712870
16.43812148	0.00708770
16.44284697	0.00703346
16.44757316	0.00704509
16.45230005	0.00700100
16.45702763	0.00713177
16.46175590	0.00720537
16.46648487	0.00726269
16.47121453	0.00734075
16.47594489	0.00729349
16.48067594	0.00708429
16.48540768	0.00710275
16.49014012	0.00710901
16.49487326	0.00724669
16.49960709	0.00726962
16.50434161	0.00742439
16.50907683	0.00741986
16.51381274	0.00742510
16.51854935	0.00731782
16.52328665	0.00720099
16.52802464	0.00707438
16.53276333	0.00719233
16.53750272	0.00721465
16.54224280	0.00735254
16.54698357	0.00732197
16.55172504	0.00728916
16.55646720	0.00723111
16.56121006	0.00720481
16.56595361	0.00713376
16.57069786	0.00721325
16.57544280	0.00720689
16.58018843	0.00720114
16.58493476	0.00723200
16.58968179	0.00724212
16.59442950	0.00719324
16.59917792	0.00710489
16.60392702	0.00721348
16.60867683	0.00736906
16.61342732	0.00740705
16.61817851	0.00748654
16.62293040	0.00733573
16.62768298	0.00734829
16.63243625	0.00720704
16.63719022	0.00708695
16.64194488	0.00700100
16.64670024	0.00702578
16.65145629	0.00709615
16.65621304	0.00716775
16.66097048	0.00713456
16.66572862	0.00716302
16.67048745	0.00729158
16.67524697	0.00734486
16.68000719	0.00734728
16.68476811	0.00730168
16.68952971	0.00719180
16.69429202	0.00721008
16.69905501	0.00722145
16.70381870	0.00719641
16.70858309	0.00713799
16.71334817	0.00700100
16.71811395	0.00702801
16.72288041	0.00714579
16.72764758	0.00731788
16.73241544	0.00737402
16.73718399	0.00738559
16.74195324	0.00740530
16.74672318	0.00728565
16.75149381	0.00721076
16.75626515	0.00708583
16.76103717	0.00703311
16.76580989	0.00700100
16.77058330	0.00702050
16.77535741	0.00700100
16.78013222	0.00711240
16.78490771	0.00722738
16.78968390	0.00729739
16.79446079	0.00740077
16.79923837	0.00723479
16.80401665	0.00722750
16.80879562	0.00726822
16.81357528	0.00720214
16.81835564	0.00739849
16.82313669	0.00733627
16.82791844	0.00718554
16.83270088	0.00719778
16.83748402	0.00728855
16.84226785	0.00730914
16.84705238	0.00726684
16.85183760	0.00724816
16.85662351	0.00733649
16.86141012	0.00731068
16.86619743	0.00727389
16.87098542	0.00723832
16.87577412	0.00715106
16.88056350	0.00708762
16.88535358	0.00709681
16.89014436	0.00706144
16.89493583	0.00717337
16.89972800	0.00727574
16.90452086	0.00728838
16.90931441	0.00731201
16.91410866	0.00732995
16.91890360	0.00733079
16.92369924	0.00739593
16.92849557	0.00739678
16.93329260	0.00726498
16.93809032	0.00714822
16.94288873	0.00722597
16.94768784	0.00715439
16.95248765	0.00715137
16.95728814	0.00717846
16.96208934	0.00725784
16.96689123	0.00723589
16.97169381	0.00732219
16.97649708	0.00737186
16.98130106	0.00744839
16.98610572	0.00733693
16.99091108	0.00727512
16.99571714	0.00711157
17.00052388	0.00700100
17.00533133	0.00700100
17.01013947	0.00700100
17.01494830	0.00707690
17.01975783	0.00712728
17.02456805	0.00727714
17.02937896	0.00735682
17.03419057	0.00732642
17.03900288	0.00723500
17.04381588	0.00734458
17.04862957	0.00729710
17.05344396	0.00717556
17.05825904	0.00725056
17.06307482	0.00705007
17.06789129	0.00707715
17.07270846	0.00708551
17.07752632	0.00712214
17.08234487	0.00710528
17.08716412	0.00710245
17.09198407	0.00715515
17.09680470	0.00723187
17.10162604	0.00736474
17.10644806	0.00742193
17.11127079	0.00747016
17.11609420	0.00743782
17.12091831	0.00718333
17.12574312	0.00711356
17.13056862	0.00700045
17.13539481	0.00700100
17.14022170	0.00717277
17.14504928	0.00714690
17.14987756	0.00722216
17.15470653	0.00730514
17.15953620	0.00729942
17.16436656	0.00742146
17.16919762	0.00752316
17.17402937	0.00748733
17.17886181	0.00748649
17.18369495	0.00727650
17.18852879	0.00720384
17.19336331	0.00715235
17.19819854	0.00705955
17.20303445	0.00718300
17.20787106	0.00719191
17.21270837	0.00735057
17.21754637	0.00741542
17.22238507	0.00747622
17.22722446	0.00735390
17.23206454	0.00733168
17.23690532	0.00729726
17.24174679	0.00730760
17.24658896	0.00730063
17.25143182	0.00729490
17.25627538	0.00726007
17.26111963	0.00732655
17.26596457	0.00723456
17.27081021	0.00732180
17.27565655	0.00734576
17.28050357	0.00729751
17.28535130	0.00734120
17.29019971	0.00737270
17.29504883	0.00730898
17.29989863	0.00736488
17.30474913	0.00723932
17.30960033	0.00722504
17.31445222	0.00714666
17.31930480	0.00719179
17.32415808	0.00710305
17.32901206	0.00709242
17.33386672	0.00718984
17.33872209	0.00728644
17.34357814	0.00741965
17.34843489	0.00760089
17.35329234	0.00749974
17.35815048	0.00754913
17.36300931	0.00756842
17.36786884	0.00744855
17.37272907	0.00732440
17.37758999	0.00712376
17.38245160	0.00700100
17.38731391	0.00700100
17.39217691	0.00703632
17.39704060	0.00716269
17.40190499	0.00731654
17.40677008	0.00750904
17.41163586	0.00749565
17.41650233	0.00750586
17.42136950	0.00750874
17.42623736	0.00733503
17.43110592	0.00722398
17.43597517	0.00710276
17.44084512	0.00700100
17.44571576	0.00700051
17.45058710	0.00700037
17.45545912	0.00723582
17.46033185	0.00731787
17.46520527	0.00741254
17.47007938	0.00742989
17.47495419	0.00746433
17.47982969	0.00739705
17.48470589	0.00732895
17.48958278	0.00733166
17.49446036	0.00727801
17.49933864	0.00721866
17.50421762	0.00735015
17.50909729	0.00722142
17.51397765	0.00714661
17.51885871	0.00717129
17.52374046	0.00730176
17.52862291	0.00748350
17.53350605	0.00751794
17.53838989	0.00760366
17.54327442	0.00770809
17.54815964	0.00761639
17.55304556	0.00748644
17.55793217	0.00734897
17.56281948	0.00723286
17.56770748	0.00702988
17.57259618	0.00700100
17.57748557	0.00700100
17.58237566	0.00713525
17.58726644	0.00727714
17.59215792	0.00737264
17.59705009	0.00742989
17.60194295	0.00739498
17.60683651	0.00739059
17.61173076	0.00746981
17.61662571	0.00741313
17.62152135	0.00730173
17.62641769	0.00734311
17.63131472	0.00727097
17.63621244	0.00730177
17.64111086	0.00736839
17.64600998	0.00738475
17.65090979	0.00745258
17.65581029	0.00741197
17.66071149	0.00750808
17.66561338	0.00744286
17.67051597	0.00744396
17.67541925	0.00740396
17.68032322	0.00732775
17.68522789	0.00727311
17.69013326	0.00733524
17.69503932	0.00716850
17.69994607	0.00710714
17.70485352	0.00716358
17.70976166	0.00737830
17.71467050	0.00747380
17.71958003	0.00743991
17.72449026	0.00739585
17.72940118	0.00743397
17.73431279	0.00733742
17.73922510	0.00715908
17.74413810	0.00700100
17.74905180	0.00706818
17.75396620	0.00706938
17.75888128	0.00700100
17.76379706	0.00700100
17.76871354	0.00700100
17.77363071	0.00714383
17.77854858	0.00728594
17.78346714	0.00749274
17.78838639	0.00753028
17.79330634	0.00744798
17.79822698	0.00738765
17.80314832	0.00719346
17.80807035	0.00706295
17.81299308	0.00704535
17.81791650	0.00707784
17.82284062	0.00716059
17.82776543	0.00726592
17.83269093	0.00755293
17.83761713	0.00766132
17.84254402	0.00766513
17.84747161	0.00763150
17.85239989	0.00750897
17.85732887	0.00741166
17.86225854	0.00727936
17.86718891	0.00715581
17.87211997	0.00708760
17.87705172	0.00710748
17.88198417	0.00713713
17.88691731	0.00712039
17.89185115	0.00719236
17.89678569	0.00731437
17.90172091	0.00744127
17.90665683	0.00751405
17.91159345	0.00747411
17.91653076	0.00749725
17.92146877	0.00747075
17.92640747	0.00732115
17.93134686	0.00722548
17.93628695	0.00713305
17.94122773	0.00700100
17.94616921	0.00713623
17.95111138	0.00712645
17.95605425	0.00728716
17.96099781	0.00722998
17.96594206	0.00731074
17.97088701	0.00731641
17.97583266	0.00739595
17.98077900	0.00750499
17.98572603	0.00744129
17.99067376	0.00728951
17.99562218	0.00738898
18.00057129	0.00714238
18.00552111	0.00709414
18.01047161	0.00704266
18.01542281	0.00711693
18.02037471	0.00723656
18.02532730	0.00728824
18.03028058	0.00738020
18.03523456	0.00739893
18.04018923	0.00738408
18.04514460	0.00731309
18.05010066	0.00729498
18.05505741	0.00726671
18.06001486	0.00722195
18.06497301	0.00719918
18.06993185	0.00724027
18.07489138	0.00726429
18.07985161	0.00729277
18.08481253	0.00730540
18.08977415	0.00725393
18.09473646	0.00732372
18.09969947	0.00732779
18.10466317	0.00738070
18.10962756	0.00742281
18.11459265	0.00729628
18.11955844	0.00723138
18.12452492	0.00718174
18.12949209	0.00712437
18.13445996	0.00712458
18.13942852	0.00707596
18.14439778	0.00712256
18.14936773	0.00721737
18.15433837	0.00739825
18.15930971	0.00736773
18.16428175	0.00732115
18.16925448	0.00724832
18.17422790	0.00719950
18.17920202	0.00711486
18.18417683	0.00700100
18.18915234	0.00700047
18.19412854	0.00702097
18.19910543	0.00700180
18.20408302	0.00703758
18.20906131	0.00707048
18.21404029	0.00713593
18.21901996	0.00715275
18.22400033	0.00736531
18.22898139	0.00741407
18.23396315	0.00743599
18.23894560	0.00722922
18.24392875	0.00721737
18.24891259	0.00714183
18.25389712	0.00719203
18.25888235	0.00714924
18.26386827	0.00727572
18.26885489	0.00726834
18.27384221	0.00735983
18.27883021	0.00736039
18.28381891	0.00737437
18.28880831	0.00740198
18.29379840	0.00751178
18.29878919	0.00743523
18.30378067	0.00741136
18.30877284	0.00725648
18.31376571	0.00718094
18.31875927	0.00707997
18.32375353	0.00706832
18.32874848	0.00700100
18.33374413	0.00701443
18.33874047	0.00705169
18.34373751	0.00706535
18.34873524	0.00718500
18.35373366	0.00721189
18.35873278	0.00718750
18.36373259	0.00714114
18.36873310	0.00712326
18.37373430	0.00724170
18.37873620	0.00729177
18.38373879	0.00742934
18.38874208	0.00737871
18.39374606	0.00731668
18.39875073	0.00726544
18.40375610	0.00725733
18.40876217	0.00709561
18.41376892	0.00719920
18.41877638	0.00726270
18.42378452	0.00741003
18.42879337	0.00736448
18.43380290	0.00730998
18.43881313	0.00727095
18.44382406	0.00722947
18.44883568	0.00700100
18.45384799	0.00713133
18.45886100	0.00709969
18.46387470	0.00717426
18.46888910	0.00720955
18.47390419	0.00729653
18.47891998	0.00725085
18.48393646	0.00712948
18.48895363	0.00715054
18.49397150	0.00720984
18.49899007	0.00723741
18.50400933	0.00734554
18.50902928	0.00716457
18.51404993	0.00720983
18.51907127	0.00705937
18.52409331	0.00713394
18.52911604	0.00702255
18.53413946	0.00723527
18.53916358	0.00726490
18.54418840	0.00739563
18.54921391	0.00734428
18.55424011	0.00730574
18.55926701	0.00723750
18.56429460	0.00719917
18.56932289	0.00705789
18.57435187	0.00700100
18.57938155	0.00700100
18.58441192	0.00709217
18.58944298	0.00717587
18.59447474	0.00726811
18.59950719	0.00733248
18.60454034	0.00739481
18.60957419	0.00736030
18.61460872	0.00738358
18.61964395	0.00730838
18.62467988	0.00735281
18.62971650	0.00730853
18.63475382	0.00714951
18.63979183	0.00701877
18.64483053	0.00700100
18.64986993	0.00707608
18.65491002	0.00715692
18.65995081	0.00728313
18.66499229	0.00737151
18.67003447	0.00741350
18.67507734	0.00751855
18.68012091	0.00745413
18.68516517	0.00740273
18.69021012	0.00727545
18.69525577	0.00725640
18.70030211	0.00718772
18.70534915	0.00722441
18.71039688	0.00716813
18.71544531	0.00717736
18.72049443	0.00718964
18.72554425	0.00728004
18.73059476	0.00738490
18.73564596	0.00737257
18.74069786	0.00728089
18.74575045	0.00726387
18.75080374	0.00721593
18.75585772	0.00722821
18.76091240	0.00714812
18.76596777	0.00726397
18.77102384	0.00721135
18.77608060	0.00724662
18.78113806	0.00714334
18.78619620	0.00713406
18.79125505	0.00714837
18.79631459	0.00711142
18.80137482	0.00714679
18.80643575	0.00730241
18.81149737	0.00738029
18.81655969	0.00736846
18.82162270	0.00740179
18.82668640	0.00732690
18.83175080	0.00719890
18.83681590	0.00721493
18.84188168	0.00721145
18.84694817	0.00730032
18.85201535	0.00718026
18.85708322	0.00725265
18.86215178	0.00725059
18.86722105	0.00725646
18.87229100	0.00728531
18.87736165	0.00725436
18.88243300	0.00717661
18.88750503	0.00718248
18.89257777	0.00707320
18.89765120	0.00725944
18.90272532	0.00726157
18.90780014	0.00735443
18.91287565	0.00723449
18.91795185	0.00729338
18.92302875	0.00720578
18.92810635	0.00724005
18.93318464	0.00724706
18.93826362	0.00730452
18.94334330	0.00727634
18.94842367	0.00726788
18.95350474	0.00728363
18.95858650	0.00723714
18.96366896	0.00712350
18.96875211	0.00712808
18.97383595	0.00713597
18.97892049	0.00720525
18.98400573	0.00731969
18.98909165	0.00743617
18.99417828	0.00740188
18.99926560	0.00732141
19.00435361	0.00740331
19.00944231	0.00821863
19.01453171	0.01205174
19.01962181	0.01771224
19.02471260	0.01936639
19.02980408	0.01708073
19.03489626	0.01379246
19.03998914	0.01043868
19.04508270	0.00801793
19.05017697	0.00705672
19.05527192	0.00700100
19.06036757	0.00700100
19.06546392	0.00713131
19.07056096	0.00739466
19.07565870	0.00762282
19.08075712	0.00778506
19.08585625	0.00774344
19.09095607	0.00790079
19.09605658	0.00781685
19.10115779	0.00768999
19.10625969	0.00761196
19.11136228	0.00761083
19.11646557	0.00746158
19.12156956	0.00760490
19.12667424	0.00744569
19.13177961	0.00758046
19.13688568	0.00770933
19.14199244	0.00859911
19.14709990	0.00993688
19.15220805	0.01083581
19.15731690	0.01058077
19.16242644	0.01030905
19.16753667	0.01002471
19.17264760	0.00972878
19.17775923	0.00923062
19.18287155	0.00865514
19.18798456	0.00831323
19.19309827	0.00809644
19.19821267	0.00778606
19.20332777	0.00780405
19.20844356	0.00766213
19.21356004	0.00765734
19.21867722	0.00785803
19.22379510	0.00804183
19.22891367	0.00812126
19.23403293	0.00808310
19.23915289	0.00791738
19.24427354	0.00772724
19.24939489	0.00749865
19.25451693	0.00700100
19.25963966	0.00700100
19.26476309	0.00700100
19.26988722	0.00700100
19.27501204	0.00702352
19.28013755	0.00700100
19.28526376	0.00702849
19.29039066	0.00700100
19.29551826	0.00700100
19.30064655	0.00700100
19.30577554	0.00710032
19.31090522	0.00718185
19.31603559	0.00726338
19.32116666	0.00732577
19.32629843	0.00742175
19.33143089	0.00737287
19.33656404	0.00736793
19.34169789	0.00723665
19.34683243	0.00720018
19.35196766	0.00729636
19.35710360	0.00736325
19.36224022	0.00729768
19.36737754	0.00747158
19.37251555	0.00756287
19.37765426	0.00763688
19.38279367	0.00771291
19.38793376	0.00782395
19.39307456	0.00775065
19.39821604	0.00772781
19.40335822	0.00757904
19.40850110	0.00768376
19.41364467	0.00776855
19.41878893	0.00791844
19.42393389	0.00787871
19.42907955	0.00786706
19.43422590	0.00773741
19.43937294	0.00766371
19.44452068	0.00744494
19.44966911	0.00727867
19.45481823	0.00738014
19.45996805	0.00747428
19.46511857	0.00759019
19.47026978	0.00775900
19.47542168	0.00777319
19.48057428	0.00775279
19.48572757	0.00759120
19.49088156	0.00753947
19.49603624	0.00746902
19.50119162	0.00748992
19.50634769	0.00738286
19.51150445	0.00739338
19.51666191	0.00726251
19.52182007	0.00725493
19.52697892	0.00730879
19.53213846	0.00733905
19.53729870	0.00728875
19.54245963	0.00721077
19.54762125	0.00715843
19.55278358	0.00721616
19.55794659	0.00730847
19.56311030	0.00733039
19.56827471	0.00724509
19.57343980	0.00724687
19.57860560	0.00709688
19.58377209	0.00710144
19.58893927	0.00708873
19.59410714	0.00727079
19.59927572	0.00726466
19.60444498	0.00733014
19.60961494	0.00739277
19.61478560	0.00734920
19.61995695	0.00735486
19.62512899	0.00751291
19.63030173	0.00745225
19.63547516	0.00743981
19.64064929	0.00733256
19.64582411	0.00721209
19.65099962	0.00724868
19.65617584	0.00731863
19.66135274	0.00745674
19.66653034	0.00759404
19.67170863	0.00758892
19.67688762	0.00757079
19.68206730	0.00747574
19.68724768	0.00742566
19.69242875	0.00731455
19.69761052	0.00737494
19.70279298	0.00733931
19.70797614	0.00735535
19.71315999	0.00726559
19.71834453	0.00726699
19.72352977	0.00718212
19.72871570	0.00726733
19.73390233	0.00714991
19.73908965	0.00713808
19.74427767	0.00703571
19.74946638	0.00700100
19.75465579	0.00700100
19.75984589	0.00711365
19.76503668	0.00711290
19.77022817	0.00712272
19.77542035	0.00700721
19.78061323	0.00706288
19.78580680	0.00711451
19.79100107	0.00733783
19.79619603	0.00741123
19.80139169	0.00741605
19.80658804	0.00737104
19.81178508	0.00718604
19.81698282	0.00704744
19.82218126	0.00718193
19.82738038	0.00720269
19.83258021	0.00721023
19.83778072	0.00707190
19.84298194	0.00720974
19.84818384	0.00719318
19.85338644	0.00724193
19.85858974	0.00719566
19.86379373	0.00721165
19.86899841	0.00715196
19.87420379	0.00716306
19.87940986	0.00725880
19.88461663	0.00739523
19.88982409	0.00730136
19.89503225	0.00730595
19.90024110	0.00708391
19.90545064	0.00710684
19.91066088	0.00707524
19.91587182	0.00713880
19.92108345	0.00729351
19.92629577	0.00750864
19.93150879	0.00741900
19.93672250	0.00745469
19.94193691	0.00743341
19.94715201	0.00748700
19.95236780	0.00749868
19.95758429	0.00758625
19.96280148	0.00750272
19.96801936	0.00735876
19.97323793	0.00721358
19.97845720	0.00728202
19.98367716	0.00732727
19.98889782	0.00746692
19.99411917	0.00731645
19.99934122	0.00731694
20.00456396	0.00727695
20.00978739	0.00736696
20.01501152	0.00732472
20.02023635	0.00733701
20.02546186	0.00719712
20.03068808	0.00723281
20.03591498	0.00719302
20.04114259	0.00725169
20.04637088	0.00725524
20.05159987	0.00733609
20.05682956	0.00736852
20.06205994	0.00748193
20.06729101	0.00734082
20.07252278	0.00732686
20.07775524	0.00730843
20.08298840	0.00742672
20.08822225	0.00744674
20.09345680	0.00749870
20.09869204	0.00736207
20.10392798	0.00738860
20.10916461	0.00730588
20.11440193	0.00741298
20.11963995	0.00747450
20.12487866	0.00748333
20.13011807	0.00751495
20.13535817	0.00748981
20.14059897	0.00747077
20.14584046	0.00743687
20.15108265	0.00736229
20.15632553	0.00736319
20.16156910	0.00737304
20.16681337	0.00731819
20.17205834	0.00723506
20.17730399	0.00730025
20.18255035	0.00723971
20.18779739	0.00729675
20.19304513	0.00729358
20.19829357	0.00723955
20.20354270	0.00736292
20.20879253	0.00731560
20.21404305	0.00734112
20.21929426	0.00745798
20.22454617	0.00734556
20.22979877	0.00723842
20.23505207	0.00706252
20.24030606	0.00706751
20.24556075	0.00700100
20.25081613	0.00700100
20.25607220	0.00700100
20.26132897	0.00717410
20.26658644	0.00727581
20.27184460	0.00742187
20.27710345	0.00751177
20.28236300	0.00751623
20.28762324	0.00754042
20.29288418	0.00750907
20.29814581	0.00734670
20.30340813	0.00719571
20.30867115	0.00712897
20.31393487	0.00710352
20.31919928	0.00715803
20.32446438	0.00732178
20.32973018	0.00742572
20.33499667	0.00741045
20.34026386	0.00746210
20.34553174	0.00735508
20.35080031	0.00725740
20.35606958	0.00727935
20.36133955	0.00729296
20.36661021	0.00742457
20.37188156	0.00729639
20.37715361	0.00732322
20.38242635	0.00736531
20.38769979	0.00728961
20.39297392	0.00727108
20.39824875	0.00725702
20.40352427	0.00726962
20.40880048	0.00725881
20.41407739	0.00734262
20.41935500	0.00740953
20.42463330	0.00743149
20.42991229	0.00737002
20.43519198	0.00727173
20.44047236	0.00715535
20.44575344	0.00715858
20.45103521	0.00708736
20.45631767	0.00709792
20.46160083	0.00722607
20.46688469	0.00723500
20.47216924	0.00718269
20.47745448	0.00718553
20.48274042	0.00719995
20.48802705	0.00705996
20.49331438	0.00704142
20.49860240	0.00708248
20.50389111	0.00708246
20.50918052	0.00703992
20.51447063	0.00719309
20.51976143	0.00735276
20.52505292	0.00736718
20.53034511	0.00748678
20.53563799	0.00761981
20.54093157	0.00743179
20.54622584	0.00741345
20.55152081	0.00731190
20.55681647	0.00735805
20.56211282	0.00730695
20.56740987	0.00732015
20.57270761	0.00726499
20.57800605	0.00719557
20.58330519	0.00724254
20.58860501	0.00735584
20.59390553	0.00740748
20.59920675	0.00729148
20.60450866	0.00720296
20.60981127	0.00722469
20.61511457	0.00729750
20.62041856	0.00730520
20.62572325	0.00720670
20.63102863	0.00728438
20.63633471	0.00723777
20.64164148	0.00717284
20.64694895	0.00705765
20.65225711	0.00706494
20.65756597	0.00715728
20.66287552	0.00728095
20.66818576	0.00734012
20.67349670	0.00755067
20.67880833	0.00748696
20.68412066	0.00740452
20.68943368	0.00733756
20.69474740	0.00715626
20.70006181	0.00700873
20.70537692	0.00700100
20.71069272	0.00703841
20.71600921	0.00716343
20.72132640	0.00731327
20.72664429	0.00730116
20.73196286	0.00708641
20.73728214	0.00703850
20.74260210	0.00700100
20.74792277	0.00716321
20.75324412	0.00723698
20.75856617	0.00734595
20.76388892	0.00748706
20.76921236	0.00750183
20.77453649	0.00746493
20.77986132	0.00748255
20.78518684	0.00723670
20.79051306	0.00710397
20.79583997	0.00700888
20.80116758	0.00715334
20.80649588	0.00724388
20.81182487	0.00748885
20.81715456	0.00738042
20.82248495	0.00747829
20.82781603	0.00741421
20.83314780	0.00732979
20.83848027	0.00727689
20.84381343	0.00725330
20.84914729	0.00721628
20.85448184	0.00722809
20.85981708	0.00731213
20.86515302	0.00736279
20.87048966	0.00738986
20.87582699	0.00741103
20.88116501	0.00736547
20.88650373	0.00730972
20.89184314	0.00718888
20.89718325	0.00720069
20.90252405	0.00715269
20.90786555	0.00729267
20.91320774	0.00734253
20.91855062	0.00734783
20.92389420	0.00731793
20.92923847	0.00725304
20.93458344	0.00729149
20.93992911	0.00731123
20.94527546	0.00727645
20.95062251	0.00727341
20.95597026	0.00732306
20.96131870	0.00743578
20.96666784	0.00742216
20.97201767	0.00739959
20.97736819	0.00743763
20.98271941	0.00755422
20.98807132	0.00766389
20.99342393	0.00763806
20.99877723	0.00740614
21.00413123	0.00738580
21.00948592	0.00737808
21.01484131	0.00743058
21.02019739	0.00749997
21.02555416	0.00755530
21.03091163	0.00747882
21.03626979	0.00740518
21.04162865	0.00729227
21.04698820	0.00723654
21.05234845	0.00700100
21.05770939	0.00700100
21.06307103	0.00700100
21.06843336	0.00700100
21.07379638	0.00712764
21.07916010	0.00722070
21.08452451	0.00740226
21.08988962	0.00751953
21.09525542	0.00731860
21.10062192	0.00725989
21.10598911	0.00703130
21.11135700	0.00700137
21.11672558	0.00723494
21.12209485	0.00739872
21.12746482	0.00741112
21.13283549	0.00745833
21.13820685	0.00757837
21.14357890	0.00760970
21.14895165	0.00749862
21.15432509	0.00744206
21.15969923	0.00732426
21.16507406	0.00723414
21.17044958	0.00717433
21.17582580	0.00724920
21.18120272	0.00723943
21.18658032	0.00722316
21.19195863	0.00721543
21.19733762	0.00724188
21.20271732	0.00723009
21.20809770	0.00725368
21.21347878	0.00743150
21.21886056	0.00745429
21.22424303	0.00740079
21.22962619	0.00741645
21.23501005	0.00735704
21.24039461	0.00721992
21.24577986	0.00718900
21.25116580	0.00713407
21.25655243	0.00700100
21.26193977	0.00710245
21.26732779	0.00715791
21.27271651	0.00735802
21.27810593	0.00746006
21.28349604	0.00753830
21.28888684	0.00734881
21.29427834	0.00737171
21.29967053	0.00737427
21.30506342	0.00739962
21.31045700	0.00734724
21.31585128	0.00739741
21.32124625	0.00746060
21.32664191	0.00747251
21.33203827	0.00728952
21.33743533	0.00734824
21.34283307	0.00738171
21.34823152	0.00740950
21.35363065	0.00718583
21.35903049	0.00714363
21.36443101	0.00706948
21.36983223	0.00707021
21.37523415	0.00706199
21.38063676	0.00717258
21.38604006	0.00707464
21.39144406	0.00708412
21.39684876	0.00700100
21.40225414	0.00709733
21.40766023	0.00705916
21.41306700	0.00712251
21.41847447	0.00718587
21.42388264	0.00723580
21.42929150	0.00726945
21.43470105	0.00733301
21.44011130	0.00736300
21.44552225	0.00748779
21.45093389	0.00731494
21.45634622	0.00735002
21.46175924	0.00708663
21.46717297	0.00715039
21.47258738	0.00721802
21.47800249	0.00749153
21.48341830	0.00751196
21.48883480	0.00741927
21.49425199	0.00732250
21.49966988	0.00731770
21.50508846	0.00714098
21.51050774	0.00708186
21.51592771	0.00700341
21.52134838	0.00700840
21.52676974	0.00700100
21.53219179	0.00703542
21.53761454	0.00711222
21.54303799	0.00722260
21.54846213	0.00736878
21.55388696	0.00738861
21.55931249	0.00722860
21.56473871	0.00719474
21.57016563	0.00716494
21.57559324	0.00721447
21.58102154	0.00724082
21.58645054	0.00718864
21.59188024	0.00714297
21.59731063	0.00706556
21.60274171	0.00718061
21.60817349	0.00720696
21.61360596	0.00730085
21.61903913	0.00729933
21.62447299	0.00728642
21.62990754	0.00728306
21.63534279	0.00708399
21.64077874	0.00701472
21.64621538	0.00702351
21.65165271	0.00706754
21.65709074	0.00706619
21.66252946	0.00723982
21.66796888	0.00724458
21.67340899	0.00726643
21.67884980	0.00716702
21.68429130	0.00720311
21.68973349	0.00711062
21.69517638	0.00725616
21.70061997	0.00710467
21.70606424	0.00726303
21.71150922	0.00726332
21.71695489	0.00728700
21.72240125	0.00727162
21.72784830	0.00729245
21.73329605	0.00709945
21.73874450	0.00706515
21.74419364	0.00700582
21.74964347	0.00710118
21.75509400	0.00713854
21.76054523	0.00730856
21.76599714	0.00729060
21.77144976	0.00738575
21.77690306	0.00725547
21.78235706	0.00731623
21.78781176	0.00719736
21.79326715	0.00720970
21.79872323	0.00720800
21.80418001	0.00714528
21.80963749	0.00709964
21.81509565	0.00703691
21.82055452	0.00704738
21.82601407	0.00716392
21.83147433	0.00728087
21.83693527	0.00724462
21.84239691	0.00721122
21.84785925	0.00718677
21.85332228	0.00709315
21.85878600	0.00711265
21.86425042	0.00706134
21.86971553	0.00711013
21.87518134	0.00717439
21.88064784	0.00717903
21.88611504	0.00708601
21.89158293	0.00722860
21.89705151	0.00722022
21.90252079	0.00732862
21.90799077	0.00742563
21.91346143	0.00752142
21.91893280	0.00758628
21.92440485	0.00768166
21.92987761	0.00765660
21.93535105	0.00754955
21.94082519	0.00730557
21.94630003	0.00724064
21.95177556	0.00711812
21.95725178	0.00710283
21.96272870	0.00702935
21.96820632	0.00713967
21.97368462	0.00714420
21.97916363	0.00720306
21.98464332	0.00720412
21.99012371	0.00716206
21.99560480	0.00717616
22.00108658	0.00718618
22.00656905	0.00712378
22.01205222	0.00715495
22.01753609	0.00710272
22.02302065	0.00706493
22.02850590	0.00700151
22.03399185	0.00701419
22.03947849	0.00710514
22.04496582	0.00729090
22.05045385	0.00724513
22.05594258	0.00721788
22.06143200	0.00721748
22.06692211	0.00727974
22.07241292	0.00726306
22.07790442	0.00728626
22.08339662	0.00724843
22.08888951	0.00718191
22.09438310	0.00722932
22.09987738	0.00713289
22.10537235	0.00701164
22.11086802	0.00700100
22.11636439	0.00702473
22.12186145	0.00711362
22.12735920	0.00715165
22.13285765	0.00723159
22.13835679	0.00723462
22.14385663	0.00707083
22.14935716	0.00702503
22.15485838	0.00708753
22.16036030	0.00701981
22.16586292	0.00703652
22.17136623	0.00703411
22.17687023	0.00717146
22.18237493	0.00720261
22.18788032	0.00731107
22.19338641	0.00734873
22.19889319	0.00734001
22.20440067	0.00745580
22.20990884	0.00740313
22.21541770	0.00720642
22.22092726	0.00731957
22.22643751	0.00718206
22.23194846	0.00721179
22.23746010	0.00718821
22.24297244	0.00718031
22.24848547	0.00719762
22.25399920	0.00734780
22.25951362	0.00727214
22.26502874	0.00725141
22.27054454	0.00718186
22.27606105	0.00714872
22.28157825	0.00711477
22.28709614	0.00704257
22.29261473	0.00700100
22.29813401	0.00708285
22.30365399	0.00700100
22.30917466	0.00700100
22.31469602	0.00701369
22.32021808	0.00700100
22.32574084	0.00710991
22.33126429	0.00719761
22.33678843	0.00735204
22.34231327	0.00744177
22.34783880	0.00747454
22.35336503	0.00738177
22.35889195	0.00737162
22.36441956	0.00734090
22.36994787	0.00727642
22.37547688	0.00714703
22.38100658	0.00719629
22.38653697	0.00727584
22.39206806	0.00738470
22.39759984	0.00750068
22.40313232	0.00751046
22.40866549	0.00755095
22.41419935	0.00741120
22.41973392	0.00732962
22.42526917	0.00734082
22.43080512	0.00720452
22.43634176	0.00720330
22.44187910	0.00719925
22.44741713	0.00706620
22.45295586	0.00700100
22.45849528	0.00700100
22.46403540	0.00706290
22.46957621	0.00711872
22.47511772	0.00732956
22.48065992	0.00731987
22.48620281	0.00752055
22.49174640	0.00742480
22.49729068	0.00739313
22.50283566	0.00732200
22.50838133	0.00737091
22.51392770	0.00725989
22.51947476	0.00735254
22.52502251	0.00722627
22.53057096	0.00728046
22.53612011	0.00731675
22.54166995	0.00732191
22.54722048	0.00724122
22.55277171	0.00727730
22.55832363	0.00726598
22.56387625	0.00725283
22.56942956	0.00733224
22.57498356	0.00737362
22.58053827	0.00735966
22.58609366	0.00731416
22.59164975	0.00718199
22.59720653	0.00728623
22.60276401	0.00726678
22.60832218	0.00732259
22.61388105	0.00719205
22.61944061	0.00721308
22.62500087	0.00710147
22.63056182	0.00722401
22.63612346	0.00729082
22.64168580	0.00746892
22.64724884	0.00749238
22.65281257	0.00755776
22.65837699	0.00740871
22.66394211	0.00733757
22.66950792	0.00720256
22.67507442	0.00719022
22.68064163	0.00711116
22.68620952	0.00719769
22.69177811	0.00709380
22.69734739	0.00726722
22.70291737	0.00731612
22.70848805	0.00726492
22.71405941	0.00723082
22.71963148	0.00710781
22.72520423	0.00712151
22.73077768	0.00710572
22.73635183	0.00717578
22.74192667	0.00721410
22.74750220	0.00724388
22.75307843	0.00719696
22.75865536	0.00716672
22.76423298	0.00713607
22.76981129	0.00714774
22.77539029	0.00715839
22.78097000	0.00716823
22.78655039	0.00724867
22.79213148	0.00719890
22.79771327	0.00717944
22.80329575	0.00720759
22.80887892	0.00712710
22.81446279	0.00707550
22.82004735	0.00709998
22.82563261	0.00707157
22.83121856	0.00711743
22.83680521	0.00721048
22.84239255	0.00725693
22.84798058	0.00724073
22.85356931	0.00725282
22.85915874	0.00716560
22.86474885	0.00726028
22.87033967	0.00720034
22.87593117	0.00730214
22.88152338	0.00726478
22.88711627	0.00726872
22.89270986	0.00711967
22.89830415	0.00702554
22.90389913	0.00703910
22.90949480	0.00703249
22.91509117	0.00710352
22.92068824	0.00715258
22.92628599	0.00714426
22.93188445	0.00717461
22.93748359	0.00700272
22.94308343	0.00701824
22.94868397	0.00700100
22.95428520	0.00702011
22.95988712	0.00700100
22.96548974	0.00710283
22.97109306	0.00728544
22.97669707	0.00758138
22.98230177	0.00778292
22.98790717	0.00767419
22.99351326	0.00760534
22.99912004	0.00747382
23.00472752	0.00741514
23.01033570	0.00741974
23.01594457	0.00719809
23.02155413	0.00714471
23.02716439	0.00718653
23.03277534	0.00711829
23.03838699	0.00709196
23.04399933	0.00710368
23.04961237	0.00714551
23.05522610	0.00708723
23.06084052	0.00713394
23.06645564	0.00712124
23.07207146	0.00704425
23.07768797	0.00708713
23.08330517	0.00700957
23.08892307	0.00711419
23.09454166	0.00707355
23.10016095	0.00712161
23.10578093	0.00712958
23.11140160	0.00718802
23.11702297	0.00726721
23.12264504	0.00730612
23.12826780	0.00735621
23.13389125	0.00728058
23.13951540	0.00726150
23.14514024	0.00736957
23.15076578	0.00738732
23.15639201	0.00718616
23.16201893	0.00719170
23.16764655	0.00717241
23.17327487	0.00711753
23.17890388	0.00712511
23.18453358	0.00719616
23.19016398	0.00727412
23.19579507	0.00737305
23.20142686	0.00739181
23.20705934	0.00729908
23.21269252	0.00730320
23.21832639	0.00734719
23.22396095	0.00738203
23.22959621	0.00735461
23.23523217	0.00724316
23.24086882	0.00713905
23.24650616	0.00701662
23.25214420	0.00700100
23.25778293	0.00700100
23.26342235	0.00700100
23.26906248	0.00708619
23.27470329	0.00709681
23.28034480	0.00717335
23.28598701	0.00715304
23.29162990	0.00733210
23.29727350	0.00742411
23.30291778	0.00740013
23.30856277	0.00726041
23.31420844	0.00718252
23.31985481	0.00714084
23.32550188	0.00716917
23.33114964	0.00735658
23.33679810	0.00743861
23.34244724	0.00749764
23.34809709	0.00744722
23.35374763	0.00727067
23.35939886	0.00727396
23.36505079	0.00731876
23.37070341	0.00731717
23.37635672	0.00736013
23.38201073	0.00743850
23.38766544	0.00741473
23.39332084	0.00730470
23.39897693	0.00726425
23.40463372	0.00724679
23.41029120	0.00719251
23.41594938	0.00714799
23.42160825	0.00712626
23.42726782	0.00722395
23.43292808	0.00722805
23.43858903	0.00739737
23.44425068	0.00735264
23.44991303	0.00740945
23.45557607	0.00731752
23.46123980	0.00723515
23.46690423	0.00715890
23.47256935	0.00715446
23.47823517	0.00715674
23.48390168	0.00729349
23.48956888	0.00724226
23.49523678	0.00738533
23.50090538	0.00728262
23.50657466	0.00730158
23.51224465	0.00723590
23.51791533	0.00707643
23.52358670	0.00700100
23.52925877	0.00700100
23.53493153	0.00700100
23.54060498	0.00700100
23.54627913	0.00701874
23.55195398	0.00711682
23.55762952	0.00722363
23.56330575	0.00731153
23.56898268	0.00717970
23.57466030	0.00723810
23.58033862	0.00726822
23.58601763	0.00730647
23.59169734	0.00728593
23.59737774	0.00724912
23.60305883	0.00712909
23.60874062	0.00719176
23.61442310	0.00716451
23.62010628	0.00724631
23.62579016	0.00730592
23.63147472	0.00729963
23.63715999	0.00731489
23.64284594	0.00734074
23.64853259	0.00734705
23.65421994	0.00735865
23.65990798	0.00726487
23.66559671	0.00732571
23.67128614	0.00731127
23.67697626	0.00723783
23.68266708	0.00718820
23.68835859	0.00720489
23.69405080	0.00730174
23.69974370	0.00740632
23.70543730	0.00741224
23.71113159	0.00741408
23.71682657	0.00724420
23.72252225	0.00720840
23.72821862	0.00710587
23.73391569	0.00718237
23.73961345	0.00712806
23.74531191	0.00713376
23.75101106	0.00714211
23.75671091	0.00718525
23.76241145	0.00721313
23.76811268	0.00722657
23.77381461	0.00727967
23.77951724	0.00731712
23.78522055	0.00741437
23.79092457	0.00739649
23.79662927	0.00738653
23.80233468	0.00734564
23.80804077	0.00736192
23.81374756	0.00737495
23.81945505	0.00723397
23.82516323	0.00729175
23.83087210	0.00725311
23.83658167	0.00739817
23.84229193	0.00737051
23.84800289	0.00737662
23.85371454	0.00750134
23.85942689	0.00749565
23.86513993	0.00740696
23.87085367	0.00742792
23.87656810	0.00721959
23.88228322	0.00705685
23.88799904	0.00708875
23.89371555	0.00716399
23.89943276	0.00718227
23.90515066	0.00714785
23.91086926	0.00713216
23.91658855	0.00713823
23.92230854	0.00707817
23.92802922	0.00728705
23.93375059	0.00733968
23.93947266	0.00751336
23.94519542	0.00752123
23.95091888	0.00752380
23.95664303	0.00723972
23.96236788	0.00724516
23.96809342	0.00713299
23.97381966	0.00710566
23.97954659	0.00712919
23.98527421	0.00715313
23.99100253	0.00712357
23.99673155	0.00721648
24.00246126	0.00718365
24.00819166	0.00733068
24.01392276	0.00731047
24.01965455	0.00727236
24.02538703	0.00707658
24.03112021	0.00709538
24.03685409	0.00714837
24.04258866	0.00724245
24.04832392	0.00720002
24.05405988	0.00725383
24.05979654	0.00718250
24.06553388	0.00711972
24.07127193	0.00713874
24.07701066	0.00720515
24.08275009	0.00713810
24.08849022	0.00727023
24.09423104	0.00719260
24.09997255	0.00719655
24.10571476	0.00713398
24.11145766	0.00708483
24.11720126	0.00708472
24.12294556	0.00714972
24.12869054	0.00715509
24.13443622	0.00723229
24.14018260	0.00718274
24.14592967	0.00730998
24.15167743	0.00744089
24.15742589	0.00757852
24.16317505	0.00745653
24.16892490	0.00739660
24.17467544	0.00719609
24.18042668	0.00708509
24.18617861	0.00700100
24.19193123	0.00700100
24.19768455	0.00700100
24.20343857	0.00707862
24.20919328	0.00717620
24.21494868	0.00738139
24.22070478	0.00734367
24.22646157	0.00748477
24.23221906	0.00740759
24.23797724	0.00731859
24.24373612	0.00720498
24.24949569	0.00708140
24.25525596	0.00700100
24.26101692	0.00700100
24.26677857	0.00700100
24.27254092	0.00720351
24.27830396	0.00723152
24.28406770	0.00725689
24.28983213	0.00728714
24.29559726	0.00744963
24.30136308	0.00745404
24.30712959	0.00752315
24.31289680	0.00737985
24.31866471	0.00737735
24.32443331	0.00723060
24.33020260	0.00726756
24.33597259	0.00707239
24.34174327	0.00713275
24.34751465	0.00704378
24.35328672	0.00712471
24.35905949	0.00712285
24.36483295	0.00730369
24.37060710	0.00731831
24.37638195	0.00730159
24.38215750	0.00733452
24.38793373	0.00733408
24.39371067	0.00729192
24.39948829	0.00733116
24.40526662	0.00724304
24.41104563	0.00715633
24.41682534	0.00711500
24.42260575	0.00718292
24.42838685	0.00721034
24.43416864	0.00734541
24.43995113	0.00744832
24.44573431	0.00745236
24.45151819	0.00727878
24.45730276	0.00719676
24.46308803	0.00700406
24.46887399	0.00705696
24.47466065	0.00707548
24.48044799	0.00717376
24.48623604	0.00718435
24.49202478	0.00728139
24.49781421	0.00730948
24.50360434	0.00726249
24.50939516	0.00713046
24.51518668	0.00731092
24.52097889	0.00716648
24.52677180	0.00706843
24.53256540	0.00701514
24.53835969	0.00704256
24.54415468	0.00708423
24.54995036	0.00722601
24.55574674	0.00714888
24.56154381	0.00730347
24.56734158	0.00731322
24.57314004	0.00727392
24.57893920	0.00731235
24.58473905	0.00738089
24.59053959	0.00722563
24.59634083	0.00727280
24.60214277	0.00714623
24.60794540	0.00723633
24.61374872	0.00724465
24.61955274	0.00735022
24.62535745	0.00737765
24.63116285	0.00746512
24.63696895	0.00747160
24.64277575	0.00748419
24.64858324	0.00730797
24.65439142	0.00741231
24.66020030	0.00735634
24.66600988	0.00730769
24.67182014	0.00720452
24.67763111	0.00710866
24.68344276	0.00700100
24.68925511	0.00700100
24.69506816	0.00700100
24.70088190	0.00703461
24.70669633	0.00712789
24.71251146	0.00736482
24.71832729	0.00754396
24.72414380	0.00744561
24.72996102	0.00741967
24.73577892	0.00747919
24.74159752	0.00733932
24.74741682	0.00724585
24.75323681	0.00721544
24.75905750	0.00719134
24.76487887	0.00719653
24.77070095	0.00735208
24.77652372	0.00745961
24.78234718	0.00750286
24.78817134	0.00754528
24.79399619	0.00742251
24.79982173	0.00735263
24.80564798	0.00742680
24.81147491	0.00729669
24.81730254	0.00730413
24.82313086	0.00720007
24.82895988	0.00728400
24.83478960	0.00725318
24.84062000	0.00728829
24.84645110	0.00727050
24.85228290	0.00739838
24.85811539	0.00733664
24.86394858	0.00733756
24.86978246	0.00713748
24.87561703	0.00715630
24.88145230	0.00714502
24.88728826	0.00725173
24.89312492	0.00720953
24.89896227	0.00735042
24.90480032	0.00716011
24.91063906	0.00711545
24.91647850	0.00719532
24.92231863	0.00726785
24.92815945	0.00725169
24.93400097	0.00737143
24.93984318	0.00740246
24.94568609	0.00751569
24.95152970	0.00746372
24.95737399	0.00740604
24.96321898	0.00726456
24.96906467	0.00727992
24.97491105	0.00720089
24.98075812	0.00724535
24.98660589	0.00732522
24.99245436	0.00738310
24.99830352	0.00737670
25.00415337	0.00744924
25.01000392	0.00736797
25.01585516	0.00724195
25.02170709	0.00706301
25.02755973	0.00702551
25.03341305	0.00707859
25.03926707	0.00713390
25.04512178	0.00701140
25.05097719	0.00711098
25.05683330	0.00710884
25.06269009	0.00725053
25.06854759	0.00722945
25.07440577	0.00726495
25.08026465	0.00712303
25.08612423	0.00720634
25.09198450	0.00723511
25.09784546	0.00731191
25.10370712	0.00717141
25.10956948	0.00728890
25.11543252	0.00717119
25.12129627	0.00725754
25.12716070	0.00713516
25.13302583	0.00715824
25.13889166	0.00713006
25.14475818	0.00723940
25.15062539	0.00721427
25.15649330	0.00718872
25.16236191	0.00723865
25.16823121	0.00726825
25.17410120	0.00732958
25.17997189	0.00742590
25.18584327	0.00733098
25.19171534	0.00729547
25.19758811	0.00711591
25.20346158	0.00702019
25.20933574	0.00700196
25.21521059	0.00708712
25.22108614	0.00719261
25.22696238	0.00730706
25.23283932	0.00726282
25.23871695	0.00719497
25.24459528	0.00712307
25.25047430	0.00716101
25.25635402	0.00716886
25.26223443	0.00729144
25.26811553	0.00719349
25.27399733	0.00736328
25.27987982	0.00726695
25.28576301	0.00729839
25.29164689	0.00735343
25.29753147	0.00725955
25.30341674	0.00714695
25.30930270	0.00707300
25.31518936	0.00706131
25.32107672	0.00720444
25.32696477	0.00721127
25.33285351	0.00733162
25.33874295	0.00733966
25.34463308	0.00742319
25.35052391	0.00730081
25.35641543	0.00733104
25.36230765	0.00704205
25.36820056	0.00702486
25.37409416	0.00702461
25.37998846	0.00702420
25.38588345	0.00700100
25.39177914	0.00713633
25.39767553	0.00717396
25.40357260	0.00734261
25.40947037	0.00720609
25.41536884	0.00719896
25.42126800	0.00716010
25.42716786	0.00706182
25.43306841	0.00706690
25.43896965	0.00702397
25.44487159	0.00713996
25.45077422	0.00715750
25.45667755	0.00722955
25.46258157	0.00718523
25.46848629	0.00714009
25.47439170	0.00726016
25.48029780	0.00732245
25.48620460	0.00732838
25.49211210	0.00716178
25.49802029	0.00727147
25.50392917	0.00714841
25.50983875	0.00731405
25.51574902	0.00728031
25.52165999	0.00735968
25.52757165	0.00721038
25.53348400	0.00721204
25.53939705	0.00725601
25.54531080	0.00740741
25.55122524	0.00741863
25.55714037	0.00743514
25.56305620	0.00737983
25.56897272	0.00740550
25.57488994	0.00740593
25.58080785	0.00733394
25.58672646	0.00718912
25.59264576	0.00711183
25.59856575	0.00700100
25.60448644	0.00700100
25.61040783	0.00700100
25.61632990	0.00710045
25.62225268	0.00716417
25.62817614	0.00725761
25.63410031	0.00720414
25.64002516	0.00713277
25.64595071	0.00701787
25.65187696	0.00712124
25.65780390	0.00700100
25.66373153	0.00713977
25.66965986	0.00732003
25.67558888	0.00739510
25.68151860	0.00723987
25.68744901	0.00729093
25.69338012	0.00737272
25.69931192	0.00730518
25.70524442	0.00728605
25.71117761	0.00741829
25.71711149	0.00738512
25.72304607	0.00751554
25.72898134	0.00752795
25.73491731	0.00746834
25.74085397	0.00743965
25.74679133	0.00741382
25.75272938	0.00733976
25.75866813	0.00719856
25.76460757	0.00700100
25.77054770	0.00712382
25.77648853	0.00720982
25.78243006	0.00724780
25.78837227	0.00722047
25.79431519	0.00720127
25.80025879	0.00714648
25.80620310	0.00716940
25.81214809	0.00716139
25.81809378	0.00726896
25.82404017	0.00730693
25.82998725	0.00731338
25.83593502	0.00730435
25.84188349	0.00721049
25.84783265	0.00721551
25.85378251	0.00731208
25.85973306	0.00728639
25.86568431	0.00728795
25.87163625	0.00730965
25.87758888	0.00715068
25.88354221	0.00719964
25.88949624	0.00723091
25.89545096	0.00739300
25.90140637	0.00738113
25.90736248	0.00724515
25.91331928	0.00723735
25.91927678	0.00715285
25.92523497	0.00705085
25.93119385	0.00700104
25.93715343	0.00724624
25.94311371	0.00723693
25.94907468	0.00734073
25.95503634	0.00731860
25.96099870	0.00732394
25.96696175	0.00724403
25.97292550	0.00733400
25.97888994	0.00719855
25.98485508	0.00714020
25.99082091	0.00721186
25.99678743	0.00728901
26.00275465	0.00727990
26.00872257	0.00736397
26.01469117	0.00724906
26.02066048	0.00733476
26.02663047	0.00721497
26.03260117	0.00732956
26.03857255	0.00742827
26.04454463	0.00746941
26.05051741	0.00731483
26.05649088	0.00726931
26.06246504	0.00715053
26.06843990	0.00721955
26.07441545	0.00718602
26.08039170	0.00724243
26.08636864	0.00721562
26.09234628	0.00715788
26.09832461	0.00708855
26.10430364	0.00718239
26.11028336	0.00718141
26.11626377	0.00724208
26.12224488	0.00709422
26.12822668	0.00700100
26.13420918	0.00700100
26.14019237	0.00700237
26.14617626	0.00700100
26.15216084	0.00718890
26.15814612	0.00719871
26.16413209	0.00712917
26.17011875	0.00710804
26.17610611	0.00712476
26.18209416	0.00714941
26.18808291	0.00719644
26.19407235	0.00719098
26.20006249	0.00719671
26.20605332	0.00730214
26.21204485	0.00742343
26.21803707	0.00737707
26.22402998	0.00732299
26.23002359	0.00731896
26.23601790	0.00741156
26.24201290	0.00739410
26.24800859	0.00744154
26.25400498	0.00735592
26.26000206	0.00728393
26.26599983	0.00719180
26.27199831	0.00722927
26.27799747	0.00714691
26.28399733	0.00722283
26.28999788	0.00728756
26.29599913	0.00734232
26.30200108	0.00723392
26.30800371	0.00721910
26.31400705	0.00719839
26.32001107	0.00718093
26.32601579	0.00713213
26.33202121	0.00708497
26.33802732	0.00702376
26.34403412	0.00707245
26.35004162	0.00715695
26.35604982	0.00720199
26.36205870	0.00716564
26.36806829	0.00728941
26.37407856	0.00730656
26.38008954	0.00728059
26.38610120	0.00718504
26.39211356	0.00718144
26.39812662	0.00716504
26.40414037	0.00721616
26.41015481	0.00703475
26.41616995	0.00706529
26.42218578	0.00702704
26.42820231	0.00700047
26.43421953	0.00713788
26.44023745	0.00725210
26.44625606	0.00725034
26.45227536	0.00725897
26.45829536	0.00730951
26.46431606	0.00739320
26.47033744	0.00733612
26.47635953	0.00734333
26.48238230	0.00730902
26.48840578	0.00725112
26.49442994	0.00722007
26.50045480	0.00733449
26.50648036	0.00733986
26.51250661	0.00738714
26.51853355	0.00736159
26.52456119	0.00731304
26.53058953	0.00723480
26.53661855	0.00727129
26.54264828	0.00716700
26.54867869	0.00713840
26.55470980	0.00705669
26.56074161	0.00702601
26.56677411	0.00703750
26.57280730	0.00722860
26.57884119	0.00737149
26.58487578	0.00752088
26.59091105	0.00745706
26.59694703	0.00748988
26.60298369	0.00742749
26.60902106	0.00754656
26.61505911	0.00744998
26.62109786	0.00747142
26.62713731	0.00722510
26.63317745	0.00725222
26.63921828	0.00722929
26.64525981	0.00735773
26.65130203	0.00732544
26.65734495	0.00744595
26.66338856	0.00740166
26.66943287	0.00731078
26.67547787	0.00725164
26.68152356	0.00727794
26.68756995	0.00717161
26.69361704	0.00719954
26.69966482	0.00714365
26.70571329	0.00721065
26.71176246	0.00728823
26.71781232	0.00732410
26.72386287	0.00729649
26.72991413	0.00741659
26.73596607	0.00735806
26.74201871	0.00736442
26.74807205	0.00728088
26.75412607	0.00733953
26.76018080	0.00737540
26.76623622	0.00735409
26.77229233	0.00716475
26.77834913	0.00726755
26.78440664	0.00721309
26.79046483	0.00733401
26.79652372	0.00732206
26.80258331	0.00730788
26.80864359	0.00723734
26.81470456	0.00722460
26.82076623	0.00719617
26.82682859	0.00721922
26.83289165	0.00722194
26.83895540	0.00735404
26.84501985	0.00729489
26.85108499	0.00722518
26.85715082	0.00724253
26.86321735	0.00739090
26.86928457	0.00737733
26.87535249	0.00753223
26.88142111	0.00755813
26.88749041	0.00743245
26.89356042	0.00726651
26.89963111	0.00727450
26.90570250	0.00720071
26.91177459	0.00733973
26.91784737	0.00732230
26.92392084	0.00727882
26.92999501	0.00715294
26.93606987	0.00726715
26.94214543	0.00726497
26.94822168	0.00725872
26.95429863	0.00722399
26.96037627	0.00730382
26.96645461	0.00715576
26.97253364	0.00706936
26.97861336	0.00702365
26.98469378	0.00700100
26.99077489	0.00700100
26.99685670	0.00703553
27.00293920	0.00704739
27.00902240	0.00710978
27.01510629	0.00717440
27.02119088	0.00729193
27.02727616	0.00719868
27.03336213	0.00727714
27.03944880	0.00724085
27.04553617	0.00729815
27.05162423	0.00746858
27.05771298	0.00757796
27.06380243	0.00753333
27.06989257	0.00757172
27.07598340	0.00739810
27.08207493	0.00731929
27.08816716	0.00736235
27.09426008	0.00734479
27.10035369	0.00742243
27.10644800	0.00748787
27.11254300	0.00744507
27.11863870	0.00746007
27.12473509	0.00745470
27.13083218	0.00735087
27.13692996	0.00722304
27.14302844	0.00712368
27.14912761	0.00700100
27.15522747	0.00700100
27.16132803	0.00706393
27.16742928	0.00726203
27.17353123	0.00730469
27.17963387	0.00750584
27.18573721	0.00743314
27.19184124	0.00745546
27.19794597	0.00735488
27.20405139	0.00731535
27.21015750	0.00726015
27.21626431	0.00742956
27.22237182	0.00746184
27.22848001	0.00753848
27.23458891	0.00737219
27.24069849	0.00734752
27.24680877	0.00733320
27.25291975	0.00745155
27.25903142	0.00742911
27.26514379	0.00747746
27.27125685	0.00724181
27.27737060	0.00717134
27.28348505	0.00707566
27.28960019	0.00700100
27.29571603	0.00703290
27.30183256	0.00739621
27.30794979	0.00751497
27.31406771	0.00757555
27.32018632	0.00746015
27.32630563	0.00752174
27.33242564	0.00746370
27.33854633	0.00751879
27.34466773	0.00745587
27.35078982	0.00736264
27.35691260	0.00721245
27.36303607	0.00710599
27.36916025	0.00701032
27.37528511	0.00709704
27.38141067	0.00714105
27.38753693	0.00726682
27.39366387	0.00734684
27.39979152	0.00745248
27.40591986	0.00741286
27.41204889	0.00746256
27.41817862	0.00741134
27.42430904	0.00758697
27.43044015	0.00745905
27.43657196	0.00754191
27.44270447	0.00737961
27.44883767	0.00731334
27.45497156	0.00722713
27.46110615	0.00739849
27.46724143	0.00737921
27.47337741	0.00747998
27.47951408	0.00739926
27.48565145	0.00743980
27.49178951	0.00737211
27.49792826	0.00730847
27.50406771	0.00704872
27.51020786	0.00708201
27.51634869	0.00700100
27.52249023	0.00700100
27.52863245	0.00701324
27.53477538	0.00730464
27.54091899	0.00746583
27.54706330	0.00768237
27.55320831	0.00768791
27.55935401	0.00766173
27.56550040	0.00744755
27.57164749	0.00714468
27.57779528	0.00716813
27.58394375	0.00737470
27.59009293	0.00742237
27.59624279	0.00747939
27.60239335	0.00749125
27.60854461	0.00748032
27.61469656	0.00734346
27.62084920	0.00719439
27.62700254	0.00711816
27.63315658	0.00725310
27.63931130	0.00727168
27.64546673	0.00744548
27.65162284	0.00747281
27.65777966	0.00742973
27.66393716	0.00718850
27.67009536	0.00728397
27.67625426	0.00727915
27.68241385	0.00748591
27.68857413	0.00749961
27.69473511	0.00755561
27.70089678	0.00744358
27.70705915	0.00749876
27.71322221	0.00750758
27.71938597	0.00733816
27.72555042	0.00715491
27.73171556	0.00720990
27.73788140	0.00727120
27.74404794	0.00735752
27.75021516	0.00724365
27.75638309	0.00723760
27.76255171	0.00715466
27.76872102	0.00721372
27.77489102	0.00723026
27.78106172	0.00726735
27.78723312	0.00735448
27.79340521	0.00742758
27.79957799	0.00736192
27.80575147	0.00736605
27.81192565	0.00724831
27.81810051	0.00722009
27.82427608	0.00700100
27.83045233	0.00716221
27.83662929	0.00723976
27.84280693	0.00744793
27.84898527	0.00743678
27.85516431	0.00751637
27.86134404	0.00752515
27.86752446	0.00739316
27.87370558	0.00709270
27.87988739	0.00701258
27.88606990	0.00705140
27.89225310	0.00718310
27.89843699	0.00718012
27.90462159	0.00718344
27.91080687	0.00724170
27.91699285	0.00729588
27.92317952	0.00735740
27.92936689	0.00749458
27.93555495	0.00731359
27.94174371	0.00736777
27.94793316	0.00722461
27.95412331	0.00720311
27.96031415	0.00718242
27.96650569	0.00720020
27.97269792	0.00710281
27.97889084	0.00703167
27.98508446	0.00700100
27.99127877	0.00700100
27.99747378	0.00708166
28.00366948	0.00734734
28.00986588	0.00745107
28.01606297	0.00741402
28.02226076	0.00723943
28.02845924	0.00720889
28.03465841	0.00706075
28.04085828	0.00702797
28.04705884	0.00701052
28.05326010	0.00710203
28.05946205	0.00710686
28.06566470	0.00730132
28.07186804	0.00727197
28.07807208	0.00722716
28.08427681	0.00715712
28.09048223	0.00728322
28.09668835	0.00713343
28.10289517	0.00721558
28.10910267	0.00731969
28.11531088	0.00731863
28.12151977	0.00724270
28.12772937	0.00736472
28.13393965	0.00719418
28.14015063	0.00724052
28.14636231	0.00716398
28.15257468	0.00727033
28.15878774	0.00710305
28.16500150	0.00715243
28.17121595	0.00710682
28.17743110	0.00719547
28.18364694	0.00714009
28.18986348	0.00719437
28.19608071	0.00706960
28.20229864	0.00700628
28.20851726	0.00700100
28.21473657	0.00715980
28.22095658	0.00718534
28.22717728	0.00733376
28.23339868	0.00731209
28.23962077	0.00746051
28.24584356	0.00741769
28.25206704	0.00729307
28.25829122	0.00708362
28.26451609	0.00717895
28.27074165	0.00718984
28.27696791	0.00727579
28.28319486	0.00726227
28.28942251	0.00720622
28.29565085	0.00717112
28.30187989	0.00715027
28.30810962	0.00710399
28.31434005	0.00726727
28.32057117	0.00721304
28.32680298	0.00723289
28.33303549	0.00708427
28.33926870	0.00724082
28.34550260	0.00718335
28.35173719	0.00726199
28.35797248	0.00710869
28.36420846	0.00707604
28.37044513	0.00704949
28.37668250	0.00720654
28.38292057	0.00723420
28.38915933	0.00730499
28.39539878	0.00735381
28.40163893	0.00740019
28.40787978	0.00734972
28.41412131	0.00734238
28.42036354	0.00725610
28.42660647	0.00723454
28.43285009	0.00722740
28.43909441	0.00725485
28.44533942	0.00716024
28.45158512	0.00716877
28.45783152	0.00715574
28.46407861	0.00718971
28.47032640	0.00723954
28.47657489	0.00728286
28.48282406	0.00734144
28.48907393	0.00734714
28.49532450	0.00727531
28.50157576	0.00725820
28.50782771	0.00720997
28.51408036	0.00716968
28.52033371	0.00706876
28.52658775	0.00706956
28.53284248	0.00705307
28.53909791	0.00708866
28.54535403	0.00701317
28.55161084	0.00706965
28.55786835	0.00721462
28.56412656	0.00736693
28.57038546	0.00743866
28.57664505	0.00741192
28.58290534	0.00731582
28.58916632	0.00724188
28.59542800	0.00722633
28.60169037	0.00713877
28.60795344	0.00700100
28.61421720	0.00709420
28.62048166	0.00708674
28.62674681	0.00721234
28.63301265	0.00719634
28.63927919	0.00725785
28.64554642	0.00708805
28.65181435	0.00703705
28.65808297	0.00700100
28.66435229	0.00708659
28.67062230	0.00708093
28.67689300	0.00710559
28.68316441	0.00702831
28.68943650	0.00700100
28.69570929	0.00711661
28.70198277	0.00714192
28.70825695	0.00728034
28.71453182	0.00737280
28.72080739	0.00725529
28.72708365	0.00713087
28.73336061	0.00718445
28.73963826	0.00711231
28.74591660	0.00706235
28.75219564	0.00711797
28.75847538	0.00700799
28.76475580	0.00700100
28.77103693	0.00700100
28.77731874	0.00715211
28.78360126	0.00730128
28.78988446	0.00725736
28.79616836	0.00720348
28.80245296	0.00729832
28.80873825	0.00707110
28.81502423	0.00710876
28.82131091	0.00724979
28.82759828	0.00730029
28.83388635	0.00715871
28.84017511	0.00710951
28.84646457	0.00700100
28.85275472	0.00701760
28.85904557	0.00701168
28.86533711	0.00721341
28.87162934	0.00737200
28.87792227	0.00737515
28.88421589	0.00709754
28.89051021	0.00709256
28.89680522	0.00701189
28.90310093	0.00704893
28.90939733	0.00716704
28.91569443	0.00725279
28.92199222	0.00723641
28.92829070	0.00729714
28.93458988	0.00727568
28.94088975	0.00732338
28.94719032	0.00733772
28.95349158	0.00744220
28.95979354	0.00741482
28.96609619	0.00747332
28.97239954	0.00742602
28.97870358	0.00736447
28.98500831	0.00727037
28.99131374	0.00726519
28.99761987	0.00717332
29.00392669	0.00723975
29.01023420	0.00754706
29.01654241	0.00810095
29.02285131	0.00837592
29.02916091	0.00848994
29.03547120	0.00813869
29.04178218	0.00781144
29.04809386	0.00750697
29.05440624	0.00736099
29.06071930	0.00737839
29.06703307	0.00729751
29.07334752	0.00718714
29.07966268	0.00720495
29.08597852	0.00715763
29.09229506	0.00722162
29.09861230	0.00726242
29.10493023	0.00739577
29.11124885	0.00743839
29.11756817	0.00747736
29.12388819	0.00733565
29.13020889	0.00740431
29.13653030	0.00738183
29.14285239	0.00737501
29.14917519	0.00737878
29.15549867	0.00729567
29.16182285	0.00729881
29.16814773	0.00724378
29.17447330	0.00732912
29.18079956	0.00749626
29.18712652	0.00760236
29.19345417	0.00768200
29.19978252	0.00753440
29.20611156	0.00741040
29.21244130	0.00729229
29.21877173	0.00732759
29.22510285	0.00728273
29.23143467	0.00742056
29.23776719	0.00741070
29.24410039	0.00744213
29.25043430	0.00729859
29.25676889	0.00731517
29.26310419	0.00718853
29.26944017	0.00725637
29.27577685	0.00715536
29.28211423	0.00723237
29.28845230	0.00723205
29.29479106	0.00733673
29.30113052	0.00741047
29.30747068	0.00746246
29.31381152	0.00723287
29.32015307	0.00718759
29.32649530	0.00712605
29.33283823	0.00703318
29.33918186	0.00700777
29.34552618	0.00705527
29.35187119	0.00700100
29.35821690	0.00711398
29.36456331	0.00719135
29.37091040	0.00718021
29.37725820	0.00709381
29.38360668	0.00717668
29.38995587	0.00724653
29.39630574	0.00735543
29.40265631	0.00732721
29.40900758	0.00720419
29.41535954	0.00715766
29.42171219	0.00718092
29.42806554	0.00717364
29.43441958	0.00710881
29.44077432	0.00701956
29.44712975	0.00704504
29.45348588	0.00700100
29.45984270	0.00703554
29.46620021	0.00720715
29.47255842	0.00745241
29.47891733	0.00754550
29.48527692	0.00758568
29.49163722	0.00755833
29.49799821	0.00747970
29.50435989	0.00738154
29.51072226	0.00735703
29.51708534	0.00728857
29.52344910	0.00734545
29.52981356	0.00738767
29.53617871	0.00752592
29.54254456	0.00740131
29.54891111	0.00761077
29.55527835	0.00748087
29.56164628	0.00742971
29.56801490	0.00719951
29.57438423	0.00717541
29.58075424	0.00715090
29.58712495	0.00713615
29.59349636	0.00700100
29.59986846	0.00700100
29.60624125	0.00700100
29.61261474	0.00703877
29.61898892	0.00700100
29.62536380	0.00706269
29.63173937	0.00708037
29.63811563	0.00717740
29.64449260	0.00725326
29.65087025	0.00734113
29.65724860	0.00733541
29.66362764	0.00751544
29.67000738	0.00751563
29.67638782	0.00752293
29.68276894	0.00738009
29.68915076	0.00752371
29.69553328	0.00756316
29.70191649	0.00734687
29.70830040	0.00735682
29.71468500	0.00739851
29.72107029	0.00720908
29.72745628	0.00717813
29.73384296	0.00715655
29.74023034	0.00722245
29.74661841	0.00738234
29.75300718	0.00735506
29.75939664	0.00726145
29.76578680	0.00726285
29.77217765	0.00704575
29.77856919	0.00703316
29.78496143	0.00710230
29.79135436	0.00727824
29.79774799	0.00726375
29.80414231	0.00734753
29.81053733	0.00738328
29.81693304	0.00735455
29.82332945	0.00727089
29.82972655	0.00734043
29.83612434	0.00722645
29.84252283	0.00722580
29.84892202	0.00722474
29.85532190	0.00731278
29.86172247	0.00738333
29.86812374	0.00738838
29.87452570	0.00733035
29.88092835	0.00737140
29.88733170	0.00718724
29.89373575	0.00717845
29.90014049	0.00719833
29.90654592	0.00729289
29.91295205	0.00733252
29.91935887	0.00721529
29.92576639	0.00713509
29.93217460	0.00723067
29.93858351	0.00705606
29.94499311	0.00706919
29.95140341	0.00709534
29.95781440	0.00714794
29.96422608	0.00727541
29.97063846	0.00741671
29.97705153	0.00735579
29.98346530	0.00745559
29.98987976	0.00728114
29.99629492	0.00724096
30.00271077	0.00714138
30.00912732	0.00732928
30.01554456	0.00737110
30.02196249	0.00743854
30.02838112	0.00737456
30.03480044	0.00738505
30.04122046	0.00728486
30.04764118	0.00728781
30.05406258	0.00727694
30.06048468	0.00720971
30.06690748	0.00712620
30.07333097	0.00711858
30.07975516	0.00700100
30.08618003	0.00700100
30.09260561	0.00700100
30.09903188	0.00708159
30.10545884	0.00713775
30.11188650	0.00724559
30.11831485	0.00720532
30.12474390	0.00732028
30.13117364	0.00740066
30.13760407	0.00720108
30.14403520	0.00715898
30.15046703	0.00728654
30.15689954	0.00717405
30.16333276	0.00710549
30.16976666	0.00721435
30.17620127	0.00734457
30.18263656	0.00726076
30.18907255	0.00735558
30.19550924	0.00726689
30.20194662	0.00728541
30.20838469	0.00723190
30.21482346	0.00731594
30.22126293	0.00728726
30.22770308	0.00738046
30.23414394	0.00737436
30.24058548	0.00749095
30.24702773	0.00737072
30.25347066	0.00728691
30.25991429	0.00708917
30.26635862	0.00700100
30.27280364	0.00707898
30.27924935	0.00721770
30.28569576	0.00727669
30.29214286	0.00742090
30.29859066	0.00731367
30.30503915	0.00733256
30.31148834	0.00720742
30.31793822	0.00720657
30.32438879	0.00713372
30.33084006	0.00707591
30.33729202	0.00703724
30.34374468	0.00717532
30.35019804	0.00700100
30.35665208	0.00719016
30.36310683	0.00751613
30.36956226	0.00761832
30.37601839	0.00762040
30.38247522	0.00753053
30.38893274	0.00742681
30.39539095	0.00734508
30.40184986	0.00729019
30.40830946	0.00726379
30.41476976	0.00718612
30.42123075	0.00724924
30.42769244	0.00725457
30.43415482	0.00723468
30.44061790	0.00722700
30.44708167	0.00723152
30.45354613	0.00717013
30.46001129	0.00727394
30.46647715	0.00710512
30.47294369	0.00716010
30.47941094	0.00718822
30.48587887	0.00726763
30.49234750	0.00704835
30.49881683	0.00726373
30.50528685	0.00715520
30.51175757	0.00729531
30.51822897	0.00721812
30.52470108	0.00738589
30.53117388	0.00742752
30.53764737	0.00745693
30.54412156	0.00744160
30.55059644	0.00749381
30.55707201	0.00743779
30.56354829	0.00749975
30.57002525	0.00728586
30.57650291	0.00739177
30.58298126	0.00730481
30.58946031	0.00733750
30.59594006	0.00736773
30.60242049	0.00734833
30.60890163	0.00732322
30.61538345	0.00727940
30.62186597	0.00725918
30.62834919	0.00743183
30.63483310	0.00734651
30.64131770	0.00735151
30.64780300	0.00716527
30.65428900	0.00725818
30.66077568	0.00730469
30.66726307	0.00731011
30.67375114	0.00723882
30.68023991	0.00727210
30.68672938	0.00703501
30.69321954	0.00721614
30.69971039	0.00729882
30.70620194	0.00727162
30.71269419	0.00717526
30.71918713	0.00721153
30.72568076	0.00733326
30.73217509	0.00742977
30.73867011	0.00733482
30.74516582	0.00727244
30.75166223	0.00725195
30.75815934	0.00733442
30.76465714	0.00733693
30.77115563	0.00738623
30.77765482	0.00742496
30.78415470	0.00758493
30.79065528	0.00764970
30.79715655	0.00769737
30.80365852	0.00748220
30.81016118	0.00747128
30.81666453	0.00723656
30.82316858	0.00712514
30.82967333	0.00703955
30.83617877	0.00703452
30.84268490	0.00713706
30.84919173	0.00733196
30.85569925	0.00739258
30.86220747	0.00741495
30.86871638	0.00729166
30.87522598	0.00725869
30.88173628	0.00717447
30.88824728	0.00713987
30.89475897	0.00707497
30.90127135	0.00722728
30.90778443	0.00734827
30.91429820	0.00761451
30.92081267	0.00745738
30.92732783	0.00739424
30.93384369	0.00729611
30.94036024	0.00724762
30.94687748	0.00714298
30.95339542	0.00719214
30.95991405	0.00728933
30.96643338	0.00746219
30.97295340	0.00739010
30.97947412	0.00733388
30.98599553	0.00716678
30.99251764	0.00712540
30.99904044	0.00713083
31.00556394	0.00716372
31.01208813	0.00726314
31.01861301	0.00732492
31.02513859	0.00737165
31.03166486	0.00747126
31.03819183	0.00745776
31.04471949	0.00746950
31.05124785	0.00729324
31.05777690	0.00720447
31.06430664	0.00707317
31.07083708	0.00700414
31.07736822	0.00700100
31.08390005	0.00702754
31.09043257	0.00702519
31.09696579	0.00732502
31.10349970	0.00753778
31.11003431	0.00771554
31.11656961	0.00767927
31.12310560	0.00757219
31.12964229	0.00742036
31.13617968	0.00736700
31.14271776	0.00726217
31.14925653	0.00724523
31.15579600	0.00713349
31.16233616	0.00709009
31.16887702	0.00709817
31.17541857	0.00717299
31.18196082	0.00723112
31.18850376	0.00734215
31.19504739	0.00727984
31.20159172	0.00726391
31.20813674	0.00712347
31.21468246	0.00708802
31.22122888	0.00700100
31.22777598	0.00709477
31.23432378	0.00722874
31.24087228	0.00731103
31.24742147	0.00724154
31.25397136	0.00728437
31.26052194	0.00725618
31.26707321	0.00727153
31.27362518	0.00716787
31.28017784	0.00729044
31.28673120	0.00728993
31.29328525	0.00743997
31.29984000	0.00759245
31.30639544	0.00761920
31.31295158	0.00742113
31.31950841	0.00733578
31.32606593	0.00705959
31.33262415	0.00701777
31.33918306	0.00700100
31.34574267	0.00700100
31.35230297	0.00711111
31.35886397	0.00735093
31.36542566	0.00749391
31.37198805	0.00755469
31.37855113	0.00753979
31.38511490	0.00748826
31.39167937	0.00724691
31.39824453	0.00715043
31.40481039	0.00700100
31.41137695	0.00700100
31.41794419	0.00707679
31.42451213	0.00737355
31.43108077	0.00744488
31.43765010	0.00748447
31.44422013	0.00727748
31.45079085	0.00723570
31.45736226	0.00701080
31.46393437	0.00700100
31.47050717	0.00712457
31.47708067	0.00722387
31.48365486	0.00732724
31.49022975	0.00731016
31.49680533	0.00735066
31.50338160	0.00750266
31.50995857	0.00750246
31.51653624	0.00743961
31.52311460	0.00732874
31.52969365	0.00741237
31.53627340	0.00737800
31.54285384	0.00739653
31.54943498	0.00732147
31.55601681	0.00744416
31.56259933	0.00727796
31.56918255	0.00725742
31.57576647	0.00713842
31.58235108	0.00719906
31.58893638	0.00713966
31.59552238	0.00717691
31.60210907	0.00707744
31.60869646	0.00720826
31.61528454	0.00720807
31.62187331	0.00719731
31.62846278	0.00714666
31.63505295	0.00704678
31.64164381	0.00700100
31.64823536	0.00716180
31.65482761	0.00719048
31.66142055	0.00733471
31.66801419	0.00750724
31.67460852	0.00760245
31.68120355	0.00764801
31.68779927	0.00757232
31.69439568	0.00741280
31.70099279	0.00743314
31.70759060	0.00734993
31.71418910	0.00728278
31.72078829	0.00725327
31.72738818	0.00726711
31.73398876	0.00735641
31.74059004	0.00732975
31.74719201	0.00739485
31.75379467	0.00745913
31.76039803	0.00739728
31.76700209	0.00743877
31.77360684	0.00731832
31.78021228	0.00732076
31.78681842	0.00716918
31.79342525	0.00715107
31.80003278	0.00700100
31.80664100	0.00704102
31.81324991	0.00706364
31.81985952	0.00705654
31.82646983	0.00700100
31.83308083	0.00705278
31.83969252	0.00734258
31.84630491	0.00753879
31.85291799	0.00748354
31.85953177	0.00738841
31.86614624	0.00735736
31.87276141	0.00737352
31.87937727	0.00737949
31.88599382	0.00732872
31.89261107	0.00726187
31.89922902	0.00734902
31.90584765	0.00732449
31.91246699	0.00723648
31.91908701	0.00725406
31.92570774	0.00721915
31.93232915	0.00724364
31.93895126	0.00740568
31.94557407	0.00730973
31.95219757	0.00717228
31.95882176	0.00715263
31.96544665	0.00717204
31.97207223	0.00707996
31.97869851	0.00708106
31.98532548	0.00701949
31.99195315	0.00708956
31.99858151	0.00718708
32.00521057	0.00725166
32.01184032	0.00735773
32.01847076	0.00745322
32.02510190	0.00740304
32.03173373	0.00740576
32.03836626	0.00725772
32.04499948	0.00728384
32.05163340	0.00718564
32.05826801	0.00717432
32.06490332	0.00717461
32.07153932	0.00723063
32.07817601	0.00710253
32.08481340	0.00726455
32.09145149	0.00730613
32.09809026	0.00718312
32.10472974	0.00720944
32.11136990	0.00709822
32.11801077	0.00701040
32.12465232	0.00706755
32.13129457	0.00700364
32.13793752	0.00704516
32.14458116	0.00704131
32.15122549	0.00703013
32.15787052	0.00713298
32.16451624	0.00724845
32.17116266	0.00717755
32.17780977	0.00725233
32.18445758	0.00727420
32.19110608	0.00735712
32.19775528	0.00726486
32.20440517	0.00716324
32.21105575	0.00701159
32.21770703	0.00703215
32.22435900	0.00708316
32.23101167	0.00713721
32.23766503	0.00716909
32.24431909	0.00733871
32.25097384	0.00746682
32.25762929	0.00753064
32.26428543	0.00760015
32.27094226	0.00753376
32.27759979	0.00739657
32.28425801	0.00736152
32.29091693	0.00738973
32.29757654	0.00741062
32.30423685	0.00724780
32.31089785	0.00723899
32.31755955	0.00724177
32.32422194	0.00720916
32.33088502	0.00717186
32.33754880	0.00729875
32.34421328	0.00733246
32.35087844	0.00738000
32.35754431	0.00726560
32.36421086	0.00726269
32.37087812	0.00708806
32.37754606	0.00707905
32.38421470	0.00712680
32.39088404	0.00709174
32.39755407	0.00700100
32.40422479	0.00700100
32.41089621	0.00700100
32.41756832	0.00718459
32.42424113	0.00730083
32.43091463	0.00748623
32.43758883	0.00752759
32.44426372	0.00750793
32.45093931	0.00741257
32.45761559	0.00748609
32.46429256	0.00730061
32.47097023	0.00733994
32.47764859	0.00732922
32.48432765	0.00747069
32.49100740	0.00738001
32.49768785	0.00749869
32.50436899	0.00753355
32.51105083	0.00776942
32.51773336	0.00774080
32.52441658	0.00764788
32.53110050	0.00725142
32.53778512	0.00714549
32.54447042	0.00713151
32.55115643	0.00700100
32.55784312	0.00700100
32.56453052	0.00702128
32.57121860	0.00704159
32.57790738	0.00714694
32.58459686	0.00727976
32.59128703	0.00731533
32.59797789	0.00732973
32.60466945	0.00732583
32.61136170	0.00729426
32.61805465	0.00729747
32.62474829	0.00714566
32.63144263	0.00709944
32.63813766	0.00700100
32.64483338	0.00702520
32.65152980	0.00704383
32.65822692	0.00714546
32.66492473	0.00714618
32.67162323	0.00731515
32.67832243	0.00742309
32.68502232	0.00755931
32.69172291	0.00740744
32.69842419	0.00734957
32.70512616	0.00720543
32.71182883	0.00720514
32.71853220	0.00701990
32.72523626	0.00717158
32.73194101	0.00717392
32.73864646	0.00718542
32.74535260	0.00721340
32.75205944	0.00714331
32.75876697	0.00705288
32.76547519	0.00717485
32.77218412	0.00726672
32.77889373	0.00737547
32.78560404	0.00738005
32.79231504	0.00739724
32.79902674	0.00731841
32.80573913	0.00723367
32.81245222	0.00721180
32.81916600	0.00715149
32.82588048	0.00704804
32.83259565	0.00704814
32.83931151	0.00701814
32.84602807	0.00706766
32.85274533	0.00705594
32.85946328	0.00722367
32.86618192	0.00718876
32.87290126	0.00719698
32.87962129	0.00707092
32.88634202	0.00700100
32.89306344	0.00700464
32.89978555	0.00707423
32.90650836	0.00706163
32.91323187	0.00708585
32.91995607	0.00714486
32.92668096	0.00715260
32.93340655	0.00702240
32.94013283	0.00703058
32.94685981	0.00721036
32.95358748	0.00729045
32.96031584	0.00733370
32.96704490	0.00743637
32.97377466	0.00730711
32.98050511	0.00733654
32.98723625	0.00735051
32.99396809	0.00730365
33.00070062	0.00714671
33.00743385	0.00714359
33.01416777	0.00700090
33.02090239	0.00709891
33.02763770	0.00717290
33.03437370	0.00752481
33.04111040	0.00754529
33.04784779	0.00763169
33.05458588	0.00748128
33.06132467	0.00741795
33.06806414	0.00719430
33.07480431	0.00720238
33.08154518	0.00701006
33.08828674	0.00700100
33.09502900	0.00700100
33.10177195	0.00709432
33.10851559	0.00715918
33.11525993	0.00732901
33.12200496	0.00736295
33.12875069	0.00747582
33.13549711	0.00737466
33.14224423	0.00738662
33.14899204	0.00735688
33.15574055	0.00731859
33.16248975	0.00727968
33.16923964	0.00738096
33.17599023	0.00723098
33.18274151	0.00725107
33.18949349	0.00718389
33.19624616	0.00731142
33.20299953	0.00738604
33.20975359	0.00748752
33.21650835	0.00749053
33.22326380	0.00759689
33.23001994	0.00745179
33.23677678	0.00735307
33.24353432	0.00718864
33.25029254	0.00716805
33.25705147	0.00703434
33.26381108	0.00711480
33.27057139	0.00708072
33.27733240	0.00726698
33.28409410	0.00737836
33.29085650	0.00751884
33.29761959	0.00744732
33.30438337	0.00747102
33.31114785	0.00737346
33.31791302	0.00739879
33.32467889	0.00732605
33.33144545	0.00735768
33.33821271	0.00727640
33.34498066	0.00715849
33.35174930	0.00711790
33.35851864	0.00731880
33.36528868	0.00749468
33.37205941	0.00763557
33.37883083	0.00758521
33.38560295	0.00744941
33.39237576	0.00720862
33.39914927	0.00715582
33.40592347	0.00719498
33.41269836	0.00730657
33.41947395	0.00724441
33.42625024	0.00717146
33.43302722	0.00707777
33.43980489	0.00712670
33.44658326	0.00721082
33.45336232	0.00736655
33.46014208	0.00738130
33.46692253	0.00738058
33.47370368	0.00737743
33.48048552	0.00721070
33.48726805	0.00704316
33.49405128	0.00703941
33.50083520	0.00700100
33.50761982	0.00714775
33.51440514	0.00710807
33.52119114	0.00708284
33.52797784	0.00708609
33.53476524	0.00728059
33.54155333	0.00736074
33.54834212	0.00764313
33.55513160	0.00757577
33.56192177	0.00757028
33.56871264	0.00746285
33.57550420	0.00738228
33.58229646	0.00724882
33.58908941	0.00739754
33.59588306	0.00732327
33.60267740	0.00725856
33.60947243	0.00712489
33.61626816	0.00723536
33.62306459	0.00729660
33.62986171	0.00732894
33.63665952	0.00745060
33.64345803	0.00744816
33.65025723	0.00738956
33.65705713	0.00734805
33.66385772	0.00717857
33.67065900	0.00713238
33.67746099	0.00702069
33.68426366	0.00711733
33.69106703	0.00722922
33.69787109	0.00732871
33.70467585	0.00734600
33.71148130	0.00742596
33.71828745	0.00725953
33.72509429	0.00716309
33.73190183	0.00709819
33.73871006	0.00717733
33.74551898	0.00730938
33.75232860	0.00738688
33.75913892	0.00729595
33.76594993	0.00721700
33.77276163	0.00701864
33.77957403	0.00700100
33.78638712	0.00700496
33.79320090	0.00716040
33.80001538	0.00733600
33.80683056	0.00755635
33.81364643	0.00766847
33.82046299	0.00774722
33.82728025	0.00755172
33.83409821	0.00734239
33.84091685	0.00727221
33.84773620	0.00719512
33.85455623	0.00712413
33.86137696	0.00709323
33.86819839	0.00712843
33.87502051	0.00714188
33.88184332	0.00714170
33.88866683	0.00726276
33.89549104	0.00710124
33.90231593	0.00719138
33.90914153	0.00719954
33.91596781	0.00720830
33.92279479	0.00722439
33.92962247	0.00727873
33.93645084	0.00708323
33.94327991	0.00700100
33.95010967	0.00704112
33.95694012	0.00708670
33.96377127	0.00711254
33.97060311	0.00722423
33.97743565	0.00736929
33.98426888	0.00743908
33.99110280	0.00737214
33.99793743	0.00734061
34.00477274	0.00728873
34.01160875	0.00746716
34.01844545	0.00748017
34.02528285	0.00744600
34.03212095	0.00723889
34.03895973	0.00705659
34.04579922	0.00707141
34.05263939	0.00711754
34.05948026	0.00720579
34.06632183	0.00729994
34.07316409	0.00714956
34.08000704	0.00716904
34.08685069	0.00722515
34.09369503	0.00711443
34.10054007	0.00705498
34.10738580	0.00719057
34.11423223	0.00735282
34.12107935	0.00741091
34.12792717	0.00740510
34.13477568	0.00735698
34.14162488	0.00720042
34.14847478	0.00741741
34.15532538	0.00749848
34.16217666	0.00755595
34.16902865	0.00750355
34.17588132	0.00740153
34.18273469	0.00735239
34.18958876	0.00736428
34.19644352	0.00711333
34.20329898	0.00713540
34.21015513	0.00700100
34.21701197	0.00702963
34.22386951	0.00715762
34.23072774	0.00722987
34.23758667	0.00713183
34.24444629	0.00726776
34.25130661	0.00721712
34.25816762	0.00742120
34.26502932	0.00726152
34.27189172	0.00734516
34.27875482	0.00719829
34.28561860	0.00719140
34.29248309	0.00702438
34.29934827	0.00707410
34.30621414	0.00707070
34.31308070	0.00725001
34.31994796	0.00740896
34.32681592	0.00758256
34.33368457	0.00751102
34.34055391	0.00754282
34.34742395	0.00744502
34.35429469	0.00747418
34.36116611	0.00734525
34.36803824	0.00734939
34.37491105	0.00718506
34.38178457	0.00706041
34.38865877	0.00700100
34.39553367	0.00706163
34.40240927	0.00707439
34.40928556	0.00723180
34.41616254	0.00724395
34.42304022	0.00738549
34.42991859	0.00741086
34.43679766	0.00754039
34.44367742	0.00744634
34.45055787	0.00735249
34.45743903	0.00709323
34.46432087	0.00700100
34.47120341	0.00700100
34.47808664	0.00700100
34.48497057	0.00700100
34.49185520	0.00709359
34.49874051	0.00719040
34.50562652	0.00740888
34.51251323	0.00748005
34.51940063	0.00750485
34.52628873	0.00749789
34.53317752	0.00745921
34.54006700	0.00749132
34.54695718	0.00735173
34.55384805	0.00726828
34.56073962	0.00743854
34.56763188	0.00744562
34.57452484	0.00744132
34.58141849	0.00733468
34.58831284	0.00741990
34.59520788	0.00739667
34.60210361	0.00737101
34.60900004	0.00731014
34.61589716	0.00743157
34.62279498	0.00733450
34.62969349	0.00739672
34.63659270	0.00726974
34.64349260	0.00726035
34.65039320	0.00726643
34.65729449	0.00724889
34.66419647	0.00711662
34.67109915	0.00712330
34.67800253	0.00720913
34.68490660	0.00739830
34.69181136	0.00733928
34.69871682	0.00735755
34.70562297	0.00721694
34.71252981	0.00725983
34.71943735	0.00701689
34.72634559	0.00700100
34.73325452	0.00700100
34.74016414	0.00721435
34.74707446	0.00724059
34.75398547	0.00727029
34.76089718	0.00729836
34.76780958	0.00734555
34.77472268	0.00730242
34.78163647	0.00752702
34.78855096	0.00749691
34.79546614	0.00734065
34.80238201	0.00718522
34.80929858	0.00712804
34.81621584	0.00704483
34.82313380	0.00720783
34.83005245	0.00714236
34.83697180	0.00737738
34.84389184	0.00743682
34.85081258	0.00759352
34.85773401	0.00751339
34.86465613	0.00750896
34.87157895	0.00745651
34.87850247	0.00728279
34.88542667	0.00717664
34.89235158	0.00713964
34.89927717	0.00701720
34.90620346	0.00707356
34.91313045	0.00708048
34.92005813	0.00710857
34.92698651	0.00714154
34.93391558	0.00717165
34.94084534	0.00728702
34.94777580	0.00746829
34.95470695	0.00728255
34.96163880	0.00724573
34.96857134	0.00712814
34.97550458	0.00717149
34.98243851	0.00719611
34.98937313	0.00723843
34.99630845	0.00711636
35.00324447	0.00712838
35.01018117	0.00704313
35.01711858	0.00712780
35.02405668	0.00716344
35.03099547	0.00723935
35.03793495	0.00723511
35.04487514	0.00726647
35.05181601	0.00740363
35.05875758	0.00749745
35.06569985	0.00740328
35.07264280	0.00733923
35.07958646	0.00732623
35.08653081	0.00745790
35.09347585	0.00719935
35.10042159	0.00732266
35.10736802	0.00732086
35.11431514	0.00750583
35.12126296	0.00768836
35.12821148	0.00767638
35.13516069	0.00751365
35.14211059	0.00746486
35.14906119	0.00746956
35.15601248	0.00731233
35.16296447	0.00705581
35.16991715	0.00706779
35.17687053	0.00709035
35.18382460	0.00718920
35.19077936	0.00718756
35.19773482	0.00720198
35.20469098	0.00710532
35.21164782	0.00737710
35.21860537	0.00751462
35.22556360	0.00744298
35.23252254	0.00734124
35.23948216	0.00729401
35.24644248	0.00722848
35.25340350	0.00725226
35.26036521	0.00729090
35.26732761	0.00730899
35.27429071	0.00727824
35.28125451	0.00737120
35.28821899	0.00739314
35.29518418	0.00753147
35.30215005	0.00746105
35.30911662	0.00757761
35.31608389	0.00753649
35.32305185	0.00745204
35.33002050	0.00723432
35.33698985	0.00718365
35.34395990	0.00701557
35.35093063	0.00705802
35.35790207	0.00701624
35.36487419	0.00716974
35.37184702	0.00716597
35.37882053	0.00726046
35.38579474	0.00743146
35.39276965	0.00753876
35.39974525	0.00748128
35.40672154	0.00760853
35.41369853	0.00751198
35.42067621	0.00740953
35.42765459	0.00727454
35.43463366	0.00717860
35.44161343	0.00700100
35.44859389	0.00701373
35.45557504	0.00717747
35.46255689	0.00741568
35.46953944	0.00743314
35.47652267	0.00751326
35.48350661	0.00748353
35.49049124	0.00734066
35.49747656	0.00701795
35.50446257	0.00704597
35.51144928	0.00700100
35.51843669	0.00721672
35.52542479	0.00732359
35.53241358	0.00746932
35.53940307	0.00745026
35.54639326	0.00754553
35.55338413	0.00733563
35.56037571	0.00722096
35.56736797	0.00719497
35.57436094	0.00721680
35.58135459	0.00719021
35.58834894	0.00724703
35.59534399	0.00716795
35.60233973	0.00729842
35.60933616	0.00717051
35.61633329	0.00735652
35.62333111	0.00737265
35.63032963	0.00740507
35.63732884	0.00730381
35.64432874	0.00736328
35.65132935	0.00737636
35.65833064	0.00748140
35.66533263	0.00749285
35.67233531	0.00754743
35.67933869	0.00744028
35.68634276	0.00744562
35.69334753	0.00746258
35.70035299	0.00737536
35.70735915	0.00730665
35.71436600	0.00737283
35.72137355	0.00739731
35.72838179	0.00758067
35.73539072	0.00746192
35.74240035	0.00750002
35.74941067	0.00745573
35.75642169	0.00745417
35.76343340	0.00730429
35.77044581	0.00723334
35.77745891	0.00712802
35.78447271	0.00700100
35.79148720	0.00700100
35.79850238	0.00709318
35.80551826	0.00707334
35.81253483	0.00726176
35.81955210	0.00725731
35.82657006	0.00744899
35.83358872	0.00730436
35.84060807	0.00741364
35.84762812	0.00747897
35.85464886	0.00756160
35.86167029	0.00737669
35.86869242	0.00742004
35.87571525	0.00735496
35.88273876	0.00743982
35.88976298	0.00757006
35.89678788	0.00749359
35.90381349	0.00749829
35.91083978	0.00752089
35.91786677	0.00740720
35.92489446	0.00746093
35.93192284	0.00736859
35.93895191	0.00743331
35.94598168	0.00757391
35.95301214	0.00775359
35.96004330	0.00774812
35.96707515	0.00769199
35.97410770	0.00739620
35.98114094	0.00736489
35.98817488	0.00717307
35.99520951	0.00705570
36.00224483	0.00709392
36.00928085	0.00749482
36.01631756	0.00764221
36.02335497	0.00784392
36.03039307	0.00783283
36.03743187	0.00783516
36.04447136	0.00764890
36.05151155	0.00768684
36.05855243	0.00762224
36.06559400	0.00765428
36.07263627	0.00752437
36.07967923	0.00740341
36.08672289	0.00739232
36.09376724	0.00737553
36.10081229	0.00739842
36.10785803	0.00748315
36.11490447	0.00757399
36.12195160	0.00755110
36.12899942	0.00761832
36.13604794	0.00772971
36.14309716	0.00761608
36.15014707	0.00759603
36.15719767	0.00749380
36.16424897	0.00734517
36.17130096	0.00726735
36.17835364	0.00720864
36.18540702	0.00718112
36.19246110	0.00735765
36.19951587	0.00734170
36.20657133	0.00749523
36.21362749	0.00765752
36.22068435	0.00780840
36.22774189	0.00776275
36.23480014	0.00790082
36.24185907	0.00770970
36.24891870	0.00763822
36.25597903	0.00757406
36.26304005	0.00760024
36.27010176	0.00739589
36.27716417	0.00743407
36.28422728	0.00740837
36.29129107	0.00746444
36.29835557	0.00752520
36.30542075	0.00766693
36.31248663	0.00768577
36.31955321	0.00767939
36.32662048	0.00760222
36.33368844	0.00759257
36.34075710	0.00742913
36.34782646	0.00743415
36.35489651	0.00733092
36.36196725	0.00739458
36.36903869	0.00739444
36.37611082	0.00751055
36.38318364	0.00750926
36.39025716	0.00756780
36.39733138	0.00749043
36.40440629	0.00763524
36.41148189	0.00765229
36.41855819	0.00788174
36.42563518	0.00799624
36.43271287	0.00799518
36.43979125	0.00800024
36.44687033	0.00802847
36.45395010	0.00794725
36.46103057	0.00796899
36.46811173	0.00804565
36.47519358	0.00824763
36.48227613	0.00813936
36.48935937	0.00833300
36.49644331	0.00817752
36.50352794	0.00799030
36.51061327	0.00791947
36.51769929	0.00795849
36.52478601	0.00786323
36.53187342	0.00791089
36.53896152	0.00792778
36.54605032	0.00811753
36.55313981	0.00812417
36.56023000	0.00834158
36.56732088	0.00837263
36.57441246	0.00848914
36.58150473	0.00850392
36.58859770	0.00858462
36.59569136	0.00871821
36.60278571	0.00888516
36.60988076	0.00894063
36.61697651	0.00901645
36.62407294	0.00895961
36.63117008	0.00906025
36.63826790	0.00901094
36.64536643	0.00908858
36.65246564	0.00902035
36.65956555	0.00916940
36.66666616	0.00925254
36.67376746	0.00939834
36.68086945	0.00940824
36.68797214	0.00950359
36.69507552	0.00952324
36.70217960	0.00950954
36.70928437	0.00943154
36.71638984	0.00935436
36.72349600	0.00931055
36.73060286	0.00942237
36.73771041	0.00952625
36.74481865	0.00965598
36.75192759	0.00966262
36.75903722	0.00987028
36.76614755	0.00984437
36.77325857	0.01005670
36.78037029	0.01018235
36.78748270	0.01027932
36.79459581	0.01022086
36.80170961	0.01016972
36.80882410	0.01008521
36.81593929	0.01018544
36.82305517	0.01014163
36.83017175	0.01043228
36.83728903	0.01062772
36.84440699	0.01073120
36.85152565	0.01071831
36.85864501	0.01090969
36.86576506	0.01081705
36.87288581	0.01091564
36.88000725	0.01088810
36.88712938	0.01086768
36.89425221	0.01086639
36.90137573	0.01090640
36.90849995	0.01086136
36.91562486	0.01086657
36.92275047	0.01082621
36.92987677	0.01095411
36.93700376	0.01121303
36.94413145	0.01149555
36.95125984	0.01151522
36.95838891	0.01145267
36.96551869	0.01142188
36.97264916	0.01194183
36.97978032	0.01599652
36.98691217	0.04123347
36.99404473	0.10465483
37.00117797	0.16945069
37.00831191	0.18327569
37.01544655	0.15005723
37.02258187	0.09963418
37.02971790	0.05141573
37.03685462	0.01971847
37.04399203	0.00839800
37.05113014	0.00700100
37.05826894	0.00700100
37.06540843	0.00700100
37.07254862	0.00817020
37.07968951	0.01082214
37.08683109	0.01262283
37.09397336	0.01362336
37.10111633	0.01427985
37.10825999	0.01424623
37.11540435	0.01383156
37.12254940	0.01323662
37.12969515	0.01292123
37.13684159	0.01276860
37.14398872	0.01313558
37.15113655	0.01387365
37.15828508	0.01530773
37.16543429	0.01990017
37.17258421	0.03268211
37.17973481	0.05049497
37.18688612	0.06043247
37.19403811	0.05901010
37.20119080	0.05453353
37.20834419	0.05060954
37.21549827	0.04485693
37.22265304	0.03642610
37.22980851	0.02796984
37.23696468	0.02195010
37.24412153	0.01787331
37.25127909	0.01452244
37.25843733	0.01261240
37.26559627	0.01284754
37.27275591	0.01449341
37.27991624	0.01632687
37.28707726	0.01863354
37.29423898	0.02017403
37.30140140	0.02024132
37.30856451	0.01899799
37.31572831	0.01596491
37.32289280	0.01040985
37.33005800	0.00700100
37.33722388	0.00700100
37.34439046	0.00700100
37.35155774	0.00700100
37.35872571	0.00700100
37.36589437	0.00700100
37.37306373	0.00700100
37.38023378	0.00700100
37.38740453	0.00700100
37.39457597	0.00700100
37.40174811	0.00700100
37.40892094	0.00757241
37.41609446	0.00973781
37.42326868	0.01181509
37.43044360	0.01319069
37.43761921	0.01330977
37.44479551	0.01263336
37.45197251	0.01139237
37.45915020	0.01016705
37.46632859	0.00981535
37.47350767	0.01072707
37.48068744	0.01284017
37.48786791	0.01545884
37.49504908	0.01712049
37.50223094	0.01762531
37.50941349	0.01769719
37.51659674	0.01773021
37.52378068	0.01678870
37.53096532	0.01518680
37.53815065	0.01462167
37.54533667	0.01567886
37.55252339	0.01687807
37.55971081	0.01790596
37.56689892	0.01815138
37.57408772	0.01769999
37.58127722	0.01655198
37.58846741	0.01499198
37.59565830	0.01306496
37.60284988	0.01140365
37.61004216	0.01069468
37.61723513	0.01076290
37.62442879	0.01087974
37.63162315	0.01126454
37.63881821	0.01178075
37.64601395	0.01209351
37.65321040	0.01219266
37.66040753	0.01178480
37.66760537	0.01120564
37.67480389	0.01086736
37.68200311	0.01097504
37.68920303	0.01096555
37.69640364	0.01040673
37.70360494	0.00960073
37.71080694	0.00900264
37.71800963	0.00878644
37.72521302	0.00836556
37.73241710	0.00783095
37.73962188	0.00742491
37.74682735	0.00768027
37.75403352	0.00801203
37.76124038	0.00831058
37.76844793	0.00846731
37.77565618	0.00904825
37.78286513	0.00914335
37.79007476	0.00923539
37.79728510	0.00942347
37.80449612	0.00945611
37.81170784	0.00971417
37.81892026	0.01045482
37.82613337	0.01127441
37.83334718	0.01200202
37.84056167	0.01260677
37.84777687	0.01308354
37.85499276	0.01301181
37.86220934	0.01261720
37.86942662	0.01194387
37.87664459	0.01117328
37.88386325	0.01066637
37.89108262	0.01058834
37.89830267	0.01055830
37.90552342	0.01079602
37.91274486	0.01106385
37.91996700	0.01145273
37.92718984	0.01166054
37.93441336	0.01184292
37.94163759	0.01161636
37.94886250	0.01149031
37.95608811	0.01092928
37.96331442	0.01036703
37.97054142	0.00989266
37.97776911	0.00950864
37.98499750	0.00910101
37.99222658	0.00892247
37.99945636	0.00894249
38.00668683	0.00909883
38.01391800	0.00908346
38.02114986	0.00936654
38.02838242	0.00957151
38.03561567	0.00957382
38.04284961	0.00945123
38.05008425	0.00965497
38.05731959	0.00935822
38.06455561	0.00909138
38.07179234	0.00878141
38.07902975	0.00864966
38.08626787	0.00830551
38.09350667	0.00813470
38.10074617	0.00835528
38.10798637	0.00835675
38.11522726	0.00848517
38.12246884	0.00901683
38.12971112	0.00935887
38.13695409	0.00951395
38.14419776	0.00943749
38.15144212	0.00942573
38.15868718	0.00913850
38.16593293	0.00890417
38.17317937	0.00860880
38.18042651	0.00863631
38.18767435	0.00883472
38.19492288	0.00929334
38.20217210	0.00981381
38.20942202	0.01029176
38.21667263	0.01044622
38.22392393	0.01051889
38.23117594	0.01032302
38.23842863	0.00987384
38.24568202	0.00923831
38.25293611	0.00898281
38.26019089	0.00876699
38.26744636	0.00850560
38.27470253	0.00833068
38.28195939	0.00871097
38.28921695	0.00898425
38.29647520	0.00935639
38.30373414	0.00979406
38.31099378	0.01007833
38.31825412	0.01001103
38.32551515	0.01002247
38.33277687	0.00996799
38.34003929	0.00958392
38.34730240	0.00901185
38.35456621	0.00861313
38.36183071	0.00797271
38.36909591	0.00737380
38.37636180	0.00700100
38.38362838	0.00700100
38.39089566	0.00700100
38.39816364	0.00702047
38.40543230	0.00715331
38.41270167	0.00729867
38.41997173	0.00749260
38.42724248	0.00777177
38.43451392	0.00784179
38.44178606	0.00803632
38.44905890	0.00823493
38.45633243	0.00863292
38.46360665	0.00884616
38.47088157	0.00916907
38.47815719	0.00942363
38.48543349	0.00967289
38.49271050	0.00987820
38.49998819	0.00994090
38.50726658	0.00964146
38.51454567	0.00949257
38.52182545	0.00905152
38.52910592	0.00871220
38.53638709	0.00851855
38.54366896	0.00838757
38.55095151	0.00814346
38.55823477	0.00817645
38.56551871	0.00829938
38.57280336	0.00821497
38.58008869	0.00822254
38.58737472	0.00847791
38.59466145	0.00837276
38.60194887	0.00843179
38.60923698	0.00852948
38.61652579	0.00848802
38.62381529	0.00819325
38.63110549	0.00794527
38.63839638	0.00788672
38.64568797	0.00784037
38.65298025	0.00771020
38.66027322	0.00780198
38.66756689	0.00790395
38.67486126	0.00807957
38.68215631	0.00828855
38.68945207	0.00837524
38.69674852	0.00827274
38.70404566	0.00818082
38.71134349	0.00787812
38.71864203	0.00767389
38.72594125	0.00735166
38.73324117	0.00732164
38.74054179	0.00716789
38.74784309	0.00736840
38.75514510	0.00760390
38.76244780	0.00795740
38.76975119	0.00802525
38.77705527	0.00810064
38.78436006	0.00793839
38.79166553	0.00785325
38.79897170	0.00781287
38.80627857	0.00786282
38.81358613	0.00779965
38.82089438	0.00800912
38.82820333	0.00814940
38.83551297	0.00835052
38.84282331	0.00855937
38.85013434	0.00887604
38.85744606	0.00896322
38.86475849	0.00913789
38.87207160	0.00914858
38.87938541	0.00884330
38.88669991	0.00852786
38.89401511	0.00825229
38.90133101	0.00816146
38.90864759	0.00802749
38.91596487	0.00790736
38.92328285	0.00779944
38.93060152	0.00774156
38.93792089	0.00776954
38.94524095	0.00779385
38.95256170	0.00806740
38.95988315	0.00826689
38.96720529	0.00836363
38.97452813	0.00822397
38.98185166	0.00813558
38.98917589	0.00797476
38.99650081	0.00797588
39.00382643	0.00796968
39.01115274	0.00787478
39.01847974	0.00757561
39.02580744	0.00726728
39.03313583	0.00706679
39.04046492	0.00707590
39.04779470	0.00725200
39.05512518	0.00740572
39.06245635	0.00769554
39.06978822	0.00784620
39.07712078	0.00796350
39.08445403	0.00787979
39.09178798	0.00793036
39.09912263	0.00810381
39.10645796	0.00815926
39.11379400	0.00850198
39.12113072	0.00881459
39.12846815	0.00918009
39.13580626	0.00909923
39.14314507	0.00909304
39.15048458	0.00888339
39.15782478	0.00877527
39.16516567	0.00847264
39.17250726	0.00819362
39.17984954	0.00776546
39.18719252	0.00760587
39.19453619	0.00742491
39.20188056	0.00726796
39.20922562	0.00715739
39.21657138	0.00709763
39.22391783	0.00716499
39.23126497	0.00730885
39.23861281	0.00733022
39.24596134	0.00769136
39.25331057	0.00781609
39.26066049	0.00797745
39.26801111	0.00799313
39.27536242	0.00799823
39.28271443	0.00767375
39.29006713	0.00732708
39.29742052	0.00710248
39.30477461	0.00705592
39.31212939	0.00711611
39.31948487	0.00722121
39.32684104	0.00729823
39.33419791	0.00735490
39.34155547	0.00744007
39.34891373	0.00764322
39.35627268	0.00762585
39.36363232	0.00769229
39.37099266	0.00746658
39.37835370	0.00737005
39.38571543	0.00725115
39.39307785	0.00726612
39.40044097	0.00722005
39.40780478	0.00736727
39.41516928	0.00762393
39.42253448	0.00774022
39.42990038	0.00783372
39.43726697	0.00801083
39.44463425	0.00802764
39.45200223	0.00810547
39.45937091	0.00823132
39.46674027	0.00827823
39.47411033	0.00828405
39.48148109	0.00822618
39.48885254	0.00807270
39.49622469	0.00814015
39.50359753	0.00794597
39.51097106	0.00789462
39.51834529	0.00783227
39.52572021	0.00814733
39.53309583	0.00812222
39.54047215	0.00800088
39.54784915	0.00771352
39.55522685	0.00747396
39.56260525	0.00706963
39.56998434	0.00703362
39.57736412	0.00708299
39.58474460	0.00722717
39.59212578	0.00728551
39.59950765	0.00719716
39.60689021	0.00708540
39.61427347	0.00717674
39.62165742	0.00726340
39.62904206	0.00735290
39.63642740	0.00736855
39.64381344	0.00734188
39.65120017	0.00722509
39.65858759	0.00735548
39.66597571	0.00741630
39.67336452	0.00738393
39.68075403	0.00737315
39.68814423	0.00746631
39.69553513	0.00754422
39.70292672	0.00768356
39.71031901	0.00781213
39.71771199	0.00794802
39.72510566	0.00789755
39.73250003	0.00793578
39.73989509	0.00798785
39.74729085	0.00800310
39.75468730	0.00798253
39.76208445	0.00803643
39.76948229	0.00813794
39.77688082	0.00821462
39.78428005	0.00811431
39.79167998	0.00826423
39.79908060	0.00831040
39.80648191	0.00823246
39.81388392	0.00802596
39.82128662	0.00790794
39.82869002	0.00772238
39.83609411	0.00735533
39.84349890	0.00714902
39.85090438	0.00700100
39.85831055	0.00700100
39.86571742	0.00700100
39.87312499	0.00700100
39.88053324	0.00708619
39.88794220	0.00725684
39.89535184	0.00739819
39.90276219	0.00755969
39.91017322	0.00773827
39.91758495	0.00794045
39.92499738	0.00789931
39.93241050	0.00765878
39.93982431	0.00761907
39.94723882	0.00756633
39.95465402	0.00759435
39.96206992	0.00755118
39.96948651	0.00772508
39.97690380	0.00793704
39.98432178	0.00812884
39.99174046	0.00827529
39.99915983	0.00834319
40.00657989	0.00812382
40.01400065	0.00793620
40.02142210	0.00776728
40.02884425	0.00767406
40.03626709	0.00747626
40.04369063	0.00754355
40.05111486	0.00765317
40.05853979	0.00764661
40.06596541	0.00781238
40.07339172	0.00779301
40.08081873	0.00778483
40.08824643	0.00789810
40.09567483	0.00787628
40.10310392	0.00792914
40.11053371	0.00790345
40.11796419	0.00813575
40.12539537	0.00803683
40.13282724	0.00804451
40.14025980	0.00806156
40.14769306	0.00791624
40.15512702	0.00777603
40.16256167	0.00771596
40.16999701	0.00767014
40.17743305	0.00786825
40.18486978	0.00791154
40.19230720	0.00792838
40.19974533	0.00785082
40.20718414	0.00775434
40.21462365	0.00749632
40.22206385	0.00725009
40.22950475	0.00700100
40.23694635	0.00701342
40.24438863	0.00721149
40.25183162	0.00735686
40.25927529	0.00735576
40.26671966	0.00755443
40.27416473	0.00760623
40.28161049	0.00760389
40.28905694	0.00761215
40.29650409	0.00769283
40.30395194	0.00770921
40.31140047	0.00784524
40.31884971	0.00781442
40.32629963	0.00794067
40.33375026	0.00784943
40.34120157	0.00790143
40.34865358	0.00784560
40.35610629	0.00783899
40.36355969	0.00791682
40.37101378	0.00796983
40.37846857	0.00798785
40.38592405	0.00821012
40.39338023	0.00813374
40.40083710	0.00815095
40.40829467	0.00790203
40.41575293	0.00790622
40.42321188	0.00774499
40.43067153	0.00787999
40.43813187	0.00782415
40.44559291	0.00797381
40.45305465	0.00778959
40.46051707	0.00775471
40.46798020	0.00773204
40.47544401	0.00765321
40.48290852	0.00762891
40.49037373	0.00756473
40.49783963	0.00723119
40.50530622	0.00708143
40.51277351	0.00700100
40.52024149	0.00700100
40.52771017	0.00720110
40.53517954	0.00738094
40.54264961	0.00743362
40.55012037	0.00766169
40.55759183	0.00763665
40.56506398	0.00776705
40.57253682	0.00778921
40.58001036	0.00790171
40.58748460	0.00796458
40.59495952	0.00808358
40.60243515	0.00807971
40.60991146	0.00819057
40.61738847	0.00817510
40.62486618	0.00813358
40.63234458	0.00808190
40.63982368	0.00807253
40.64730347	0.00789939
40.65478395	0.00796631
40.66226513	0.00788594
40.66974700	0.00790077
40.67722957	0.00777951
40.68471283	0.00757971
40.69219679	0.00765884
40.69968144	0.00775669
40.70716678	0.00775445
40.71465282	0.00790478
40.72213956	0.00790030
40.72962698	0.00791371
40.73711511	0.00798145
40.74460392	0.00798653
40.75209344	0.00801358
40.75958364	0.00810167
40.76707454	0.00821172
40.77456614	0.00820866
40.78205843	0.00813154
40.78955141	0.00810081
40.79704509	0.00785604
40.80453947	0.00786438
40.81203453	0.00789936
40.81953030	0.00787412
40.82702675	0.00769894
40.83452391	0.00762752
40.84202175	0.00763992
40.84952029	0.00762709
40.85701953	0.00772738
40.86451946	0.00774426
40.87202008	0.00759003
40.87952140	0.00754282
40.88702341	0.00751772
40.89452612	0.00757166
40.90202952	0.00758004
40.90953361	0.00771466
40.91703840	0.00772375
40.92454389	0.00783966
40.93205007	0.00794906
40.93955694	0.00809874
40.94706451	0.00826307
40.95457277	0.00861518
40.96208173	0.00939759
40.96959138	0.01053930
40.97710173	0.01107452
40.98461277	0.01119063
40.99212451	0.01333392
40.99963694	0.02282178
41.00715006	0.03716559
41.01466388	0.04531718
41.02217839	0.04178013
41.02969360	0.03171883
41.03720950	0.02104800
41.04472610	0.01280962
41.05224339	0.00826325
41.05976138	0.00700100
41.06728006	0.00700100
41.07479943	0.00700100
41.08231950	0.00711640
41.08984026	0.00803308
41.09736172	0.00871334
41.10488387	0.00908232
41.11240672	0.00918499
41.11993026	0.00916029
41.12745450	0.00909063
41.13497943	0.00884438
41.14250505	0.00857941
41.15003137	0.00870628
41.15755839	0.00891922
41.16508609	0.00925137
41.17261450	0.00957681
41.18014359	0.01020784
41.18767339	0.01209619
41.19520387	0.01573992
41.20273505	0.01880340
41.21026693	0.01941306
41.21779950	0.01832167
41.22533276	0.01747768
41.23286672	0.01653095
41.24040137	0.01502208
41.24793672	0.01313541
41.25547276	0.01184932
41.26300950	0.01087471
41.27054693	0.01017110
41.27808506	0.00969454
41.28562388	0.00958663
41.29316339	0.00967974
41.30070360	0.01002573
41.30824450	0.01035382
41.31578610	0.01065851
41.32332839	0.01046597
41.33087138	0.01022603
41.33841506	0.00972953
41.34595944	0.00886702
41.35350451	0.00763281
41.36105027	0.00700100
41.36859673	0.00700100
41.37614388	0.00700100
41.38369173	0.00700100
41.39124027	0.00700100
41.39878951	0.00700100
41.40633944	0.00700100
41.41389007	0.00709781
41.42144139	0.00700100
41.42899340	0.00702806
41.43654611	0.00746314
41.44409952	0.00797514
41.45165362	0.00856850
41.45920841	0.00892954
41.46676390	0.00904439
41.47432008	0.00888968
41.48187695	0.00873740
41.48943453	0.00824455
41.49699279	0.00817935
41.50455175	0.00807957
41.51211140	0.00851526
41.51967175	0.00902705
41.52723280	0.00956162
41.53479453	0.00980018
41.54235697	0.01001594
41.54992009	0.01009396
41.55748391	0.01018095
41.56504843	0.00994159
41.57261364	0.00972096
41.58017954	0.00956970
41.58774614	0.00979666
41.59531344	0.01005413
41.60288142	0.01013685
41.61045011	0.00992109
41.61801948	0.00974379
41.62558955	0.00951908
41.63316032	0.00932470
41.64073178	0.00897629
41.64830394	0.00877519
41.65587678	0.00869697
41.66345033	0.00860980
41.67102457	0.00845529
41.67859950	0.00844747
41.68617513	0.00851979
41.69375145	0.00873638
41.70132846	0.00856396
41.70890617	0.00845075
41.71648458	0.00822706
41.72406368	0.00826318
41.73164347	0.00800979
41.73922396	0.00805141
41.74680514	0.00784297
41.75438702	0.00786160
41.76196959	0.00779151
41.76955286	0.00760181
41.77713682	0.00748859
41.78472148	0.00736440
41.79230683	0.00719135
41.79989287	0.00738256
41.80747961	0.00749663
41.81506704	0.00760766
41.82265517	0.00767167
41.83024399	0.00765920
41.83783351	0.00795983
41.84542372	0.00794227
41.85301463	0.00808645
41.86060623	0.00810022
41.86819852	0.00823015
41.87579151	0.00837474
41.88338519	0.00843389
41.89097957	0.00850136
41.89857464	0.00852937
41.90617041	0.00854110
41.91376687	0.00855305
41.92136403	0.00857841
41.92896188	0.00845363
41.93656042	0.00848509
41.94415966	0.00847975
41.95175960	0.00833523
41.95936023	0.00818990
41.96696155	0.00823866
41.97456357	0.00835008
41.98216628	0.00841126
41.98976968	0.00831699
41.99737378	0.00846829
42.00497858	0.00884705
42.01258407	0.00938817
42.02019025	0.00947986
42.02779713	0.00916790
42.03540471	0.00863357
42.04301297	0.00810047
42.05062193	0.00776105
42.05823159	0.00777929
42.06584194	0.00775481
42.07345299	0.00784548
42.08106473	0.00780392
42.08867716	0.00769093
42.09629029	0.00776696
42.10390411	0.00790625
42.11151863	0.00786428
42.11913384	0.00802657
42.12674975	0.00790036
42.13436635	0.00790233
42.14198365	0.00775375
42.14960164	0.00764504
42.15722032	0.00746227
42.16483970	0.00743474
42.17245978	0.00734352
42.18008054	0.00748524
42.18770201	0.00762167
42.19532416	0.00793205
42.20294702	0.00809228
42.21057056	0.00814550
42.21819480	0.00791042
42.22581974	0.00779864
42.23344537	0.00774464
42.24107169	0.00795512
42.24869871	0.00792370
42.25632642	0.00810713
42.26395483	0.00792068
42.27158393	0.00816208
42.27921373	0.00821611
42.28684422	0.00823901
42.29447540	0.00815042
42.30210728	0.00824616
42.30973986	0.00805809
42.31737313	0.00787814
42.32500709	0.00785018
42.33264175	0.00780676
42.34027710	0.00774767
42.34791315	0.00772927
42.35554989	0.00749583
42.36318732	0.00750449
42.37082545	0.00745699
42.37846428	0.00754418
42.38610380	0.00752680
42.39374401	0.00766689
42.40138492	0.00763609
42.40902652	0.00780832
42.41666882	0.00770487
42.42431181	0.00762422
42.43195549	0.00742211
42.43959987	0.00725499
42.44724495	0.00700100
42.45489072	0.00700100
42.46253718	0.00702270
42.47018434	0.00700157
42.47783219	0.00714586
42.48548074	0.00720963
42.49312998	0.00742293
42.50077992	0.00762646
42.50843055	0.00770854
42.51608187	0.00766487
42.52373389	0.00752153
42.53138661	0.00774398
42.53904002	0.00778598
42.54669412	0.00785971
42.55434892	0.00785185
42.56200441	0.00795102
42.56966060	0.00795029
42.57731748	0.00785618
42.58497505	0.00773378
42.59263332	0.00792450
42.60029229	0.00782754
42.60795194	0.00796576
42.61561230	0.00775487
42.62327335	0.00783003
42.63093509	0.00775361
42.63859753	0.00769388
42.64626066	0.00749560
42.65392448	0.00756059
42.66158900	0.00767012
42.66925422	0.00769829
42.67692013	0.00775533
42.68458673	0.00779977
42.69225403	0.00770057
42.69992202	0.00768926
42.70759071	0.00755975
42.71526009	0.00741314
42.72293016	0.00752919
42.73060094	0.00759296
42.73827240	0.00756557
42.74594456	0.00751683
42.75361741	0.00739219
42.76129096	0.00740509
42.76896520	0.00741556
42.77664014	0.00761563
42.78431577	0.00757238
42.79199210	0.00753686
42.79966912	0.00743278
42.80734684	0.00741984
42.81502525	0.00732145
42.82270435	0.00740800
42.83038415	0.00729110
42.83806464	0.00719516
42.84574583	0.00726738
42.85342771	0.00754265
42.86111029	0.00766736
42.86879356	0.00766798
42.87647752	0.00754306
42.88416218	0.00760206
42.89184754	0.00763706
42.89953359	0.00759229
42.90722033	0.00759962
42.91490777	0.00761448
42.92259590	0.00751946
42.93028473	0.00754754
42.93797425	0.00769952
42.94566447	0.00782180
42.95335538	0.00782750
42.96104698	0.00792759
42.96873928	0.00781875
42.97643227	0.00784946
42.98412596	0.00807550
42.99182034	0.00820144
42.99951542	0.00807571
43.00721119	0.00799942
43.01490766	0.00777094
43.02260482	0.00755956
43.03030267	0.00734533
43.03800122	0.00739496
43.04570047	0.00728795
43.05340041	0.00728714
43.06110104	0.00726293
43.06880237	0.00743200
43.07650439	0.00750992
43.08420711	0.00760046
43.09191052	0.00759435
43.09961462	0.00756689
43.10731942	0.00738277
43.11502492	0.00730810
43.12273110	0.00707963
43.13043799	0.00716221
43.13814557	0.00716993
43.14585384	0.00733408
43.15356280	0.00723906
43.16127247	0.00742865
43.16898282	0.00756107
43.17669387	0.00779034
43.18440562	0.00782124
43.19211805	0.00791216
43.19983119	0.00798863
43.20754502	0.00798699
43.21525954	0.00789236
43.22297476	0.00787668
43.23069067	0.00781399
43.23840727	0.00781173
43.24612457	0.00771649
43.25384257	0.00764445
43.26156126	0.00738564
43.26928064	0.00726925
43.27700072	0.00728794
43.28472149	0.00731905
43.29244296	0.00743112
43.30016512	0.00745124
43.30788798	0.00733810
43.31561153	0.00747866
43.32333577	0.00755209
43.33106071	0.00773252
43.33878635	0.00757402
43.34651268	0.00742202
43.35423970	0.00700100
43.36196742	0.00700100
43.36969583	0.00706618
43.37742493	0.00720181
43.38515474	0.00738220
43.39288523	0.00759087
43.40061642	0.00750618
43.40834831	0.00756429
43.41608088	0.00742913
43.42381416	0.00721768
43.43154813	0.00716186
43.43928279	0.00714146
43.44701814	0.00706550
43.45475420	0.00706547
43.46249094	0.00700100
43.47022838	0.00709186
43.47796652	0.00729787
43.48570535	0.00743248
43.49344487	0.00738357
43.50118509	0.00728786
43.50892600	0.00721331
43.51666761	0.00729176
43.52440991	0.00729656
43.53215290	0.00753920
43.53989660	0.00758977
43.54764098	0.00743649
43.55538606	0.00735299
43.56313183	0.00727845
43.57087830	0.00732618
43.57862546	0.00749190
43.58637332	0.00765072
43.59412187	0.00772347
43.60187112	0.00772319
43.60962106	0.00777762
43.61737170	0.00777266
43.62512303	0.00765987
43.63287505	0.00759387
43.64062777	0.00745259
43.64838118	0.00729666
43.65613529	0.00720238
43.66389009	0.00715103
43.67164559	0.00718330
43.67940178	0.00738971
43.68715867	0.00754181
43.69491625	0.00764935
43.70267452	0.00752924
43.71043349	0.00742336
43.71819315	0.00718686
43.72595351	0.00703623
43.73371456	0.00700100
43.74147631	0.00700100
43.74923875	0.00700100
43.75700189	0.00713752
43.76476572	0.00728564
43.77253024	0.00747485
43.78029546	0.00754993
43.78806137	0.00744069
43.79582798	0.00742481
43.80359529	0.00741709
43.81136328	0.00739635
43.81913197	0.00733104
43.82690136	0.00734712
43.83467144	0.00744092
43.84244222	0.00751193
43.85021369	0.00755589
43.85798585	0.00759292
43.86575871	0.00758621
43.87353226	0.00751866
43.88130651	0.00747757
43.88908145	0.00746069
43.89685709	0.00741818
43.90463342	0.00754005
43.91241044	0.00767617
43.92018816	0.00763650
43.92796658	0.00748514
43.93574569	0.00750285
43.94352549	0.00749452
43.95130599	0.00733053
43.95908718	0.00713502
43.96686907	0.00715436
43.97465165	0.00735741
43.98243492	0.00752730
43.99021889	0.00756494
43.99800356	0.00766505
44.00578892	0.00754461
44.01357497	0.00746568
44.02136172	0.00729987
44.02914916	0.00706285
44.03693730	0.00700100
44.04472613	0.00700100
44.05251566	0.00700100
44.06030588	0.00713544
44.06809679	0.00716546
44.07588840	0.00735418
44.08368070	0.00732888
44.09147370	0.00746225
44.09926740	0.00743694
44.10706178	0.00746616
44.11485686	0.00740829
44.12265264	0.00741310
44.13044911	0.00730315
44.13824628	0.00731608
44.14604414	0.00731194
44.15384269	0.00745509
44.16164194	0.00740210
44.16944188	0.00745410
44.17724252	0.00746948
44.18504385	0.00746289
44.19284588	0.00732365
44.20064860	0.00746353
44.20845202	0.00743171
44.21625613	0.00744791
44.22406093	0.00729727
44.23186643	0.00734642
44.23967262	0.00735489
44.24747951	0.00735134
44.25528709	0.00726480
44.26309537	0.00723969
44.27090434	0.00713991
44.27871401	0.00719700
44.28652437	0.00727361
44.29433542	0.00744626
44.30214717	0.00731516
44.30995961	0.00739645
44.31777275	0.00738091
44.32558658	0.00739711
44.33340111	0.00718604
44.34121633	0.00716501
44.34903225	0.00703207
44.35684886	0.00701318
44.36466616	0.00710022
44.37248416	0.00715817
44.38030286	0.00723687
44.38812225	0.00720489
44.39594233	0.00700100
44.40376311	0.00713756
44.41158458	0.00702266
44.41940675	0.00700100
44.42722961	0.00708043
44.43505316	0.00722053
44.44287741	0.00716816
44.45070236	0.00722382
44.45852799	0.00723636
44.46635433	0.00721105
44.47418136	0.00717393
44.48200908	0.00725646
44.48983749	0.00722789
44.49766661	0.00723473
44.50549641	0.00731541
44.51332691	0.00735215
44.52115811	0.00727130
44.52898999	0.00731089
44.53682258	0.00728925
44.54465586	0.00739862
44.55248983	0.00738837
44.56032450	0.00741026
44.56815986	0.00739288
44.57599591	0.00747194
44.58383266	0.00740574
44.59167011	0.00746690
44.59950825	0.00750018
44.60734708	0.00746470
44.61518661	0.00737143
44.62302683	0.00733432
44.63086775	0.00711248
44.63870936	0.00704607
44.64655167	0.00706884
44.65439467	0.00714326
44.66223836	0.00713775
44.67008275	0.00731329
44.67792784	0.00738427
44.68577362	0.00753012
44.69362009	0.00742409
44.70146726	0.00738480
44.70931512	0.00724093
44.71716367	0.00712514
44.72501293	0.00711311
44.73286287	0.00703739
44.74071351	0.00702838
44.74856484	0.00712137
44.75641687	0.00712099
44.76426960	0.00739180
44.77212301	0.00745855
44.77997713	0.00740527
44.78783193	0.00731435
44.79568743	0.00736787
44.80354363	0.00748223
44.81140052	0.00758846
44.81925811	0.00754148
44.82711638	0.00751504
44.83497536	0.00736004
44.84283503	0.00733808
44.85069539	0.00725733
44.85855645	0.00719265
44.86641820	0.00712106
44.87428064	0.00713451
44.88214378	0.00718172
44.89000762	0.00734655
44.89787215	0.00733191
44.90573737	0.00732583
44.91360329	0.00730814
44.92146990	0.00740705
44.92933721	0.00725366
44.93720521	0.00715521
44.94507391	0.00719877
44.95294330	0.00725555
44.96081338	0.00732861
44.96868416	0.00732964
44.97655564	0.00733252
44.98442781	0.00740089
44.99230067	0.00745360
45.00017423	0.00740989
45.00804848	0.00729760
45.01592343	0.00718673
45.02379907	0.00712938
45.03167540	0.00707162
45.03955243	0.00704031
45.04743016	0.00710360
45.05530858	0.00726393
45.06318769	0.00727779
45.07106750	0.00723751
45.07894800	0.00706053
45.08682920	0.00714335
45.09471109	0.00709291
45.10259367	0.00709394
45.11047696	0.00704004
45.11836093	0.00701930
45.12624560	0.00700100
45.13413096	0.00700100
45.14201702	0.00712362
45.14990377	0.00728273
45.15779122	0.00729963
45.16567936	0.00744653
45.17356820	0.00742579
45.18145773	0.00739304
45.18934795	0.00730028
45.19723887	0.00722806
45.20513049	0.00723316
45.21302280	0.00723439
45.22091580	0.00727793
45.22880950	0.00722586
45.23670389	0.00735730
45.24459898	0.00729831
45.25249476	0.00732782
45.26039123	0.00730748
45.26828840	0.00737992
45.27618627	0.00717200
45.28408482	0.00709735
45.29198408	0.00700100
45.29988403	0.00711278
45.30778467	0.00711721
45.31568600	0.00718471
45.32358804	0.00725913
45.33149076	0.00722247
45.33939418	0.00715162
45.34729830	0.00712696
45.35520310	0.00724634
45.36310861	0.00727866
45.37101481	0.00706926
45.37892170	0.00712436
45.38682929	0.00702116
45.39473757	0.00706283
45.40264654	0.00717327
45.41055621	0.00719054
45.41846658	0.00728144
45.42637764	0.00739473
45.43428939	0.00741239
45.44220184	0.00736150
45.45011498	0.00730531
45.45802882	0.00740334
45.46594335	0.00737095
45.47385858	0.00734509
45.48177450	0.00705493
45.48969111	0.00708032
45.49760842	0.00700100
45.50552643	0.00705010
45.51344513	0.00725164
45.52136452	0.00729327
45.52928461	0.00743133
45.53720539	0.00752525
45.54512687	0.00753412
45.55304904	0.00762682
45.56097190	0.00761778
45.56889546	0.00742076
45.57681972	0.00731123
45.58474466	0.00733820
45.59267031	0.00712633
45.60059665	0.00708170
45.60852368	0.00700100
45.61645141	0.00707553
45.62437983	0.00724583
45.63230894	0.00732621
45.64023875	0.00738542
45.64816926	0.00749246
45.65610046	0.00742126
45.66403235	0.00738668
45.67196494	0.00725690
45.67989822	0.00704471
45.68783220	0.00700100
45.69576687	0.00703902
45.70370224	0.00705587
45.71163830	0.00725948
45.71957505	0.00733981
45.72751250	0.00729116
45.73545064	0.00728644
45.74338948	0.00718794
45.75132902	0.00717163
45.75926924	0.00730588
45.76721017	0.00734979
45.77515178	0.00732921
45.78309409	0.00731982
45.79103710	0.00743087
45.79898080	0.00725037
45.80692519	0.00719744
45.81487028	0.00708185
45.82281606	0.00712819
45.83076254	0.00722419
45.83870971	0.00741052
45.84665758	0.00729655
45.85460614	0.00722572
45.86255540	0.00707432
45.87050535	0.00709626
45.87845599	0.00707832
45.88640733	0.00724674
45.89435936	0.00745179
45.90231209	0.00749651
45.91026551	0.00742812
45.91821963	0.00747285
45.92617444	0.00748421
45.93412995	0.00728316
45.94208615	0.00714152
45.95004304	0.00702186
45.95800063	0.00707393
45.96595892	0.00700100
45.97391789	0.00700100
45.98187757	0.00703789
45.98983793	0.00704580
45.99779900	0.00711312
46.00576075	0.00701849
46.01372320	0.00714295
46.02168635	0.00709408
46.02965019	0.00721204
46.03761472	0.00721037
46.04557995	0.00734135
46.05354587	0.00724365
46.06151249	0.00710119
46.06947980	0.00717602
46.07744781	0.00717353
46.08541651	0.00714581
46.09338591	0.00723101
46.10135600	0.00724297
46.10932678	0.00730193
46.11729826	0.00724004
46.12527043	0.00722291
46.13324330	0.00736284
46.14121686	0.00735873
46.14919112	0.00723336
46.15716607	0.00720320
46.16514172	0.00717224
46.17311806	0.00718318
46.18109509	0.00706696
46.18907282	0.00713466
46.19705124	0.00722576
46.20503036	0.00731117
46.21301017	0.00736158
46.22099068	0.00750396
46.22897188	0.00750229
46.23695378	0.00758281
46.24493637	0.00740698
46.25291965	0.00735404
46.26090363	0.00735237
46.26888831	0.00727502
46.27687367	0.00703896
46.28485974	0.00701083
46.29284650	0.00702430
46.30083395	0.00710069
46.30882209	0.00711745
46.31681093	0.00711795
46.32480047	0.00715079
46.33279070	0.00717020
46.34078162	0.00709278
46.34877324	0.00716753
46.35676555	0.00731776
46.36475856	0.00746800
46.37275226	0.00740481
46.38074666	0.00748770
46.38874175	0.00730448
46.39673754	0.00725716
46.40473402	0.00707434
46.41273119	0.00701665
46.42072906	0.00701650
46.42872762	0.00720511
46.43672688	0.00736890
46.44472683	0.00748631
46.45272748	0.00733576
46.46072882	0.00727148
46.46873086	0.00707679
46.47673359	0.00710793
46.48473701	0.00700100
46.49274113	0.00704570
46.50074595	0.00711696
46.50875145	0.00725659
46.51675766	0.00727537
46.52476455	0.00728439
46.53277215	0.00736888
46.54078043	0.00736954
46.54878941	0.00734662
46.55679909	0.00744657
46.56480946	0.00753758
46.57282052	0.00759846
46.58083228	0.00750555
46.58884473	0.00750622
46.59685788	0.00741331
46.60487172	0.00741235
46.61288626	0.00738982
46.62090149	0.00736201
46.62891741	0.00720623
46.63693403	0.00727689
46.64495135	0.00719821
46.65296936	0.00718281
46.66098806	0.00715012
46.66900746	0.00725659
46.67702755	0.00720090
46.68504834	0.00718916
46.69306982	0.00701283
46.70109199	0.00700100
46.70911486	0.00700100
46.71713843	0.00700100
46.72516269	0.00700929
46.73318764	0.00725829
46.74121329	0.00730058
46.74923963	0.00746535
46.75726667	0.00740388
46.76529440	0.00747872
46.77332283	0.00748520
46.78135195	0.00748903
46.78938176	0.00731790
46.79741227	0.00733964
46.80544347	0.00729221
46.81347537	0.00748627
46.82150797	0.00765063
46.82954125	0.00764144
46.83757523	0.00747683
46.84560991	0.00743347
46.85364528	0.00731096
46.86168135	0.00742120
46.86971811	0.00737316
46.87775556	0.00746020
46.88579371	0.00742254
46.89383255	0.00723269
46.90187209	0.00722961
46.90991232	0.00718563
46.91795325	0.00720066
46.92599487	0.00717133
46.93403718	0.00712735
46.94208019	0.00724432
46.95012390	0.00720889
46.95816830	0.00721496
46.96621339	0.00717180
46.97425918	0.00726902
46.98230566	0.00724234
46.99035284	0.00732267
46.99840071	0.00732081
47.00644927	0.00737490
47.01449853	0.00730204
47.02254849	0.00726457
47.03059914	0.00722426
47.03865048	0.00718537
47.04670252	0.00716724
47.05475525	0.00729193
47.06280868	0.00737247
47.07086280	0.00737488
47.07891762	0.00747067
47.08697313	0.00755914
47.09502933	0.00755077
47.10308623	0.00749093
47.11114383	0.00728948
47.11920211	0.00714297
47.12726110	0.00700100
47.13532077	0.00713565
47.14338115	0.00707118
47.15144221	0.00713357
47.15950397	0.00703828
47.16756643	0.00704592
47.17562958	0.00722532
47.18369342	0.00737705
47.19175796	0.00732126
47.19982319	0.00731165
47.20788912	0.00741435
47.21595574	0.00745479
47.22402306	0.00724478
47.23209107	0.00708543
47.24015978	0.00700100
47.24822918	0.00716194
47.25629927	0.00721261
47.26437006	0.00717620
47.27244154	0.00719940
47.28051372	0.00726534
47.28858660	0.00754814
47.29666016	0.00764458
47.30473442	0.00758234
47.31280938	0.00752233
47.32088503	0.00733211
47.32896137	0.00723793
47.33703841	0.00727456
47.34511615	0.00722838
47.35319458	0.00721110
47.36127370	0.00736838
47.36935352	0.00728111
47.37743403	0.00741519
47.38551523	0.00731225
47.39359713	0.00725408
47.40167973	0.00726812
47.40976302	0.00731940
47.41784700	0.00723621
47.42593168	0.00731129
47.43401705	0.00726857
47.44210312	0.00731965
47.45018988	0.00715242
47.45827734	0.00730014
47.46636549	0.00725925
47.47445434	0.00717727
47.48254388	0.00728796
47.49063411	0.00745114
47.49872504	0.00747515
47.50681666	0.00749999
47.51490898	0.00743163
47.52300199	0.00746724
47.53109570	0.00733339
47.53919010	0.00731000
47.54728520	0.00723900
47.55538099	0.00729049
47.56347747	0.00724716
47.57157465	0.00735236
47.57967252	0.00734647
47.58777109	0.00749357
47.59587035	0.00749969
47.60397031	0.00756195
47.61207096	0.00738251
47.62017231	0.00743014
47.62827435	0.00724724
47.63637708	0.00716017
47.64448051	0.00708633
47.65258464	0.00700100
47.66068946	0.00700753
47.66879497	0.00719120
47.67690118	0.00740886
47.68500808	0.00771398
47.69311567	0.00785066
47.70122396	0.00771308
47.70933295	0.00740867
47.71744263	0.00721941
47.72555300	0.00720065
47.73366407	0.00713347
47.74177583	0.00717879
47.74988829	0.00725056
47.75800144	0.00729650
47.76611529	0.00724905
47.77422983	0.00729315
47.78234507	0.00730144
47.79046100	0.00733090
47.79857762	0.00730400
47.80669494	0.00730864
47.81481295	0.00731815
47.82293166	0.00736816
47.83105106	0.00744379
47.83917116	0.00742930
47.84729195	0.00741217
47.85541344	0.00732586
47.86353562	0.00725319
47.87165849	0.00727592
47.87978206	0.00720020
47.88790633	0.00714644
47.89603128	0.00735046
47.90415694	0.00743565
47.91228328	0.00753042
47.92041033	0.00743108
47.92853806	0.00736513
47.93666649	0.00733863
47.94479562	0.00729505
47.95292544	0.00716845
47.96105595	0.00709028
47.96918716	0.00700011
47.97731906	0.00704096
47.98545166	0.00720917
47.99358495	0.00727810
48.00171894	0.00735130
48.00985362	0.00732806
48.01798899	0.00718846
48.02612506	0.00723684
48.03426183	0.00710841
48.04239929	0.00708111
48.05053744	0.00700100
48.05867629	0.00700100
48.06681583	0.00700100
48.07495607	0.00727961
48.08309700	0.00746949
48.09123862	0.00754299
48.09938094	0.00758151
48.10752396	0.00756061
48.11566767	0.00759098
48.12381207	0.00753916
48.13195717	0.00747331
48.14010296	0.00743064
48.14824945	0.00731819
48.15639663	0.00730625
48.16454450	0.00737996
48.17269307	0.00750412
48.18084234	0.00755565
48.18899230	0.00761003
48.19714295	0.00762536
48.20529430	0.00755889
48.21344634	0.00748184
48.22159908	0.00761393
48.22975251	0.00753201
48.23790664	0.00743665
48.24606146	0.00721250
48.25421697	0.00718937
48.26237318	0.00703644
48.27053009	0.00703889
48.27868769	0.00702750
48.28684598	0.00713683
48.29500497	0.00724696
48.30316465	0.00730135
48.31132503	0.00746907
48.31948610	0.00742478
48.32764786	0.00743340
48.33581032	0.00737772
48.34397348	0.00724779
48.35213733	0.00728876
48.36030187	0.00710471
48.36846711	0.00715544
48.37663304	0.00737666
48.38479967	0.00751365
48.39296699	0.00766326
48.40113500	0.00764237
48.40930371	0.00762108
48.41747312	0.00749399
48.42564322	0.00735612
48.43381401	0.00732649
48.44198550	0.00732188
48.45015768	0.00735146
48.45833056	0.00730555
48.46650413	0.00733126
48.47467839	0.00728636
48.48285336	0.00709295
48.49102901	0.00700100
48.49920536	0.00711022
48.50738240	0.00726129
48.51556014	0.00730108
48.52373857	0.00741330
48.53191770	0.00733081
48.54009752	0.00713764
48.54827804	0.00704213
48.55645925	0.00700100
48.56464116	0.00704250
48.57282376	0.00704582
48.58100705	0.00712609
48.58919104	0.00715897
48.59737572	0.00728746
48.60556110	0.00736672
48.61374717	0.00759042
48.62193394	0.00773845
48.63012140	0.00787589
48.63830955	0.00786767
48.64649840	0.00779718
48.65468795	0.00762883
48.66287819	0.00739092
48.67106912	0.00715726
48.67926075	0.00720316
48.68745307	0.00713023
48.69564609	0.00719240
48.70383980	0.00736524
48.71203421	0.00739568
48.72022931	0.00733374
48.72842510	0.00737840
48.73662159	0.00720417
48.74481877	0.00710723
48.75301665	0.00702394
48.76121522	0.00700100
48.76941449	0.00700100
48.77761445	0.00700100
48.78581511	0.00709209
48.79401646	0.00713894
48.80221851	0.00722690
48.81042124	0.00734313
48.81862468	0.00747727
48.82682881	0.00767102
48.83503363	0.00779396
48.84323915	0.00806420
48.85144536	0.00800486
48.85965227	0.00773352
48.86785987	0.00750103
48.87606816	0.00728850
48.88427715	0.00736343
48.89248684	0.00733928
48.90069722	0.00735317
48.90890829	0.00741285
48.91712006	0.00725666
48.92533252	0.00745528
48.93354568	0.00750825
48.94175953	0.00762713
48.94997407	0.00753035
48.95818931	0.00751901
48.96640525	0.00737340
48.97462188	0.00727744
48.98283920	0.00713020
48.99105722	0.00713453
48.99927593	0.00702840
49.00749534	0.00711155
49.01571544	0.00708667
49.02393623	0.00717246
49.03215772	0.00720740
49.04037991	0.00734120
49.04860279	0.00744979
49.05682636	0.00754290
49.06505063	0.00755709
49.07327559	0.00750209
49.08150125	0.00728658
49.08972760	0.00709080
49.09795465	0.00706368
49.10618239	0.00724634
49.11441082	0.00720583
49.12263995	0.00726479
49.13086978	0.00749079
49.13910030	0.00750845
49.14733151	0.00747708
49.15556342	0.00751449
49.16379602	0.00748475
49.17202932	0.00746193
49.18026331	0.00727289
49.18849799	0.00714123
49.19673337	0.00704598
49.20496945	0.00727609
49.21320622	0.00729727
49.22144368	0.00760796
49.22968184	0.00765742
49.23792069	0.00767514
49.24616024	0.00751300
49.25440048	0.00757629
49.26264141	0.00736859
49.27088304	0.00736353
49.27912537	0.00721930
49.28736839	0.00720426
49.29561210	0.00718861
49.30385651	0.00711763
49.31210161	0.00714043
49.32034741	0.00717687
49.32859390	0.00706275
49.33684109	0.00732849
49.34508897	0.00747278
49.35333754	0.00743965
49.36158681	0.00751679
49.36983678	0.00751744
49.37808743	0.00727130
49.38633879	0.00725872
49.39459083	0.00717738
49.40284358	0.00708851
49.41109701	0.00700126
49.41935114	0.00700100
49.42760597	0.00716343
49.43586149	0.00742809
49.44411770	0.00769946
49.45237461	0.00779912
49.46063221	0.00772219
49.46889051	0.00782022
49.47714950	0.00777910
49.48540919	0.00773064
49.49366957	0.00752675
49.50193065	0.00730761
49.51019242	0.00713444
49.51845488	0.00707846
49.52671804	0.00713374
49.53498189	0.00735443
49.54324644	0.00754358
49.55151168	0.00760984
49.55977762	0.00756299
49.56804425	0.00742743
49.57631158	0.00711345
49.58457960	0.00711807
49.59284831	0.00722747
49.60111772	0.00724307
49.60938783	0.00725522
49.61765862	0.00727570
49.62593012	0.00718226
49.63420230	0.00719258
49.64247519	0.00722711
49.65074876	0.00738127
49.65902303	0.00742068
49.66729800	0.00733883
49.67557366	0.00729523
49.68385001	0.00742986
49.69212706	0.00746927
49.70040480	0.00744439
49.70868324	0.00725797
49.71696237	0.00713156
49.72524220	0.00703649
49.73352272	0.00711249
49.74180394	0.00722042
49.75008585	0.00748093
49.75836845	0.00766272
49.76665175	0.00780218
49.77493574	0.00772151
49.78322043	0.00763352
49.79150581	0.00733008
49.79979189	0.00726487
49.80807866	0.00716467
49.81636613	0.00726060
49.82465429	0.00723059
49.83294314	0.00734218
49.84123269	0.00733802
49.84952293	0.00743720
49.85781387	0.00751949
49.86610550	0.00757148
49.87439783	0.00755428
49.88269085	0.00756720
49.89098457	0.00742143
49.89927898	0.00728013
49.90757408	0.00700100
49.91586988	0.00700100
49.92416638	0.00700100
49.93246357	0.00700100
49.94076145	0.00700100
49.94906003	0.00717438
49.95735930	0.00746443
49.96565926	0.00775042
49.97395992	0.00785981
49.98226128	0.00783166
49.99056333	0.00753517
49.99886607	0.00742057
50.00716951	0.00737411
50.01547364	0.00729348
50.02377847	0.00738538
50.03208399	0.00732529
50.04039021	0.00729491
50.04869712	0.00715447
50.05700473	0.00721299
50.06531303	0.00742411
50.07362202	0.00752862
50.08193171	0.00766323
50.09024209	0.00770101
50.09855317	0.00777216
50.10686494	0.00754605
50.11517741	0.00732809
50.12349057	0.00709976
50.13180443	0.00702685
50.14011898	0.00700100
50.14843422	0.00720062
50.15675016	0.00735202
50.16506680	0.00756038
50.17338412	0.00754881
50.18170215	0.00757263
50.19002086	0.00733504
50.19834028	0.00738266
50.20666038	0.00716541
50.21498118	0.00718089
50.22330268	0.00721672
50.23162487	0.00722123
50.23994775	0.00726581
50.24827133	0.00739869
50.25659560	0.00735497
50.26492057	0.00744554
50.27324623	0.00746366
50.28157259	0.00752982
50.28989964	0.00758863
50.29822738	0.00771501
50.30655582	0.00756366
50.31488496	0.00758810
50.32321479	0.00754032
50.33154531	0.00758164
50.33987653	0.00757435
50.34820844	0.00751089
50.35654105	0.00745192
50.36487435	0.00741125
50.37320834	0.00738178
50.38154303	0.00744792
50.38987842	0.00730819
50.39821450	0.00718878
50.40655127	0.00706674
50.41488874	0.00714204
50.42322690	0.00710666
50.43156576	0.00701310
50.43990531	0.00705944
50.44824556	0.00703824
50.45658650	0.00707479
50.46492813	0.00705722
50.47327046	0.00703802
50.48161348	0.00707251
50.48995720	0.00711738
50.49830162	0.00711179
50.50664672	0.00716113
50.51499252	0.00715757
50.52333902	0.00716052
50.53168621	0.00730223
50.54003410	0.00747303
50.54838268	0.00757954
50.55673195	0.00753835
50.56508192	0.00759887
50.57343258	0.00750559
50.58178394	0.00745219
50.59013599	0.00751354
50.59848874	0.00745078
50.60684218	0.00727551
50.61519631	0.00727480
50.62355114	0.00710279
50.63190667	0.00712629
50.64026289	0.00700100
50.64861980	0.00700100
50.65697741	0.00701063
50.66533571	0.00700100
50.67369471	0.00702425
50.68205440	0.00701446
50.69041478	0.00703981
50.69877586	0.00710707
50.70713764	0.00703740
50.71550011	0.00710850
50.72386327	0.00707339
50.73222713	0.00716911
50.74059168	0.00719584
50.74895693	0.00737599
50.75732287	0.00744016
50.76568951	0.00736416
50.77405684	0.00742081
50.78242486	0.00734643
50.79079358	0.00727124
50.79916300	0.00720663
50.80753310	0.00723378
50.81590391	0.00718585
50.82427540	0.00722094
50.83264760	0.00720739
50.84102048	0.00720342
50.84939406	0.00719780
50.85776834	0.00706646
50.86614331	0.00726187
50.87451897	0.00723957
50.88289533	0.00713916
50.89127238	0.00717302
50.89965013	0.00708563
50.90802857	0.00700100
50.91640771	0.00710240
50.92478754	0.00715508
50.93316807	0.00735630
50.94154929	0.00743686
50.94993120	0.00765089
50.95831381	0.00778659
50.96669711	0.00770135
50.97508111	0.00760124
50.98346580	0.00748772
50.99185119	0.00744337
51.00023727	0.00745679
51.00862405	0.00751478
51.01701152	0.00749952
51.02539968	0.00745781
51.03378854	0.00737582
51.04217810	0.00724948
51.05056834	0.00722221
51.05895929	0.00715894
51.06735092	0.00713269
51.07574326	0.00723320
51.08413628	0.00722405
51.09253000	0.00714388
51.10092442	0.00729240
51.10931953	0.00721061
51.11771533	0.00716545
51.12611183	0.00725923
51.13450902	0.00743603
51.14290691	0.00740897
51.15130549	0.00736584
51.15970477	0.00723868
51.16810474	0.00742403
51.17650541	0.00730501
51.18490677	0.00732006
51.19330882	0.00735872
51.20171157	0.00747142
51.21011501	0.00741568
51.21851915	0.00739981
51.22692398	0.00728364
51.23532951	0.00735138
51.24373573	0.00709809
51.25214264	0.00709239
51.26055026	0.00722565
51.26895856	0.00743867
51.27736756	0.00745677
51.28577725	0.00750865
51.29418764	0.00737010
51.30259872	0.00720775
51.31101050	0.00703155
51.31942297	0.00701763
51.32783614	0.00703236
51.33625000	0.00700100
51.34466455	0.00712946
51.35307980	0.00726116
51.36149575	0.00746630
51.36991238	0.00743706
51.37832972	0.00740376
51.38674774	0.00731776
51.39516647	0.00712759
51.40358588	0.00716265
51.41200599	0.00716250
51.42042680	0.00700733
51.42884830	0.00711326
51.43727049	0.00725417
51.44569338	0.00736336
51.45411696	0.00747499
51.46254124	0.00749180
51.47096621	0.00748400
51.47939188	0.00722107
51.48781824	0.00727511
51.49624530	0.00735358
51.50467305	0.00741475
51.51310149	0.00729769
51.52153063	0.00729376
51.52996046	0.00702208
51.53839099	0.00703627
51.54682221	0.00709558
51.55525413	0.00726496
51.56368674	0.00719121
51.57212005	0.00709793
51.58055405	0.00708583
51.58898874	0.00710140
51.59742413	0.00700100
51.60586021	0.00709226
51.61429699	0.00703256
51.62273447	0.00727186
51.63117263	0.00724340
51.63961149	0.00727924
51.64805105	0.00725079
51.65649130	0.00724431
51.66493225	0.00716540
51.67337389	0.00722707
51.68181622	0.00715040
51.69025925	0.00712867
51.69870297	0.00718872
51.70714739	0.00745995
51.71559250	0.00744472
51.72403831	0.00746265
51.73248481	0.00733980
51.74093200	0.00722916
51.74937989	0.00719582
51.75782848	0.00708680
51.76627775	0.00701583
51.77472773	0.00709964
51.78317840	0.00710023
51.79162976	0.00734599
51.80008181	0.00737039
51.80853457	0.00723996
51.81698801	0.00719865
51.82544215	0.00712885
51.83389699	0.00724541
51.84235251	0.00736096
51.85080874	0.00719290
51.85926566	0.00727609
51.86772327	0.00723478
51.87618158	0.00715826
51.88464058	0.00705571
51.89310027	0.00700809
51.90156066	0.00700100
51.91002175	0.00701063
51.91848353	0.00728216
51.92694600	0.00760131
51.93540917	0.00762667
51.94387303	0.00754542
51.95233759	0.00744546
51.96080284	0.00736563
51.96926879	0.00718449
51.97773543	0.00717485
51.98620276	0.00721486
51.99467079	0.00714338
52.00313952	0.00735754
52.01160894	0.00737721
52.02007905	0.00733238
52.02854986	0.00729080
52.03702136	0.00713346
52.04549355	0.00720847
52.05396645	0.00708246
52.06244003	0.00712328
52.07091431	0.00707703
52.07938928	0.00700555
52.08786495	0.00700166
52.09634132	0.00706352
52.10481837	0.00705701
52.11329613	0.00716403
52.12177457	0.00717867
52.13025371	0.00724012
52.13873355	0.00715507
52.14721408	0.00731805
52.15569531	0.00742160
52.16417722	0.00739414
52.17265984	0.00741631
52.18114315	0.00741326
52.18962715	0.00742241
52.19811185	0.00741754
52.20659724	0.00717137
52.21508332	0.00720717
52.22357010	0.00725966
52.23205758	0.00726699
52.24054575	0.00741796
52.24903461	0.00740026
52.25752417	0.00747777
52.26601442	0.00745824
52.27450537	0.00734431
52.28299701	0.00725906
52.29148935	0.00703141
52.29998238	0.00700100
52.30847610	0.00700100
52.31697052	0.00705238
52.32546564	0.00706196
52.33396145	0.00724934
52.34245795	0.00725119
52.35095515	0.00737387
52.35945304	0.00725974
52.36795163	0.00728294
52.37645091	0.00732568
52.38495088	0.00734685
52.39345155	0.00736516
52.40195292	0.00748419
52.41045498	0.00739122
52.41895773	0.00731046
52.42746118	0.00725208
52.43596532	0.00730742
52.44447016	0.00726552
52.45297569	0.00731924
52.46148191	0.00732576
52.46998883	0.00741570
52.47849645	0.00745191
52.48700476	0.00727777
52.49551376	0.00709101
52.50402346	0.00718217
52.51253385	0.00725378
52.52104494	0.00743670
52.52955672	0.00754718
52.53806920	0.00738504
52.54658237	0.00718954
52.55509623	0.00704692
52.56361079	0.00700100
52.57212605	0.00700100
52.58064200	0.00702556
52.58915864	0.00714303
52.59767598	0.00730118
52.60619401	0.00738547
52.61471273	0.00742339
52.62323215	0.00743974
52.63175227	0.00736657
52.64027308	0.00741364
52.64879458	0.00728534
52.65731678	0.00716151
52.66583968	0.00705803
52.67436326	0.00702494
52.68288755	0.00704785
52.69141252	0.00704002
52.69993819	0.00709161
52.70846456	0.00708725
52.71699162	0.00706539
52.72551937	0.00712308
52.73404782	0.00708759
52.74257697	0.00721689
52.75110681	0.00724935
52.75963734	0.00728690
52.76816856	0.00721783
52.77670049	0.00723483
52.78523310	0.00706588
52.79376641	0.00702774
52.80230042	0.00700100
52.81083512	0.00700100
52.81937051	0.00706826
52.82790660	0.00715952
52.83644338	0.00716857
52.84498086	0.00732046
52.85351903	0.00742393
52.86205790	0.00742607
52.87059746	0.00727196
52.87913771	0.00735121
52.88767866	0.00719690
52.89622031	0.00712153
52.90476264	0.00707953
52.91330568	0.00723853
52.92184941	0.00714119
52.93039383	0.00720396
52.93893894	0.00719633
52.94748475	0.00722513
52.95603126	0.00725638
52.96457846	0.00739259
52.97312635	0.00734082
52.98167494	0.00728314
52.99022423	0.00724257
52.99877420	0.00732671
53.00732488	0.00712478
53.01587624	0.00720465
53.02442831	0.00725114
53.03298106	0.00717353
53.04153451	0.00705687
53.05008866	0.00724573
53.05864349	0.00713919
53.06719903	0.00734414
53.07575526	0.00731144
53.08431218	0.00731396
53.09286980	0.00717893
53.10142811	0.00722702
53.10998711	0.00731863
53.11854681	0.00733071
53.12710721	0.00734969
53.13566830	0.00741141
53.14423008	0.00734942
53.15279256	0.00751489
53.16135573	0.00747895
53.16991960	0.00760373
53.17848416	0.00750432
53.18704942	0.00736217
53.19561537	0.00717812
53.20418202	0.00713566
53.21274936	0.00707470
53.22131739	0.00716225
53.22988612	0.00723821
53.23845554	0.00735383
53.24702566	0.00723753
53.25559647	0.00721643
53.26416798	0.00712291
53.27274018	0.00719765
53.28131307	0.00703312
53.28988666	0.00700341
53.29846095	0.00700100
53.30703593	0.00702802
53.31561160	0.00719286
53.32418797	0.00738638
53.33276503	0.00746557
53.34134279	0.00748636
53.34992124	0.00734155
53.35850039	0.00731780
53.36708023	0.00725945
53.37566076	0.00732277
53.38424199	0.00733725
53.39282391	0.00735724
53.40140653	0.00730479
53.40998985	0.00745416
53.41857385	0.00741718
53.42715855	0.00745303
53.43574395	0.00747301
53.44433004	0.00741629
53.45291683	0.00739661
53.46150431	0.00726868
53.47009248	0.00715316
53.47868135	0.00710133
53.48727091	0.00700100
53.49586117	0.00700100
53.50445212	0.00700100
53.51304377	0.00700100
53.52163611	0.00715523
53.53022914	0.00716085
53.53882287	0.00717968
53.54741730	0.00730574
53.55601242	0.00717912
53.56460823	0.00718818
53.57320474	0.00715372
53.58180194	0.00703949
53.59039984	0.00701825
53.59899843	0.00700100
53.60759771	0.00700100
53.61619769	0.00710942
53.62479837	0.00706090
53.63339974	0.00714300
53.64200180	0.00718929
53.65060456	0.00733445
53.65920801	0.00744422
53.66781216	0.00749031
53.67641700	0.00735208
53.68502254	0.00730213
53.69362877	0.00717305
53.70223569	0.00722707
53.71084331	0.00717082
53.71945162	0.00705740
53.72806063	0.00700848
53.73667034	0.00721110
53.74528073	0.00731607
53.75389182	0.00746152
53.76250361	0.00743242
53.77111609	0.00729671
53.77972927	0.00718948
53.78834314	0.00719028
53.79695770	0.00705416
53.80557296	0.00714122
53.81418891	0.00707693
53.82280556	0.00709827
53.83142290	0.00700100
53.84004094	0.00700100
53.84865967	0.00700100
53.85727909	0.00708067
53.86589921	0.00726116
53.87452003	0.00736089
53.88314154	0.00738513
53.89176374	0.00745574
53.90038664	0.00735649
53.90901023	0.00735530
53.91763452	0.00731342
53.92625950	0.00721436
53.93488518	0.00717675
53.94351155	0.00718553
53.95213861	0.00727162
53.96076637	0.00736502
53.96939482	0.00739578
53.97802397	0.00757851
53.98665381	0.00762716
53.99528435	0.00752037
54.00391558	0.00732814
54.01254751	0.00723946
54.02118013	0.00724905
54.02981344	0.00725457
54.03844745	0.00703610
54.04708216	0.00701797
54.05571756	0.00700100
54.06435365	0.00703503
54.07299044	0.00716336
54.08162792	0.00734073
54.09026609	0.00724283
54.09890497	0.00728429
54.10754453	0.00731761
54.11618479	0.00748928
54.12482575	0.00758709
54.13346739	0.00767941
54.14210974	0.00751682
54.15075277	0.00739999
54.15939651	0.00723271
54.16804093	0.00729574
54.17668605	0.00734147
54.18533187	0.00733593
54.19397838	0.00723539
54.20262559	0.00734806
54.21127348	0.00737812
54.21992208	0.00734757
54.22857137	0.00723542
54.23722135	0.00747931
54.24587202	0.00741599
54.25452340	0.00731280
54.26317546	0.00714532
54.27182822	0.00707976
54.28048168	0.00711917
54.28913583	0.00722552
54.29779067	0.00721366
54.30644621	0.00724900
54.31510244	0.00723918
54.32375937	0.00724034
54.33241699	0.00724801
54.34107531	0.00738345
54.34973432	0.00729916
54.35839402	0.00728201
54.36705442	0.00722620
54.37571552	0.00724628
54.38437730	0.00729810
54.39303979	0.00726163
54.40170297	0.00708640
54.41036684	0.00713461
54.41903140	0.00707491
54.42769666	0.00711626
54.43636262	0.00711341
54.44502927	0.00720547
54.45369661	0.00716225
54.46236465	0.00714527
54.47103339	0.00727989
54.47970281	0.00743953
54.48837294	0.00740813
54.49704375	0.00749798
54.50571526	0.00729691
54.51438747	0.00730274
54.52306037	0.00723715
54.53173397	0.00727527
54.54040825	0.00749375
54.54908324	0.00763390
54.55775892	0.00763203
54.56643529	0.00773026
54.57511236	0.00775119
54.58379012	0.00781525
54.59246857	0.00770780
54.60114772	0.00774297
54.60982757	0.00751751
54.61850811	0.00745156
54.62718934	0.00750488
54.63587127	0.00761044
54.64455389	0.00770502
54.65323721	0.00783683
54.66192122	0.00783802
54.67060593	0.00791816
54.67929133	0.00768335
54.68797742	0.00761048
54.69666421	0.00759174
54.70535170	0.00772134
54.71403988	0.00774992
54.72272875	0.00773939
54.73141832	0.00784838
54.74010858	0.00793329
54.74879954	0.00801961
54.75749119	0.00811430
54.76618353	0.00833365
54.77487657	0.00847733
54.78357031	0.00851277
54.79226474	0.00864870
54.80095986	0.00881068
54.80965568	0.00894744
54.81835219	0.00896924
54.82704940	0.00902176
54.83574730	0.00910684
54.84444589	0.00923790
54.85314518	0.00951117
54.86184517	0.00989838
54.87054585	0.01010694
54.87924722	0.01027462
54.88794929	0.01019287
54.89665205	0.01015263
54.90535551	0.01013273
54.91405966	0.01015900
54.92276451	0.01011713
54.93147005	0.01022947
54.94017628	0.01037172
54.94888321	0.01074223
54.95759084	0.01104805
54.96629916	0.01156384
54.97500817	0.01248367
54.98371788	0.02105630
54.99242828	0.07444948
55.00113937	0.22216314
55.00985117	0.40915659
55.01856365	0.51406100
55.02727683	0.47855445
55.03599071	0.34370462
55.04470527	0.19074405
55.05342054	0.07080003
55.06213650	0.01753265
55.07085315	0.00944634
55.07957049	0.00711881
55.08828854	0.00700100
55.09700727	0.00700100
55.10572670	0.00700051
55.11444683	0.00934362
55.12316764	0.01169401
55.13188916	0.01403362
55.14061137	0.01586093
55.14933427	0.01658249
55.15805787	0.01620908
55.16678216	0.01509714
55.17550714	0.01437441
55.18423282	0.01431066
55.19295920	0.01577807
55.20168627	0.01914408
55.21041403	0.02989859
55.21914249	0.05999475
55.22787164	0.10795630
55.23660149	0.14731353
55.24533203	0.15932293
55.25406327	0.14963718
55.26279520	0.13474228
55.27152782	0.11806760
55.28026114	0.09506398
55.28899516	0.06967349
55.29772987	0.04819168
55.30646527	0.03341316
55.31520137	0.02254129
55.32393816	0.01479260
55.33267565	0.01248417
55.34141383	0.01511288
55.35015270	0.02037403
55.35889227	0.02697735
55.36763254	0.03324680
55.37637350	0.03584234
55.38511515	0.03385822
55.39385750	0.02679292
55.40260054	0.01349857
55.41134428	0.00700100
55.42008871	0.00700100
55.42883383	0.00700100
55.43757965	0.00700100
55.44632617	0.00700100
55.45507338	0.00700100
55.46382128	0.00700100
55.47256988	0.00700100
55.48131917	0.00700100
55.49006916	0.00700100
55.49881984	0.00700100
55.50757122	0.00700100
55.51632329	0.00718280
55.52507605	0.01084213
55.53382951	0.01516531
55.54258366	0.01664162
55.55133851	0.01555403
55.56009406	0.01288178
55.56885029	0.00978023
55.57760723	0.00825483
55.58636485	0.00944524
55.59512317	0.01422309
55.60388219	0.02113086
55.61264190	0.02759897
55.62140230	0.03084668
55.63016340	0.03151422
55.63892519	0.03135717
55.64768768	0.02997861
55.65645086	0.02644103
55.66521474	0.02385641
55.67397931	0.02496889
55.68274458	0.02831852
55.69151054	0.03122462
55.70027719	0.03269926
55.70904454	0.03236805
55.71781258	0.02993480
55.72658132	0.02602613
55.73535075	0.02080642
55.74412088	0.01543941
55.75289170	0.01185320
55.76166322	0.01078490
55.77043543	0.01132203
55.77920833	0.01239545
55.78798193	0.01408696
55.79675623	0.01576239
55.80553121	0.01696745
55.81430690	0.01697255
55.82308327	0.01586641
55.83186035	0.01458916
55.84063811	0.01416315
55.84941657	0.01373043
55.85819573	0.01264199
55.86697558	0.01090921
55.87575612	0.00937970
55.88453736	0.00872399
55.89331929	0.00814357
55.90210192	0.00716077
55.91088524	0.00700100
55.91966926	0.00700100
55.92845397	0.00700100
55.93723938	0.00711321
55.94602548	0.00785839
55.95481227	0.00917370
55.96359976	0.01034945
55.97238794	0.01069389
55.98117682	0.01060641
55.98996639	0.01029919
55.99875666	0.01045178
56.00754762	0.01224724
56.01633928	0.01538688
56.02513163	0.01800652
56.03392467	0.02013420
56.04271841	0.02182325
56.05151284	0.02207106
56.06030797	0.02084994
56.06910379	0.01868869
56.07790031	0.01608798
56.08669752	0.01397678
56.09549543	0.01311883
56.10429403	0.01356519
56.11309332	0.01444207
56.12189331	0.01583733
56.13069400	0.01723016
56.13949538	0.01828363
56.14829745	0.01889336
56.15710022	0.01877394
56.16590368	0.01805352
56.17470783	0.01678806
56.18351268	0.01490310
56.19231823	0.01303765
56.20112447	0.01143447
56.20993140	0.01028904
56.21873903	0.00943252
56.22754736	0.00937616
56.23635637	0.00995823
56.24516608	0.01053909
56.25397649	0.01132196
56.26278759	0.01221959
56.27159939	0.01265640
56.28041188	0.01257746
56.28922506	0.01228897
56.29803894	0.01175185
56.30685351	0.01073115
56.31566878	0.00981359
56.32448475	0.00928421
56.33330140	0.00867244
56.34211875	0.00831787
56.35093680	0.00876815
56.35975554	0.00926784
56.36857497	0.00997871
56.37739510	0.01075775
56.38621593	0.01172436
56.39503745	0.01217992
56.40385966	0.01188900
56.41268257	0.01158364
56.42150617	0.01074565
56.43033046	0.01015993
56.43915545	0.00979111
56.44798114	0.00995897
56.45680752	0.01076730
56.46563459	0.01218944
56.47446236	0.01389458
56.48329082	0.01548620
56.49211998	0.01648699
56.50094983	0.01677123
56.50978038	0.01654909
56.51861162	0.01550479
56.52744356	0.01368393
56.53627618	0.01197334
56.54510951	0.01108713
56.55394353	0.01054028
56.56277824	0.01061598
56.57161365	0.01121170
56.58044975	0.01221678
56.58928655	0.01313965
56.59812404	0.01405195
56.60696222	0.01482650
56.61580110	0.01519069
56.62464068	0.01516468
56.63348095	0.01482493
56.64232191	0.01385837
56.65116357	0.01244969
56.66000592	0.01087907
56.66884897	0.00944579
56.67769271	0.00799500
56.68653715	0.00700100
56.69538228	0.00700100
56.70422810	0.00700100
56.71307462	0.00700100
56.72192183	0.00742879
56.73076974	0.00830401
56.73961835	0.00903933
56.74846764	0.00978750
56.75731764	0.01031535
56.76616832	0.01061878
56.77501970	0.01107969
56.78387178	0.01177579
56.79272455	0.01271359
56.80157801	0.01378241
56.81043217	0.01492528
56.81928702	0.01564742
56.82814257	0.01593255
56.83699881	0.01559389
56.84585575	0.01495393
56.85471338	0.01418091
56.86357170	0.01327097
56.87243072	0.01256245
56.88129044	0.01206470
56.89015085	0.01177609
56.89901195	0.01159898
56.90787375	0.01171240
56.91673624	0.01203821
56.92559943	0.01226556
56.93446331	0.01250837
56.94332789	0.01305147
56.95219316	0.01344402
56.96105912	0.01344188
56.96992578	0.01375630
56.97879313	0.01699797
56.98766118	0.03628863
56.99652992	0.08537991
57.00539936	0.14360612
57.01426949	0.16864141
57.02314032	0.14688878
57.03201184	0.10117049
57.04088405	0.05566786
57.04975696	0.02271507
57.05863057	0.00912425
57.06750487	0.00700100
57.07637986	0.00700100
57.08525555	0.00700100
57.09413193	0.00826036
57.10300900	0.01060224
57.11188677	0.01249347
57.12076524	0.01336866
57.12964440	0.01380563
57.13852425	0.01417138
57.14740480	0.01432310
57.15628605	0.01411269
57.16516798	0.01415537
57.17405062	0.01421839
57.18293394	0.01455566
57.19181796	0.01523717
57.20070268	0.01627431
57.20958809	0.01975693
57.21847419	0.02966940
57.22736099	0.04482682
57.23624849	0.05642223
57.24513667	0.05847581
57.25402556	0.05517539
57.26291513	0.05171303
57.27180540	0.04715446
57.28069637	0.04021716
57.28958803	0.03252546
57.29848039	0.02594460
57.30737343	0.02117934
57.31626718	0.01736378
57.32516162	0.01474206
57.33405675	0.01410359
57.34295258	0.01478429
57.35184910	0.01634308
57.36074631	0.01834519
57.36964422	0.02016662
57.37854283	0.02091568
57.38744213	0.02025218
57.39634212	0.01796312
57.40524281	0.01333213
57.41414419	0.00816748
57.42304627	0.00700100
57.43194904	0.00700100
57.44085251	0.00700100
57.44975667	0.00700100
57.45866153	0.00700100
57.46756708	0.00700100
57.47647332	0.00700100
57.48538026	0.00700100
57.49428789	0.00700100
57.50319622	0.00700100
57.51210524	0.00786982
57.52101496	0.01027359
57.52992537	0.01273798
57.53883648	0.01437473
57.54774828	0.01480177
57.55666077	0.01436781
57.56557396	0.01361707
57.57448784	0.01296155
57.58340242	0.01298107
57.59231769	0.01420625
57.60123366	0.01643524
57.61015032	0.01898997
57.61906768	0.02079640
57.62798573	0.02143157
57.63690447	0.02086313
57.64582391	0.01980762
57.65474405	0.01807014
57.66366488	0.01582934
57.67258640	0.01408739
57.68150862	0.01412360
57.69043153	0.01514574
57.69935513	0.01592983
57.70827944	0.01630824
57.71720443	0.01618230
57.72613012	0.01564824
57.73505650	0.01476973
57.74398358	0.01357141
57.75291136	0.01221317
57.76183982	0.01149437
57.77076899	0.01138633
57.77969884	0.01141624
57.78862939	0.01146079
57.79756064	0.01150594
57.80649258	0.01143759
57.81542521	0.01138468
57.82435854	0.01113484
57.83329257	0.01079996
57.84222728	0.01078693
57.85116270	0.01109413
57.86009880	0.01142210
57.86903560	0.01120135
57.87797310	0.01046668
57.88691129	0.00977882
57.89585017	0.00925045
57.90478975	0.00868322
57.91373003	0.00808996
57.92267100	0.00777960
57.93161266	0.00784388
57.94055501	0.00828729
57.94949807	0.00881982
57.95844181	0.00943615
57.96738625	0.01006653
57.97633139	0.01068776
57.98527722	0.01118976
57.99422374	0.01239102
58.00317096	0.01464535
58.01211887	0.01671636
58.02106748	0.01731357
58.03001678	0.01659691
58.03896678	0.01555107
58.04791747	0.01465577
58.05686885	0.01429209
58.06582093	0.01423440
58.07477371	0.01389738
58.08372718	0.01318193
58.09268134	0.01237330
58.10163620	0.01167190
58.11059175	0.01131107
58.11954800	0.01090934
58.12850494	0.01062928
58.13746257	0.01037933
58.14642090	0.01044087
58.15537993	0.01038073
58.16433965	0.01044634
58.17330006	0.01045213
58.18226117	0.01034621
58.19122297	0.01030623
58.20018547	0.01021538
58.20914866	0.01016990
58.21811255	0.01007395
58.22707713	0.01010884
58.23604240	0.01033496
58.24500837	0.01041379
58.25397503	0.01032232
58.26294239	0.01033706
58.27191045	0.01060103
58.28087919	0.01084953
58.28984863	0.01082663
58.29881877	0.01066458
58.30778960	0.01047078
58.31676113	0.01038501
58.32573335	0.01006162
58.33470626	0.00967271
58.34367987	0.00960811
58.35265417	0.00969934
58.36162917	0.00999891
58.37060486	0.01041669
58.37958125	0.01087169
58.38855833	0.01112162
58.39753610	0.01141773
58.40651457	0.01140704
58.41549374	0.01105251
58.42447360	0.01030553
58.43345415	0.00952153
58.44243540	0.00879734
58.45141734	0.00826194
58.46039998	0.00753836
58.46938331	0.00711699
58.47836733	0.00700100
58.48735205	0.00720011
58.49633747	0.00772942
58.50532358	0.00826444
58.51431038	0.00884828
58.52329788	0.00939855
58.53228607	0.00980804
58.54127496	0.01005883
58.55026454	0.00988054
58.55925482	0.00962088
58.56824579	0.00943588
58.57723745	0.00911050
58.58622981	0.00885430
58.59522287	0.00882352
58.60421661	0.00895346
58.61321106	0.00933059
58.62220619	0.00970976
58.63120203	0.01007734
58.64019855	0.01024899
58.64919577	0.01038809
58.65819369	0.01012964
58.66719230	0.00973935
58.67619160	0.00912345
58.68519160	0.00862392
58.69419229	0.00798360
58.70319368	0.00757195
58.71219576	0.00731229
58.72119854	0.00729928
58.73020201	0.00753768
58.73920618	0.00789275
58.74821104	0.00825656
58.75721659	0.00849667
58.76622284	0.00867291
58.77522978	0.00883001
58.78423742	0.00872162
58.79324575	0.00879836
58.80225478	0.00901752
58.81126450	0.00939700
58.82027492	0.00968615
58.82928603	0.00981009
58.83829783	0.00994461
58.84731033	0.00996602
58.85632353	0.00977645
58.86533741	0.00969959
58.87435200	0.00950107
58.88336727	0.00915462
58.89238325	0.00874248
58.90139991	0.00845769
58.91041727	0.00818593
58.91943533	0.00796259
58.92845408	0.00764158
58.93747352	0.00733258
58.94649366	0.00725071
58.95551449	0.00727978
58.96453602	0.00837652
58.97355824	0.01121438
58.98258116	0.01442030
58.99160477	0.01615138
59.00062907	0.01642313
59.00965407	0.01780734
59.01867977	0.02054328
59.02770616	0.02198446
59.03673324	0.02021518
59.04576102	0.01636177
59.05478949	0.01242779
59.06381866	0.00948237
59.07284852	0.00827685
59.08187907	0.00799888
59.09091032	0.00831599
59.09994227	0.00864613
59.10897491	0.00894228
59.11800824	0.00932654
59.12704227	0.00940358
59.13607699	0.00933251
59.14511241	0.00916927
59.15414852	0.00920319
59.16318533	0.00917505
59.17222283	0.00927345
59.18126102	0.00931875
59.19029991	0.00945683
59.19933949	0.01008746
59.20837977	0.01082023
59.21742075	0.01118087
59.22646241	0.01110472
59.23550477	0.01103853
59.24454783	0.01176805
59.25359158	0.01234577
59.26263603	0.01211540
59.27168117	0.01156195
59.28072700	0.01080587
59.28977353	0.01039238
59.29882075	0.00998176
59.30786867	0.00933818
59.31691728	0.00890294
59.32596659	0.00877591
59.33501659	0.00880413
59.34406728	0.00896906
59.35311867	0.00913359
59.36217076	0.00925762
59.37122354	0.00949499
59.38027701	0.00966826
59.38933118	0.00967878
59.39838604	0.00947689
59.40744160	0.00912973
59.41649785	0.00883772
59.42555480	0.00847450
59.43461244	0.00790884
59.44367077	0.00725752
59.45272980	0.00702797
59.46178952	0.00700100
59.47084994	0.00700100
59.47991105	0.00700100
59.48897286	0.00700100
59.49803536	0.00700100
59.50709856	0.00700100
59.51616245	0.00714427
59.52522703	0.00740363
59.53429231	0.00757347
59.54335829	0.00796305
59.55242496	0.00831092
59.56149232	0.00858452
59.57056038	0.00876881
59.57962913	0.00894313
59.58869857	0.00902753
59.59776871	0.00925556
59.60683955	0.00936478
59.61591108	0.00932324
59.62498330	0.00933786
59.63405622	0.00947026
59.64312984	0.00972149
59.65220414	0.00973794
59.66127915	0.00967462
59.67035484	0.00954031
59.67943123	0.00939664
59.68850832	0.00902754
59.69758610	0.00862488
59.70666457	0.00803444
59.71574374	0.00768670
59.72482361	0.00731903
59.73390416	0.00715685
59.74298542	0.00700100
59.75206736	0.00700100
59.76115000	0.00728178
59.77023334	0.00765735
59.77931737	0.00789029
59.78840210	0.00829821
59.79748752	0.00859544
59.80657363	0.00887598
59.81566044	0.00899866
59.82474794	0.00908288
59.83383614	0.00892032
59.84292503	0.00878827
59.85201461	0.00872844
59.86110490	0.00855429
59.87019587	0.00857686
59.87928754	0.00870401
59.88837990	0.00861428
59.89747296	0.00867918
59.90656672	0.00866045
59.91566116	0.00843806
59.92475631	0.00824153
59.93385214	0.00819452
59.94294867	0.00796808
59.95204590	0.00783643
59.96114382	0.00767692
59.97024243	0.00761303
59.97934174	0.00746185
59.98844174	0.00719208
59.99754244	0.00714658
60.00664383	0.00747833
60.01574592	0.00783896
60.02484870	0.00825617
60.03395218	0.00842679
60.04305635	0.00844400
60.05216121	0.00850149
60.06126677	0.00852725
60.07037303	0.00843176
60.07947997	0.00825895
60.08858762	0.00788066
60.09769595	0.00775932
60.10680498	0.00776046
60.11591471	0.00790117
60.12502513	0.00812815
60.13413625	0.00835573
60.14324806	0.00840020
60.15236056	0.00861639
60.16147376	0.00881203
60.17058765	0.00889984
60.17970224	0.00895572
60.18881752	0.00901077
60.19793350	0.00891690
60.20705017	0.00867878
60.21616753	0.00827282
60.22528559	0.00799056
60.23440435	0.00776709
60.24352379	0.00786080
60.25264394	0.00786459
60.26176477	0.00789686
60.27088631	0.00772486
60.28000853	0.00762042
60.28913145	0.00762258
60.29825507	0.00770408
60.30737938	0.00787001
60.31650438	0.00793361
60.32563008	0.00800923
60.33475648	0.00825573
60.34388356	0.00816898
60.35301135	0.00816503
60.36213982	0.00814115
60.37126900	0.00830851
60.38039886	0.00833834
60.38952942	0.00832341
60.39866068	0.00831743
60.40779263	0.00838062
60.41692527	0.00854228
60.42605861	0.00862664
60.43519264	0.00858811
60.44432737	0.00844277
60.45346279	0.00826487
60.46259890	0.00807843
60.47173572	0.00770807
60.48087322	0.00755317
60.49001142	0.00726257
60.49915031	0.00723787
60.50828990	0.00705244
60.51743018	0.00700100
60.52657116	0.00700100
60.53571283	0.00703194
60.54485520	0.00717270
60.55399826	0.00730756
60.56314202	0.00743489
60.57228647	0.00745440
60.58143161	0.00755061
60.59057745	0.00781324
60.59972398	0.00814707
60.60887121	0.00846281
60.61801913	0.00863856
60.62716775	0.00876874
60.63631706	0.00877237
60.64546707	0.00886513
60.65461777	0.00886734
60.66376916	0.00880506
60.67292125	0.00855885
60.68207403	0.00841153
60.69122751	0.00820053
60.70038168	0.00818138
60.70953655	0.00797282
60.71869211	0.00794411
60.72784837	0.00773250
60.73700532	0.00754204
60.74616296	0.00741079
60.75532130	0.00724942
60.76448034	0.00704656
60.77364006	0.00710051
60.78280049	0.00700100
60.79196160	0.00702019
60.80112342	0.00703405
60.81028592	0.00712109
60.81944912	0.00741094
60.82861302	0.00761902
60.83777761	0.00763871
60.84694289	0.00776357
60.85610887	0.00756963
60.86527554	0.00757874
60.87444291	0.00758051
60.88361097	0.00759938
60.89277973	0.00760157
60.90194918	0.00756448
60.91111933	0.00757827
60.92029017	0.00766021
60.92946170	0.00786747
60.93863393	0.00801309
60.94780685	0.00794448
60.95698047	0.00796395
60.96615478	0.00791467
60.97532979	0.00802814
60.98450549	0.00826104
60.99368189	0.00850614
61.00285898	0.00866092
61.01203676	0.00852516
61.02121524	0.00822095
61.03039441	0.00790779
61.03957428	0.00743593
61.04875484	0.00741452
61.05793610	0.00739454
61.06711805	0.00744982
61.07630070	0.00751935
61.08548404	0.00752703
61.09466808	0.00758251
61.10385280	0.00754116
61.11303823	0.00753643
61.12222435	0.00759090
61.13141116	0.00754609
61.14059867	0.00759039
61.14978687	0.00755982
61.15897577	0.00776464
61.16816536	0.00793183
61.17735564	0.00795619
61.18654662	0.00800130
61.19573830	0.00795853
61.20493066	0.00793426
61.21412373	0.00806218
61.22331748	0.00804118
61.23251194	0.00815444
61.24170708	0.00808298
61.25090292	0.00777959
61.26009946	0.00748513
61.26929669	0.00747634
61.27849461	0.00716236
61.28769323	0.00723819
61.29689255	0.00724811
61.30609255	0.00727348
61.31529326	0.00738268
61.32449465	0.00746339
61.33369675	0.00739172
61.34289953	0.00751984
61.35210301	0.00750371
61.36130719	0.00755980
61.37051206	0.00771193
61.37971762	0.00770902
61.38892388	0.00784752
61.39813083	0.00793861
61.40733848	0.00802481
61.41654682	0.00822597
61.42575586	0.00823405
61.43496559	0.00830988
61.44417601	0.00831328
61.45338713	0.00821170
61.46259894	0.00832253
61.47181145	0.00818353
61.48102466	0.00797697
61.49023855	0.00779726
61.49945315	0.00757768
61.50866843	0.00743582
61.51788441	0.00732956
61.52710109	0.00703328
61.53631846	0.00700100
61.54553652	0.00700100
61.55475528	0.00700100
61.56397473	0.00700100
61.57319488	0.00707817
61.58241572	0.00737323
61.59163726	0.00751508
61.60085949	0.00750678
61.61008242	0.00768974
61.61930604	0.00759518
61.62853035	0.00758119
61.63775536	0.00750291
61.64698107	0.00758169
61.65620746	0.00765478
61.66543456	0.00770915
61.67466234	0.00773991
61.68389082	0.00780548
61.69312000	0.00781407
61.70234987	0.00782876
61.71158044	0.00795251
61.72081169	0.00779041
61.73004365	0.00766818
61.73927630	0.00740354
61.74850964	0.00725731
61.75774368	0.00710578
61.76697841	0.00711768
61.77621384	0.00732462
61.78544996	0.00733342
61.79468677	0.00729725
61.80392428	0.00743116
61.81316248	0.00755125
61.82240138	0.00760541
61.83164098	0.00771083
61.84088126	0.00766409
61.85012225	0.00756281
61.85936392	0.00761861
61.86860629	0.00774174
61.87784936	0.00770537
61.88709312	0.00762648
61.89633757	0.00752601
61.90558272	0.00740500
61.91482857	0.00744350
61.92407510	0.00727163
61.93332234	0.00738988
61.94257026	0.00747049
61.95181888	0.00757022
61.96106820	0.00754382
61.97031821	0.00759635
61.97956891	0.00760088
61.98882031	0.00761598
61.99807241	0.00767421
62.00732520	0.00759653
62.01657868	0.00754876
62.02583286	0.00748635
62.03508773	0.00746748
62.04434329	0.00729072
62.05359955	0.00735058
62.06285651	0.00735917
62.07211416	0.00735392
62.08137250	0.00738530
62.09063154	0.00736053
62.09989127	0.00736261
62.10915170	0.00739154
62.11841282	0.00727805
62.12767464	0.00721564
62.13693715	0.00736970
62.14620036	0.00740128
62.15546426	0.00753906
62.16472885	0.00760828
62.17399414	0.00784961
62.18326012	0.00789482
62.19252680	0.00786109
62.20179417	0.00776796
62.21106224	0.00781236
62.22033100	0.00786408
62.22960045	0.00784826
62.23887060	0.00774047
62.24814145	0.00786828
62.25741299	0.00783313
62.26668522	0.00788302
62.27595815	0.00776812
62.28523177	0.00769533
62.29450609	0.00758448
62.30378110	0.00745473
62.31305681	0.00744460
62.32233321	0.00743854
62.33161030	0.00730798
62.34088809	0.00705615
62.35016657	0.00700100
62.35944575	0.00700100
62.36872563	0.00700100
62.37800619	0.00700100
62.38728745	0.00700100
62.39656941	0.00706730
62.40585206	0.00730674
62.41513541	0.00746889
62.42441945	0.00757976
62.43370418	0.00760029
62.44298961	0.00753538
62.45227573	0.00767799
62.46156255	0.00776587
62.47085006	0.00778540
62.48013827	0.00763686
62.48942717	0.00763848
62.49871676	0.00773592
62.50800705	0.00774181
62.51729804	0.00786408
62.52658972	0.00796274
62.53588209	0.00791248
62.54517516	0.00778652
62.55446892	0.00762722
62.56376338	0.00754034
62.57305853	0.00738102
62.58235437	0.00737755
62.59165091	0.00730531
62.60094815	0.00734498
62.61024608	0.00733438
62.61954470	0.00732135
62.62884402	0.00736651
62.63814403	0.00748958
62.64744474	0.00757340
62.65674614	0.00758539
62.66604824	0.00763116
62.67535103	0.00754753
62.68465451	0.00736360
62.69395869	0.00730825
62.70326357	0.00735340
62.71256913	0.00733712
62.72187540	0.00738533
62.73118235	0.00746812
62.74049001	0.00764572
62.74979835	0.00769718
62.75910739	0.00776085
62.76841713	0.00775860
62.77772756	0.00773601
62.78703868	0.00769958
62.79635050	0.00757282
62.80566301	0.00741758
62.81497622	0.00730688
62.82429012	0.00732315
62.83360472	0.00725601
62.84292001	0.00732415
62.85223600	0.00738152
62.86155268	0.00754629
62.87087005	0.00754832
62.88018812	0.00767303
62.88950688	0.00769926
62.89882634	0.00774747
62.90814649	0.00758815
62.91746734	0.00755824
62.92678888	0.00752404
62.93611112	0.00752241
62.94543405	0.00746991
62.95475767	0.00762777
62.96408199	0.00765523
62.97340701	0.00769692
62.98273271	0.00777199
62.99205912	0.00774045
63.00138621	0.00778458
63.01071401	0.00794184
63.02004249	0.00804457
63.02937167	0.00796257
63.03870155	0.00789095
63.04803212	0.00783722
63.05736338	0.00773264
63.06669534	0.00758288
63.07602799	0.00754890
63.08536134	0.00751838
63.09469538	0.00728460
63.10403012	0.00726730
63.11336555	0.00709719
63.12270167	0.00725482
63.13203849	0.00718132
63.14137601	0.00721097
63.15071422	0.00720398
63.16005312	0.00725642
63.16939272	0.00723785
63.17873301	0.00706120
63.18807400	0.00700100
63.19741568	0.00718556
63.20675805	0.00724243
63.21610112	0.00742706
63.22544489	0.00751648
63.23478935	0.00767832
63.24413450	0.00778727
63.25348035	0.00790192
63.26282689	0.00794252
63.27217413	0.00800182
63.28152206	0.00793153
63.29087069	0.00803377
63.30022001	0.00806724
63.30957002	0.00806652
63.31892073	0.00790041
63.32827213	0.00800366
63.33762423	0.00774965
63.34697703	0.00775362
63.35633051	0.00771446
63.36568469	0.00758659
63.37503957	0.00716332
63.38439514	0.00701918
63.39375141	0.00700100
63.40310837	0.00700100
63.41246602	0.00700100
63.42182437	0.00700100
63.43118341	0.00700100
63.44054315	0.00709474
63.44990358	0.00716892
63.45926471	0.00724716
63.46862653	0.00743202
63.47798904	0.00763071
63.48735225	0.00771464
63.49671616	0.00784659
63.50608076	0.00781335
63.51544605	0.00791764
63.52481204	0.00779141
63.53417872	0.00783894
63.54354610	0.00765757
63.55291417	0.00763816
63.56228293	0.00756728
63.57165239	0.00768316
63.58102255	0.00766782
63.59039340	0.00772979
63.59976494	0.00775677
63.60913718	0.00760063
63.61851011	0.00747624
63.62788374	0.00746008
63.63725806	0.00732430
63.64663308	0.00725423
63.65600879	0.00720023
63.66538519	0.00714826
63.67476229	0.00728245
63.68414009	0.00737046
63.69351857	0.00740883
63.70289776	0.00749033
63.71227764	0.00750144
63.72165821	0.00741956
63.73103947	0.00732793
63.74042143	0.00748796
63.74980409	0.00752104
63.75918744	0.00760905
63.76857148	0.00760022
63.77795622	0.00770776
63.78734166	0.00771357
63.79672778	0.00774624
63.80611461	0.00769672
63.81550212	0.00770172
63.82489033	0.00751548
63.83427924	0.00739353
63.84366884	0.00719731
63.85305913	0.00730181
63.86245012	0.00737090
63.87184181	0.00735698
63.88123418	0.00721428
63.89062726	0.00708744
63.90002102	0.00701275
63.90941548	0.00715222
63.91881064	0.00710899
63.92820649	0.00722689
63.93760303	0.00719139
63.94700027	0.00718274
63.95639821	0.00711144
63.96579684	0.00706210
63.97519616	0.00723230
63.98459618	0.00728287
63.99399689	0.00733100
64.00339829	0.00717161
64.01280039	0.00705861
64.02220319	0.00703978
64.03160668	0.00718003
64.04101086	0.00749038
64.05041574	0.00751670
64.05982131	0.00765289
64.06922758	0.00777036
64.07863454	0.00781215
64.08804220	0.00777500
64.09745055	0.00778912
64.10685960	0.00766245
64.11626934	0.00775836
64.12567977	0.00774826
64.13509090	0.00783624
64.14450272	0.00779054
64.15391524	0.00779002
64.16332845	0.00761777
64.17274236	0.00738938
64.18215696	0.00717808
64.19157226	0.00721010
64.20098825	0.00727712
64.21040493	0.00722450
64.21982231	0.00708644
64.22924038	0.00710219
64.23865915	0.00700100
64.24807861	0.00703521
64.25749877	0.00700100
64.26691962	0.00700100
64.27634117	0.00700100
64.28576341	0.00710021
64.29518634	0.00722388
64.30460997	0.00733454
64.31403430	0.00738293
64.32345932	0.00770965
64.33288503	0.00762683
64.34231144	0.00775640
64.35173854	0.00782820
64.36116633	0.00780478
64.37059483	0.00776915
64.38002401	0.00775102
64.38945389	0.00766759
64.39888446	0.00757967
64.40831573	0.00741832
64.41774770	0.00737049
64.42718035	0.00736578
64.43661371	0.00740909
64.44604775	0.00746462
64.45548249	0.00745258
64.46491793	0.00748858
64.47435406	0.00738214
64.48379088	0.00721468
64.49322840	0.00724010
64.50266662	0.00723702
64.51210552	0.00731614
64.52154513	0.00734074
64.53098542	0.00742311
64.54042641	0.00730122
64.54986810	0.00726316
64.55931048	0.00721125
64.56875355	0.00737826
64.57819732	0.00731009
64.58764179	0.00750150
64.59708695	0.00764655
64.60653280	0.00764266
64.61597935	0.00757122
64.62542659	0.00755920
64.63487452	0.00719154
64.64432315	0.00713231
64.65377248	0.00707848
64.66322250	0.00724923
64.67267321	0.00732638
64.68212462	0.00739947
64.69157672	0.00741804
64.70102952	0.00725838
64.71048301	0.00724277
64.71993720	0.00727028
64.72939208	0.00719933
64.73884766	0.00736194
64.74830393	0.00738702
64.75776089	0.00746987
64.76721855	0.00736474
64.77667690	0.00732227
64.78613595	0.00725946
64.79559569	0.00731789
64.80505613	0.00718671
64.81451726	0.00729236
64.82397908	0.00716769
64.83344160	0.00727822
64.84290482	0.00721052
64.85236873	0.00720549
64.86183333	0.00724358
64.87129863	0.00737690
64.88076462	0.00754032
64.89023131	0.00782337
64.89969869	0.00789564
64.90916677	0.00779132
64.91863554	0.00760481
64.92810500	0.00773853
64.93757516	0.00766392
64.94704601	0.00759052
64.95651756	0.00761072
64.96598981	0.00765776
64.97546274	0.00760797
64.98493637	0.00758666
64.99441070	0.00760034
65.00388572	0.00756926
65.01336144	0.00745273
65.02283785	0.00724262
65.03231495	0.00715051
65.04179275	0.00722035
65.05127124	0.00722263
65.06075043	0.00735412
65.07023031	0.00734196
65.07971089	0.00716928
65.08919216	0.00700100
65.09867412	0.00700100
65.10815678	0.00700100
65.11764014	0.00735329
65.12712419	0.00757569
65.13660893	0.00779240
65.14609437	0.00771207
65.15558050	0.00766837
65.16506733	0.00752783
65.17455485	0.00738321
65.18404306	0.00731916
65.19353198	0.00739915
65.20302158	0.00741973
65.21251188	0.00759249
65.22200287	0.00765702
65.23149456	0.00759868
65.24098694	0.00740605
65.25048002	0.00739977
65.25997379	0.00732107
65.26946826	0.00721267
65.27896342	0.00723101
65.28845927	0.00732790
65.29795582	0.00729416
65.30745307	0.00730437
65.31695100	0.00719475
65.32644964	0.00720800
65.33594897	0.00717162
65.34544899	0.00726463
65.35494970	0.00747403
65.36445111	0.00762563
65.37395322	0.00759413
65.38345602	0.00757972
65.39295951	0.00750408
65.40246370	0.00740890
65.41196859	0.00737679
65.42147416	0.00729097
65.43098043	0.00731156
65.44048740	0.00735086
65.44999506	0.00719241
65.45950342	0.00728542
65.46901247	0.00719736
65.47852221	0.00719699
65.48803265	0.00706479
65.49754378	0.00702823
65.50705561	0.00705606
65.51656814	0.00710886
65.52608135	0.00711730
65.53559526	0.00729705
65.54510987	0.00728617
65.55462517	0.00722930
65.56414116	0.00707560
65.57365785	0.00716684
65.58317524	0.00706848
65.59269332	0.00720273
65.60221209	0.00733454
65.61173156	0.00739555
65.62125172	0.00741505
65.63077257	0.00746670
65.64029412	0.00740097
65.64981637	0.00740888
65.65933931	0.00742451
65.66886294	0.00750851
65.67838727	0.00756708
65.68791229	0.00767691
65.69743801	0.00772084
65.70696442	0.00782417
65.71649153	0.00774926
65.72601933	0.00751731
65.73554783	0.00729430
65.74507702	0.00716834
65.75460690	0.00704461
65.76413748	0.00707861
65.77366875	0.00710608
65.78320072	0.00724586
65.79273338	0.00727884
65.80226674	0.00737122
65.81180079	0.00752951
65.82133554	0.00755659
65.83087098	0.00743555
65.84040711	0.00735642
65.84994394	0.00714709
65.85948146	0.00706897
65.86901968	0.00700530
65.87855859	0.00709347
65.88809820	0.00701032
65.89763850	0.00725930
65.90717950	0.00745031
65.91672119	0.00758659
65.92626357	0.00751128
65.93580665	0.00759995
65.94535043	0.00752301
65.95489489	0.00754170
65.96444006	0.00736548
65.97398591	0.00727043
65.98353247	0.00726124
65.99307971	0.00727280
66.00262765	0.00736758
66.01217629	0.00749104
66.02172562	0.00744625
66.03127564	0.00739006
66.04082636	0.00728668
66.05037777	0.00712693
66.05992988	0.00700100
66.06948268	0.00712164
66.07903618	0.00707183
66.08859037	0.00713716
66.09814526	0.00720129
66.10770084	0.00734190
66.11725711	0.00747377
66.12681408	0.00757878
66.13637174	0.00754769
66.14593010	0.00744274
66.15548915	0.00724258
66.16504890	0.00722064
66.17460934	0.00705953
66.18417048	0.00704390
66.19373231	0.00707102
66.20329483	0.00731564
66.21285805	0.00737592
66.22242197	0.00737945
66.23198657	0.00724157
66.24155188	0.00725465
66.25111787	0.00727324
66.26068456	0.00724441
66.27025195	0.00735475
66.27982003	0.00748583
66.28938881	0.00729913
66.29895828	0.00731974
66.30852844	0.00722643
66.31809930	0.00709994
66.32767085	0.00700100
66.33724310	0.00700100
66.34681604	0.00700100
66.35638968	0.00703035
66.36596401	0.00715813
66.37553903	0.00738866
66.38511475	0.00735571
66.39469117	0.00746233
66.40426828	0.00731993
66.41384608	0.00726277
66.42342458	0.00704896
66.43300377	0.00711355
66.44258366	0.00707682
66.45216424	0.00714935
66.46174551	0.00721455
66.47132748	0.00741280
66.48091015	0.00753477
66.49049351	0.00755582
66.50007756	0.00752824
66.50966231	0.00749538
66.51924775	0.00737952
66.52883389	0.00738632
66.53842072	0.00726699
66.54800824	0.00723780
66.55759646	0.00700433
66.56718538	0.00712837
66.57677499	0.00713847
66.58636529	0.00726353
66.59595629	0.00737069
66.60554798	0.00741355
66.61514037	0.00744238
66.62473345	0.00744415
66.63432723	0.00727115
66.64392170	0.00724545
66.65351686	0.00731659
66.66311272	0.00735580
66.67270928	0.00731891
66.68230653	0.00731803
66.69190447	0.00725001
66.70150311	0.00725626
66.71110244	0.00714043
66.72070246	0.00709174
66.73030319	0.00709676
66.73990460	0.00729995
66.74950671	0.00737170
66.75910952	0.00751629
66.76871301	0.00749161
66.77831721	0.00747873
66.78792210	0.00727705
66.79752768	0.00701779
66.80713395	0.00700100
66.81674093	0.00706611
66.82634859	0.00714712
66.83595695	0.00714879
66.84556601	0.00723021
66.85517575	0.00736004
66.86478620	0.00735682
66.87439734	0.00742177
66.88400917	0.00726494
66.89362170	0.00735633
66.90323492	0.00724183
66.91284883	0.00722254
66.92246344	0.00732328
66.93207875	0.00739778
66.94169475	0.00731970
66.95131144	0.00734049
66.96092883	0.00731449
66.97054691	0.00723437
66.98016569	0.00729950
66.98978516	0.00739537
66.99940533	0.00738706
67.00902619	0.00750063
67.01864774	0.00745794
67.02826999	0.00744659
67.03789294	0.00736240
67.04751658	0.00746070
67.05714091	0.00738811
67.06676594	0.00729781
67.07639166	0.00725838
67.08601808	0.00730400
67.09564519	0.00740454
67.10527299	0.00746358
67.11490149	0.00743187
67.12453069	0.00747769
67.13416058	0.00735505
67.14379116	0.00733739
67.15342244	0.00723428
67.16305441	0.00719525
67.17268708	0.00722459
67.18232044	0.00703704
67.19195449	0.00700100
67.20158924	0.00706925
67.21122469	0.00720846
67.22086083	0.00748419
67.23049766	0.00762157
67.24013519	0.00775306
67.24977341	0.00766074
67.25941233	0.00773526
67.26905194	0.00759412
67.27869225	0.00742938
67.28833325	0.00731835
67.29797494	0.00744393
67.30761733	0.00741531
67.31726042	0.00748819
67.32690420	0.00744471
67.33654867	0.00744903
67.34619384	0.00743830
67.35583970	0.00748190
67.36548625	0.00734543
67.37513351	0.00731640
67.38478145	0.00705909
67.39443009	0.00700100
67.40407942	0.00700100
67.41372945	0.00702696
67.42338018	0.00710588
67.43303159	0.00726088
67.44268371	0.00727266
67.45233651	0.00743154
67.46199001	0.00734709
67.47164421	0.00724718
67.48129910	0.00724899
67.49095468	0.00733137
67.50061096	0.00726808
67.51026794	0.00728698
67.51992561	0.00741900
67.52958397	0.00746394
67.53924302	0.00737461
67.54890278	0.00740816
67.55856322	0.00731558
67.56822436	0.00714221
67.57788620	0.00707953
67.58754873	0.00713096
67.59721195	0.00718037
67.60687587	0.00730016
67.61654048	0.00721651
67.62620579	0.00730131
67.63587179	0.00746180
67.64553849	0.00738221
67.65520588	0.00745969
67.66487396	0.00733778
67.67454274	0.00723459
67.68421222	0.00732266
67.69388238	0.00734805
67.70355325	0.00736123
67.71322481	0.00718968
67.72289706	0.00726635
67.73257000	0.00718107
67.74224364	0.00719262
67.75191798	0.00711874
67.76159301	0.00724097
67.77126873	0.00724663
67.78094515	0.00734141
67.79062227	0.00723334
67.80030007	0.00725954
67.80997858	0.00729471
67.81965777	0.00745112
67.82933767	0.00758882
67.83901825	0.00751575
67.84869953	0.00747156
67.85838151	0.00742228
67.86806417	0.00724158
67.87774754	0.00734368
67.88743160	0.00738881
67.89711635	0.00741989
67.90680180	0.00744204
67.91648794	0.00746987
67.92617477	0.00753270
67.93586230	0.00741731
67.94555053	0.00730598
67.95523945	0.00739241
67.96492906	0.00731202
67.97461937	0.00735287
67.98431037	0.00734896
67.99400207	0.00735890
68.00369446	0.00726548
68.01338755	0.00713543
68.02308133	0.00704526
68.03277581	0.00700100
68.04247098	0.00700100
68.05216684	0.00731702
68.06186340	0.00743823
68.07156065	0.00753745
68.08125860	0.00751381
68.09095724	0.00754143
68.10065658	0.00732898
68.11035661	0.00731917
68.12005733	0.00719461
68.12975875	0.00725193
68.13946087	0.00725697
68.14916368	0.00718917
68.15886718	0.00705769
68.16857138	0.00708369
68.17827627	0.00714956
68.18798186	0.00716578
68.19768814	0.00729024
68.20739512	0.00737483
68.21710279	0.00725516
68.22681115	0.00719651
68.23652021	0.00704591
68.24622996	0.00706748
68.25594041	0.00700100
68.26565155	0.00700100
68.27536339	0.00703822
68.28507592	0.00712620
68.29478915	0.00730616
68.30450307	0.00729812
68.31421769	0.00727624
68.32393300	0.00742263
68.33364900	0.00730818
68.34336570	0.00740919
68.35308309	0.00744570
68.36280118	0.00762220
68.37251996	0.00747113
68.38223944	0.00731396
68.39195961	0.00715801
68.40168047	0.00710298
68.41140203	0.00708762
68.42112429	0.00721955
68.43084724	0.00708700
68.44057088	0.00710805
68.45029522	0.00709452
68.46002025	0.00708973
68.46974598	0.00700418
68.47947240	0.00717095
68.48919951	0.00712734
68.49892732	0.00713460
68.50865583	0.00709609
68.51838503	0.00714668
68.52811492	0.00705975
68.53784551	0.00717605
68.54757679	0.00722968
68.55730877	0.00726135
68.56704144	0.00726615
68.57677481	0.00723922
68.58650887	0.00716895
68.59624362	0.00733307
68.60597907	0.00753094
68.61571521	0.00753555
68.62545205	0.00759529
68.63518958	0.00753417
68.64492781	0.00736971
68.65466673	0.00746485
68.66440635	0.00746152
68.67414666	0.00758432
68.68388767	0.00754193
68.69362937	0.00742711
68.70337176	0.00722989
68.71311485	0.00700100
68.72285863	0.00700100
68.73260311	0.00700100
68.74234828	0.00700100
68.75209415	0.00715620
68.76184071	0.00716185
68.77158796	0.00716813
68.78133591	0.00719311
68.79108456	0.00735075
68.80083390	0.00746200
68.81058393	0.00736247
68.82033466	0.00713356
68.83008608	0.00712681
68.83983820	0.00715810
68.84959101	0.00724310
68.85934452	0.00747906
68.86909872	0.00752623
68.87885361	0.00751704
68.88860920	0.00748424
68.89836548	0.00743762
68.90812246	0.00760014
68.91788013	0.00754700
68.92763850	0.00742957
68.93739756	0.00729668
68.94715732	0.00720245
68.95691777	0.00719265
68.96667891	0.00719789
68.97644075	0.00724832
68.98620329	0.00732680
68.99596652	0.00737072
69.00573044	0.00741666
69.01549506	0.00732079
69.02526037	0.00734660
69.03502637	0.00748064
69.04479308	0.00753410
69.05456047	0.00749236
69.06432856	0.00758001
69.07409734	0.00754457
69.08386682	0.00742125
69.09363700	0.00737563
69.10340786	0.00730887
69.11317943	0.00730456
69.12295168	0.00724735
69.13272463	0.00727234
69.14249828	0.00748368
69.15227262	0.00742892
69.16204765	0.00743845
69.17182338	0.00745855
69.18159981	0.00737530
69.19137693	0.00729287
69.20115474	0.00728123
69.21093324	0.00715465
69.22071245	0.00712246
69.23049234	0.00706892
69.24027293	0.00726957
69.25005422	0.00737662
69.25983620	0.00721431
69.26961887	0.00721394
69.27940224	0.00730717
69.28918630	0.00721402
69.29897106	0.00729260
69.30875651	0.00730688
69.31854266	0.00745870
69.32832950	0.00735885
69.33811703	0.00753243
69.34790526	0.00749728
69.35769419	0.00748531
69.36748380	0.00738831
69.37727412	0.00731084
69.38706512	0.00736256
69.39685683	0.00736015
69.40664922	0.00721433
69.41644231	0.00726054
69.42623610	0.00731878
69.43603058	0.00754872
69.44582575	0.00747511
69.45562162	0.00752358
69.46541819	0.00741945
69.47521544	0.00730495
69.48501340	0.00715342
69.49481204	0.00708490
69.50461138	0.00702614
69.51441142	0.00705452
69.52421215	0.00711844
69.53401357	0.00727107
69.54381569	0.00714944
69.55361851	0.00724021
69.56342202	0.00709579
69.57322622	0.00705799
69.58303112	0.00700100
69.59283671	0.00702351
69.60264299	0.00711194
69.61244997	0.00722438
69.62225765	0.00737018
69.63206602	0.00754000
69.64187508	0.00759079
69.65168484	0.00750365
69.66149529	0.00746513
69.67130644	0.00744248
69.68111828	0.00726093
69.69093082	0.00737764
69.70074405	0.00716639
69.71055797	0.00716327
69.72037259	0.00705029
69.73018791	0.00715978
69.74000392	0.00717893
69.74982062	0.00741130
69.75963802	0.00753767
69.76945611	0.00755927
69.77927490	0.00748096
69.78909438	0.00742829
69.79891455	0.00720047
69.80873542	0.00727210
69.81855699	0.00729492
69.82837925	0.00745059
69.83820220	0.00747747
69.84802585	0.00762235
69.85785019	0.00749095
69.86767523	0.00763544
69.87750096	0.00758277
69.88732738	0.00751667
69.89715450	0.00756370
69.90698232	0.00749110
69.91681083	0.00739814
69.92664003	0.00729462
69.93646993	0.00731540
69.94630052	0.00724991
69.95613181	0.00705849
69.96596379	0.00700100
69.97579647	0.00700100
69.98562984	0.00700100
69.99546390	0.00700100
70.00529866	0.00721611
70.01513412	0.00741241
70.02497027	0.00760343
70.03480711	0.00770573
70.04464465	0.00770958
70.05448288	0.00774169
70.06432180	0.00761104
70.07416143	0.00746861
70.08400174	0.00742910
70.09384275	0.00731617
70.10368445	0.00744736
70.11352685	0.00742698
70.12336995	0.00760559
70.13321373	0.00754473
70.14305822	0.00775202
70.15290339	0.00774528
70.16274926	0.00755054
70.17259583	0.00746731
70.18244309	0.00732466
70.19229104	0.00740927
70.20213969	0.00738706
70.21198904	0.00728917
70.22183908	0.00728508
70.23168981	0.00739166
70.24154124	0.00745633
70.25139336	0.00737736
70.26124617	0.00740744
70.27109968	0.00733072
70.28095389	0.00737178
70.29080879	0.00735752
70.30066438	0.00726308
70.31052067	0.00730842
70.32037765	0.00724940
70.33023533	0.00718650
70.34009370	0.00727742
70.34995277	0.00730567
70.35981253	0.00723423
70.36967298	0.00724783
70.37953413	0.00731677
70.38939598	0.00732957
70.39925852	0.00740176
70.40912175	0.00730551
70.41898568	0.00736793
70.42885030	0.00721633
70.43871561	0.00730481
70.44858163	0.00717884
70.45844833	0.00721198
70.46831573	0.00704085
70.47818383	0.00707663
70.48805261	0.00703810
70.49792210	0.00739852
70.50779228	0.00765212
70.51766315	0.00778772
70.52753471	0.00765395
70.53740698	0.00757471
70.54727993	0.00747024
70.55715358	0.00735092
70.56702793	0.00730118
70.57690297	0.00727260
70.58677870	0.00712357
70.59665513	0.00710252
70.60653225	0.00722164
70.61641007	0.00733303
70.62628858	0.00735714
70.63616778	0.00744391
70.64604769	0.00744687
70.65592828	0.00744087
70.66580957	0.00754473
70.67569155	0.00760750
70.68557423	0.00749265
70.69545761	0.00729683
70.70534167	0.00709186
70.71522643	0.00714120
70.72511189	0.00708922
70.73499804	0.00713815
70.74488489	0.00706521
70.75477243	0.00720981
70.76466066	0.00730619
70.77454959	0.00748639
70.78443921	0.00765601
70.79432953	0.00779552
70.80422054	0.00750106
70.81411225	0.00736653
70.82400465	0.00725824
70.83389775	0.00711535
70.84379154	0.00705812
70.85368602	0.00718093
70.86358120	0.00723496
70.87347707	0.00738989
70.88337364	0.00743132
70.89327090	0.00749389
70.90316886	0.00747325
70.91306751	0.00742129
70.92296686	0.00719089
70.93286690	0.00709600
70.94276763	0.00700100
70.95266906	0.00701056
70.96257119	0.00700100
70.97247400	0.00718326
70.98237752	0.00733724
70.99228172	0.00747718
71.00218663	0.00756098
71.01209222	0.00781527
71.02199851	0.00786427
71.03190550	0.00791694
71.04181318	0.00781315
71.05172155	0.00767030
71.06163062	0.00743285
71.07154038	0.00719336
71.08145084	0.00712416
71.09136199	0.00710053
71.10127384	0.00709725
71.11118638	0.00723842
71.12109961	0.00736371
71.13101354	0.00740600
71.14092817	0.00732215
71.15084349	0.00739699
71.16075950	0.00717134
71.17067621	0.00722116
71.18059361	0.00703375
71.19051171	0.00710181
71.20043050	0.00711127
71.21034998	0.00725095
71.22027016	0.00727588
71.23019104	0.00752053
71.24011261	0.00752165
71.25003487	0.00773030
71.25995783	0.00763865
71.26988148	0.00766174
71.27980583	0.00759451
71.28973087	0.00753460
71.29965661	0.00717765
71.30958304	0.00702008
71.31951016	0.00700100
71.32943798	0.00700100
71.33936650	0.00700100
71.34929570	0.00709117
71.35922561	0.00737549
71.36915620	0.00765940
71.37908750	0.00765280
71.38901948	0.00769399
71.39895216	0.00753133
71.40888554	0.00739858
71.41881961	0.00724061
71.42875437	0.00730398
71.43868983	0.00720317
71.44862598	0.00713533
71.45856283	0.00712139
71.46850037	0.00721488
71.47843861	0.00723594
71.48837754	0.00739128
71.49831717	0.00753928
71.50825749	0.00770277
71.51819850	0.00756106
71.52814021	0.00734367
71.53808261	0.00714501
71.54802571	0.00709120
71.55796950	0.00707339
71.56791399	0.00721226
71.57785917	0.00726485
71.58780505	0.00705804
71.59775162	0.00700100
71.60769888	0.00704113
71.61764684	0.00726484
71.62759550	0.00755427
71.63754484	0.00766465
71.64749489	0.00753883
71.65744562	0.00741749
71.66739706	0.00737020
71.67734918	0.00720613
71.68730200	0.00722843
71.69725552	0.00713699
71.70720973	0.00710496
71.71716463	0.00717995
71.72712023	0.00730701
71.73707652	0.00728332
71.74703351	0.00740693
71.75699119	0.00749596
71.76694957	0.00754083
71.77690864	0.00739040
71.78686840	0.00734941
71.79682886	0.00728687
71.80679002	0.00730835
71.81675187	0.00728385
71.82671441	0.00717105
71.83667765	0.00701268
71.84664158	0.00700100
71.85660621	0.00715841
71.86657153	0.00735334
71.87653754	0.00765325
71.88650425	0.00767565
71.89647166	0.00775298
71.90643976	0.00757947
71.91640855	0.00735061
71.92637804	0.00727576
71.93634822	0.00723795
71.94631910	0.00712281
71.95629067	0.00700100
71.96626294	0.00701122
71.97623590	0.00700100
71.98620955	0.00703464
71.99618390	0.00715974
72.00615894	0.00735179
72.01613468	0.00753936
72.02611111	0.00751147
72.03608824	0.00755317
72.04606606	0.00764227
72.05604458	0.00748418
72.06602379	0.00739098
72.07600370	0.00737062
72.08598430	0.00729574
72.09596559	0.00722960
72.10594758	0.00723509
72.11593026	0.00727231
72.12591364	0.00735570
72.13589771	0.00740493
72.14588248	0.00749586
72.15586794	0.00747244
72.16585409	0.00747366
72.17584094	0.00737579
72.18582849	0.00743558
72.19581673	0.00734504
72.20580566	0.00725246
72.21579529	0.00714542
72.22578561	0.00708926
72.23577663	0.00705413
72.24576834	0.00711130
72.25576074	0.00721841
72.26575384	0.00717842
72.27574764	0.00709570
72.28574213	0.00724527
72.29573731	0.00715640
72.30573319	0.00727403
72.31572976	0.00719919
72.32572703	0.00728183
72.33572499	0.00727168
72.34572365	0.00722187
72.35572300	0.00722577
72.36572304	0.00736109
72.37572378	0.00739267
72.38572522	0.00735690
72.39572734	0.00720841
72.40573017	0.00722476
72.41573368	0.00708875
72.42573790	0.00717905
72.43574280	0.00710084
72.44574840	0.00717054
72.45575470	0.00723503
72.46576169	0.00736045
72.47576937	0.00742139
72.48577775	0.00752384
72.49578682	0.00753961
72.50579659	0.00761051
72.51580705	0.00753371
72.52581821	0.00759791
72.53583006	0.00766292
72.54584261	0.00774033
72.55585585	0.00773372
72.56586978	0.00782762
72.57588441	0.00772580
72.58589973	0.00780361
72.59591575	0.00783200
72.60593246	0.00784656
72.61594987	0.00777566
72.62596797	0.00774768
72.63598677	0.00754312
72.64600626	0.00750430
72.65602644	0.00744165
72.66604732	0.00763976
72.67606890	0.00768945
72.68609117	0.00795721
72.69611413	0.00798470
72.70613778	0.00791148
72.71616214	0.00796070
72.72618718	0.00798820
72.73621292	0.00806200
72.74623936	0.00826971
72.75626649	0.00828414
72.76629431	0.00844978
72.77632283	0.00869785
72.78635204	0.00888591
72.79638195	0.00897916
72.80641255	0.00919489
72.81644385	0.00910056
72.82647584	0.00925159
72.83650853	0.00926895
72.84654191	0.00951723
72.85657598	0.00987110
72.86661075	0.01022945
72.87664621	0.01027327
72.88668237	0.01051382
72.89671922	0.01045408
72.90675677	0.01064539
72.91679501	0.01056734
72.92683395	0.01068093
72.93687358	0.01067775
72.94691390	0.01082552
72.95695492	0.01107787
72.96699663	0.01159043
72.97703904	0.01314101
72.98708214	0.02421225
72.99712594	0.07796659
73.00717043	0.20595514
73.01721562	0.36632733
73.02726150	0.47178496
73.03730807	0.45455134
73.04735534	0.32901125
73.05740331	0.18220936
73.06745196	0.06577083
73.07750132	0.01431359
73.08755136	0.00857026
73.09760211	0.00700100
73.10765354	0.00700100
73.11770567	0.00700100
73.12775850	0.00700100
73.13781202	0.00995919
73.14786623	0.01335570
73.15792114	0.01572561
73.16797674	0.01709109
73.17803304	0.01719314
73.18809003	0.01674079
73.19814772	0.01537860
73.20820610	0.01462981
73.21826518	0.01460817
73.22832495	0.01607964
73.23838541	0.01953313
73.24844657	0.03039933
73.25850842	0.05741220
73.26857097	0.09845093
73.27863421	0.13504874
73.28869815	0.15060570
73.29876278	0.14298641
73.30882811	0.12648445
73.31889413	0.10969196
73.32896084	0.08882965
73.33902825	0.06552025
73.34909636	0.04476699
73.35916515	0.03058355
73.36923465	0.02107704
73.37930483	0.01477773
73.38937571	0.01274151
73.39944729	0.01487358
73.40951956	0.02025639
73.41959253	0.02618689
73.42966619	0.03167387
73.43974054	0.03442565
73.44981559	0.03251842
73.45989133	0.02546248
73.46996777	0.01315038
73.48004490	0.00700100
73.49012273	0.00700100
73.50020125	0.00700100
73.51028046	0.00700100
73.52036037	0.00700100
73.53044098	0.00700100
73.54052228	0.00700100
73.55060427	0.00700100
73.56068696	0.00700100
73.57077034	0.00700100
73.58085442	0.00700100
73.59093919	0.00700100
73.60102465	0.00700100
73.61111081	0.01028472
73.62119767	0.01504806
73.63128522	0.01682068
73.64137346	0.01582433
73.65146240	0.01322276
73.66155203	0.01006943
73.67164236	0.00849305
73.68173338	0.00940923
73.69182509	0.01361033
73.70191750	0.01984776
73.71201061	0.02575213
73.72210441	0.02925642
73.73219890	0.03014106
73.74229409	0.02970490
73.75238997	0.02818396
73.76248655	0.02552449
73.77258382	0.02339969
73.78268179	0.02367481
73.79278045	0.02686739
73.80287980	0.02999732
73.81297985	0.03149069
73.82308060	0.03115708
73.83318204	0.02864491
73.84328417	0.02455296
73.85338700	0.01968300
73.86349052	0.01487958
73.87359474	0.01153897
73.88369965	0.01064566
73.89380525	0.01149573
73.90391155	0.01295634
73.91401855	0.01460718
73.92412623	0.01608835
73.93423462	0.01696973
73.94434370	0.01696001
73.95445347	0.01569643
73.96456393	0.01443996
73.97467510	0.01388091
73.98478695	0.01359776
73.99489950	0.01259357
74.00501275	0.01109988
74.01512669	0.01003018
74.02524132	0.00956025
74.03535665	0.00919001
74.04547267	0.00788208
74.05558939	0.00700100
74.06570680	0.00700100
74.07582490	0.00700100
74.08594371	0.00700100
74.09606320	0.00790553
74.10618339	0.00909993
74.11630427	0.01007258
74.12642585	0.01048878
74.13654812	0.01051843
74.14667109	0.01042256
74.15679475	0.01074172
74.16691911	0.01194385
74.17704416	0.01420190
74.18716991	0.01659137
74.19729635	0.01876072
74.20742348	0.02043099
74.21755131	0.02114424
74.22767983	0.02035988
74.23780905	0.01829257
74.24793896	0.01581307
74.25806957	0.01381513
74.26820087	0.01286577
74.27833286	0.01325716
74.28846555	0.01422778
74.29859894	0.01546958
74.30873302	0.01687965
74.31886779	0.01806591
74.32900326	0.01855476
74.33913942	0.01841493
74.34927628	0.01747412
74.35941383	0.01593110
74.36955208	0.01425726
74.37969102	0.01253277
74.38983065	0.01099564
74.39997098	0.00985444
74.41011200	0.00909287
74.42025372	0.00911682
74.43039613	0.00948380
74.44053924	0.01005829
74.45068304	0.01076868
74.46082754	0.01142638
74.47097273	0.01190791
74.48111862	0.01176137
74.49126519	0.01123926
74.50141247	0.01063882
74.51156044	0.00979486
74.52170910	0.00896717
74.53185846	0.00837589
74.54200851	0.00797234
74.55215926	0.00807780
74.56231070	0.00854807
74.57246283	0.00914023
74.58261566	0.00965569
74.59276919	0.01024337
74.60292341	0.01103940
74.61307832	0.01131804
74.62323393	0.01120607
74.63339023	0.01088107
74.64354722	0.01028386
74.65370492	0.00970333
74.66386330	0.00925912
74.67402238	0.00939758
74.68418216	0.01009981
74.69434263	0.01141809
74.70450379	0.01329708
74.71466565	0.01473296
74.72482820	0.01561849
74.73499145	0.01589042
74.74515539	0.01548751
74.75532002	0.01437252
74.76548535	0.01274870
74.77565138	0.01101053
74.78581810	0.00982840
74.79598551	0.00953495
74.80615362	0.00994604
74.81632242	0.01074002
74.82649192	0.01185729
74.83666211	0.01276704
74.84683300	0.01377180
74.85700458	0.01418737
74.86717685	0.01438300
74.87734982	0.01415648
74.88752349	0.01377656
74.89769785	0.01298547
74.90787290	0.01189570
74.91804865	0.01064216
74.92822509	0.00912495
74.93840223	0.00765127
74.94858006	0.00700100
74.95875858	0.00700100
74.96893780	0.00700100
74.97911772	0.00805189
74.98929833	0.01558258
74.99947963	0.03502551
75.00966163	0.06199101
75.01984432	0.08242250
75.03002771	0.08284991
75.04021179	0.06410823
75.05039656	0.04039664
75.06058203	0.02156056
75.07076820	0.01029282
75.08095506	0.00700100
75.09114261	0.00749521
75.10133086	0.00950301
75.11151980	0.01188089
75.12170944	0.01344740
75.13189977	0.01409290
75.14209080	0.01386153
75.15228252	0.01311705
75.16247493	0.01234206
75.17266804	0.01167205
75.18286185	0.01103295
75.19305634	0.01067137
75.20325154	0.01063572
75.21344742	0.01091969
75.22364401	0.01155196
75.23384128	0.01239054
75.24403925	0.01407362
75.25423792	0.01819467
75.26443728	0.02481063
75.27463733	0.03117878
75.28483808	0.03416396
75.29503952	0.03306141
75.30524166	0.03013513
75.31544449	0.02723123
75.32564802	0.02365818
75.33585224	0.01968475
75.34605716	0.01647038
75.35626277	0.01448871
75.36646907	0.01335626
75.37667607	0.01265960
75.38688376	0.01228927
75.39709215	0.01224385
75.40730123	0.01263585
75.41751101	0.01329965
75.42772148	0.01370772
75.43793265	0.01380533
75.44814451	0.01335749
75.45835706	0.01246002
75.46857031	0.01104904
75.47878426	0.00884602
75.48899889	0.00700100
75.49921423	0.00700100
75.50943025	0.00700100
75.51964698	0.00700100
75.52986439	0.00707155
75.54008250	0.00700100
75.55030131	0.00700100
75.56052081	0.00700100
75.57074100	0.00700100
75.58096189	0.00743569
75.59118347	0.00885320
75.60140575	0.01090080
75.61162872	0.01296508
75.62185239	0.01432135
75.63207675	0.01471063
75.64230181	0.01427125
75.65252756	0.01311207
75.66275400	0.01160132
75.67298114	0.01032372
75.68320897	0.00963227
75.69343750	0.00970151
75.70366672	0.01043868
75.71389664	0.01134717
75.72412725	0.01218973
75.73435856	0.01271612
75.74459056	0.01273940
75.75482325	0.01277548
75.76505664	0.01268603
75.77529072	0.01252599
75.78552550	0.01260765
75.79576097	0.01286285
75.80599714	0.01300412
75.81623400	0.01245731
75.82647156	0.01167613
75.83670981	0.01040628
75.84694875	0.00924383
75.85718839	0.00815504
75.86742873	0.00749064
75.87766976	0.00749786
75.88791148	0.00811614
75.89815390	0.00894133
75.90839701	0.00958565
75.91864081	0.00998889
75.92888531	0.01024157
75.93913051	0.01030626
75.94937640	0.01043525
75.95962298	0.01042547
75.96987026	0.01059270
75.98011823	0.01110560
75.99036690	0.01185449
76.00061626	0.01271203
76.01086632	0.01366112
76.02111707	0.01439008
76.03136852	0.01425356
76.04162066	0.01307191
76.05187349	0.01135437
76.06212702	0.00957194
76.07238124	0.00820983
76.08263616	0.00722960
76.09289177	0.00700100
76.10314808	0.00700100
76.11340508	0.00700100
76.12366278	0.00700100
76.13392117	0.00724666
76.14418025	0.00797205
76.15444003	0.00889273
76.16470051	0.00951822
76.17496167	0.01015876
76.18522354	0.01061986
76.19548609	0.01088116
76.20574935	0.01084768
76.21601329	0.01074704
76.22627793	0.01028428
76.23654327	0.00981947
76.24680930	0.00934307
76.25707602	0.00900867
76.26734344	0.00913103
76.27761155	0.00944624
76.28788036	0.00978507
76.29814986	0.01010843
76.30842006	0.01023424
76.31869095	0.01030146
76.32896253	0.01020978
76.33923481	0.01018890
76.34950779	0.00994423
76.35978146	0.00976588
76.37005582	0.00945428
76.38033088	0.00931621
76.39060663	0.00918201
76.40088308	0.00912207
76.41116022	0.00918665
76.42143805	0.00936840
76.43171658	0.00955403
76.44199581	0.00952399
76.45227573	0.00957006
76.46255634	0.00986351
76.47283765	0.00988902
76.48311965	0.00988157
76.49340235	0.00993251
76.50368574	0.01000013
76.51396983	0.00999574
76.52425461	0.01005481
76.53454008	0.00977271
76.54482625	0.00965275
76.55511311	0.00935233
76.56540067	0.00915791
76.57568892	0.00873359
76.58597787	0.00833246
76.59626751	0.00787071
76.60655785	0.00771494
76.61684888	0.00751565
76.62714061	0.00740939
76.63743303	0.00740449
76.64772614	0.00740892
76.65801995	0.00727239
76.66831445	0.00732372
76.67860965	0.00763099
76.68890554	0.00798892
76.69920213	0.00839344
76.70949941	0.00866775
76.71979738	0.00875041
76.73009605	0.00901822
76.74039542	0.00920362
76.75069548	0.00929707
76.76099623	0.00929346
76.77129768	0.00927358
76.78159982	0.00904355
76.79190266	0.00898075
76.80220619	0.00908456
76.81251041	0.00935114
76.82281533	0.00945618
76.83312095	0.00965929
76.84342726	0.00981174
76.85373426	0.00995239
76.86404196	0.01018336
76.87435035	0.01054048
76.88465944	0.01077471
76.89496922	0.01105899
76.90527970	0.01112192
76.91559087	0.01108679
76.92590273	0.01087668
76.93621529	0.01051114
76.94652855	0.01004225
76.95684249	0.00960998
76.96715714	0.00991257
76.97747247	0.01152294
76.98778851	0.01404396
76.99810523	0.01721032
77.00842265	0.02197580
77.01874077	0.02963273
77.02905958	0.03771852
77.03937908	0.04118762
77.04969928	0.03639255
77.06002017	0.02643879
77.07034176	0.01701950
77.08066404	0.01046745
77.09098702	0.00736814
77.10131069	0.00700100
77.11163506	0.00746797
77.12196012	0.00844460
77.13228587	0.00918238
77.14261232	0.00974722
77.15293946	0.01012713
77.16326730	0.01005578
77.17359583	0.00993724
77.18392506	0.00987525
77.19425498	0.00974246
77.20458560	0.00972930
77.21491691	0.00970882
77.22524891	0.01000979
77.23558161	0.01054432
77.24591501	0.01152726
77.25624909	0.01252078
77.26658388	0.01379668
77.27691935	0.01599788
77.28725553	0.01882001
77.29759239	0.02101632
77.30792995	0.02145563
77.31826821	0.02039023
77.32860716	0.01897570
77.33894680	0.01761245
77.34928714	0.01603190
77.35962817	0.01425524
77.36996990	0.01255425
77.38031232	0.01133911
77.39065544	0.01082627
77.40099925	0.01052076
77.41134376	0.01048054
77.42168896	0.01059779
77.43203485	0.01103243
77.44238144	0.01136025
77.45272872	0.01152125
77.46307670	0.01124035
77.47342537	0.01074216
77.48377474	0.00992252
77.49412480	0.00884735
77.50447555	0.00761146
77.51482701	0.00700100
77.52517915	0.00700100
77.53553199	0.00700100
77.54588552	0.00700100
77.55623975	0.00700100
77.56659467	0.00700100
77.57695029	0.00700100
77.58730660	0.00715099
77.59766361	0.00767799
77.60802131	0.00823389
77.61837970	0.00903168
77.62873879	0.00977414
77.63909858	0.01040694
77.64945905	0.01070099
77.65982023	0.01070574
77.67018209	0.01068404
77.68054466	0.01056305
77.69090791	0.01018694
77.70127186	0.01022913
77.71163651	0.01026439
77.72200185	0.01054908
77.73236788	0.01081729
77.74273461	0.01127065
77.75310203	0.01138139
77.76347015	0.01152917
77.77383896	0.01151072
77.78420847	0.01137387
77.79457867	0.01098596
77.80494957	0.01095490
77.81532116	0.01090736
77.82569344	0.01124515
77.83606642	0.01121755
77.84644009	0.01109473
77.85681446	0.01079206
77.86718952	0.01024444
77.87756528	0.00949744
77.88794173	0.00887332
77.89831888	0.00809194
77.90869672	0.00759579
77.91907525	0.00734235
77.92945448	0.00728766
77.93983440	0.00740206
77.95021502	0.00778132
77.96059634	0.00801306
77.97097834	0.00830748
77.98136104	0.00859130
77.99174444	0.00883201
78.00212853	0.00925867
78.01251332	0.00981552
78.02289880	0.01043627
78.03328497	0.01093942
78.04367184	0.01093619
78.05405940	0.01061108
78.06444766	0.01002700
78.07483661	0.00963782
78.08522626	0.00906227
78.09561660	0.00882121
78.10600763	0.00836447
78.11639936	0.00823897
78.12679179	0.00799057
78.13718491	0.00791389
78.14757872	0.00767830
78.15797323	0.00779429
78.16836843	0.00798800
78.17876432	0.00821140
78.18916092	0.00840674
78.19955820	0.00873227
78.20995618	0.00906168
78.22035486	0.00950745
78.23075422	0.00977990
78.24115429	0.00994247
78.25155505	0.00988939
78.26195650	0.00979643
78.27235865	0.00975148
78.28276149	0.00968132
78.29316502	0.00948154
78.30356925	0.00921016
78.31397418	0.00913042
78.32437980	0.00900349
78.33478611	0.00891297
78.34519312	0.00886070
78.35560082	0.00875229
78.36600922	0.00871954
78.37641831	0.00858346
78.38682810	0.00846771
78.39723858	0.00815909
78.40764975	0.00790011
78.41806162	0.00763850
78.42847419	0.00746783
78.43888745	0.00737405
78.44930140	0.00735665
78.45971605	0.00742440
78.47013139	0.00761219
78.48054742	0.00770964
78.49096416	0.00798695
78.50138158	0.00815602
78.51179970	0.00840240
78.52221851	0.00838755
78.53263802	0.00840932
78.54305823	0.00844818
78.55347912	0.00862458
78.56390072	0.00860647
78.57432300	0.00858634
78.58474599	0.00865897
78.59516966	0.00872631
78.60559403	0.00864799
78.61601910	0.00854769
78.62644485	0.00851331
78.63687131	0.00857577
78.64729846	0.00854301
78.65772630	0.00844435
78.66815484	0.00821139
78.67858407	0.00802158
78.68901399	0.00782769
78.69944461	0.00783808
78.70987593	0.00774876
78.72030794	0.00769830
78.73074064	0.00775853
78.74117404	0.00786656
78.75160813	0.00776749
78.76204292	0.00790421
78.77247840	0.00808202
78.78291458	0.00807898
78.79335145	0.00804297
78.80378901	0.00792152
78.81422727	0.00765927
78.82466623	0.00749040
78.83510588	0.00728391
78.84554622	0.00718035
78.85598726	0.00704869
78.86642899	0.00702514
78.87687142	0.00714346
78.88731454	0.00755433
78.89775835	0.00786634
78.90820286	0.00830490
78.91864807	0.00859696
78.92909397	0.00882616
78.93954056	0.00882831
78.94998785	0.00895313
78.96043583	0.00894124
78.97088451	0.00899079
78.98133388	0.00889875
78.99178394	0.00888869
79.00223470	0.00876104
79.01268616	0.00856157
79.02313831	0.00838366
79.03359115	0.00796121
79.04404469	0.00747528
79.05449892	0.00730083
79.06495385	0.00713372
79.07540947	0.00718500
79.08586579	0.00715004
79.09632280	0.00722033
79.10678050	0.00727150
79.11723890	0.00743315
79.12769800	0.00748208
79.13815779	0.00766834
79.14861827	0.00805317
79.15907945	0.00836273
79.16954132	0.00848877
79.18000388	0.00856557
79.19046715	0.00857890
79.20093110	0.00846589
79.21139575	0.00843222
79.22186109	0.00825511
79.23232713	0.00813538
79.24279387	0.00800548
79.25326129	0.00796225
79.26372942	0.00794954
79.27419823	0.00790468
79.28466774	0.00764782
79.29513795	0.00736574
79.30560885	0.00719312
79.31608044	0.00707949
79.32655273	0.00728791
79.33702572	0.00752848
79.34749940	0.00767769
79.35797377	0.00777035
79.36844883	0.00775334
79.37892460	0.00784945
79.38940105	0.00796449
79.39987820	0.00805226
79.41035605	0.00820473
79.42083459	0.00846665
79.43131382	0.00860122
79.44179375	0.00861860
79.45227437	0.00864147
79.46275569	0.00871114
79.47323770	0.00866178
79.48372041	0.00847124
79.49420381	0.00854232
79.50468790	0.00846693
79.51517269	0.00849143
79.52565818	0.00838816
79.53614436	0.00824339
79.54663123	0.00806688
79.55711880	0.00794489
79.56760706	0.00766584
79.57809601	0.00744783
79.58858567	0.00728108
79.59907601	0.00700936
79.60956705	0.00700100
79.62005878	0.00700100
79.63055121	0.00703879
79.64104434	0.00711702
79.65153815	0.00725827
79.66203267	0.00738691
79.67252787	0.00746062
79.68302378	0.00768427
79.69352037	0.00787658
79.70401766	0.00803432
79.71451565	0.00814118
79.72501433	0.00810889
79.73551370	0.00804853
79.74601377	0.00792753
79.75651453	0.00770522
79.76701599	0.00766356
79.77751814	0.00759547
79.78802098	0.00772044
79.79852452	0.00764075
79.80902876	0.00762900
79.81953369	0.00764493
79.83003931	0.00780144
79.84054563	0.00801085
79.85105264	0.00830408
79.86156035	0.00832306
79.87206875	0.00821590
79.88257785	0.00802980
79.89308764	0.00799730
79.90359813	0.00795178
79.91410931	0.00787148
79.92462118	0.00775292
79.93513375	0.00794931
79.94564701	0.00791010
79.95616097	0.00786479
79.96667562	0.00773728
79.97719097	0.00768872
79.98770701	0.00749285
79.99822374	0.00739851
80.00874117	0.00724394
80.01925930	0.00717055
80.02977812	0.00705322
80.04029763	0.00700100
80.05081784	0.00713821
80.06133874	0.00739352
80.07186034	0.00744579
80.08238263	0.00781950
80.09290562	0.00803493
80.10342930	0.00822045
80.11395367	0.00819886
80.12447874	0.00817321
80.13500450	0.00792904
80.14553096	0.00783095
80.15605812	0.00769380
80.16658596	0.00760466
80.17711450	0.00747118
80.18764374	0.00724838
80.19817367	0.00709230
80.20870430	0.00721486
80.21923562	0.00701598
80.22976763	0.00700100
80.24030034	0.00711029
80.25083374	0.00730038
80.26136784	0.00758244
80.27190263	0.00776256
80.28243812	0.00766477
80.29297430	0.00777084
80.30351117	0.00778372
80.31404874	0.00793375
80.32458701	0.00805691
80.33512597	0.00821384
80.34566562	0.00826863
80.35620597	0.00834093
80.36674701	0.00831557
80.37728875	0.00830547
80.38783118	0.00817411
80.39837430	0.00816381
80.40891812	0.00807680
80.41946264	0.00800790
80.43000785	0.00785905
80.44055375	0.00777509
80.45110035	0.00763458
80.46164764	0.00742042
80.47219563	0.00713872
80.48274431	0.00700100
80.49329369	0.00700100
80.50384376	0.00700100
80.51439452	0.00700100
80.52494598	0.00701424
80.53549813	0.00708992
80.54605098	0.00722835
80.55660453	0.00723230
80.56715876	0.00710909
80.57771369	0.00721496
80.58826932	0.00724942
80.59882564	0.00734207
80.60938266	0.00755537
80.61994037	0.00768404
80.63049877	0.00779642
80.64105787	0.00787361
80.65161766	0.00782832
80.66217815	0.00790347
80.67273933	0.00786856
80.68330121	0.00782897
80.69386378	0.00790433
80.70442704	0.00794794
80.71499100	0.00808210
80.72555566	0.00787812
80.73612101	0.00758422
80.74668705	0.00741483
80.75725379	0.00725886
80.76782122	0.00723330
80.77838935	0.00724010
80.78895817	0.00724649
80.79952769	0.00735888
80.81009790	0.00735611
80.82066880	0.00745792
80.83124040	0.00753551
80.84181269	0.00767434
80.85238568	0.00774523
80.86295936	0.00770401
80.87353374	0.00754438
80.88410881	0.00763073
80.89468458	0.00748391
80.90526104	0.00727179
80.91583819	0.00725397
80.92641604	0.00734378
80.93699459	0.00724153
80.94757383	0.00729328
80.95815376	0.00725938
80.96873439	0.00734532
80.97931571	0.00727908
80.98989773	0.00714834
81.00048044	0.00712244
81.01106384	0.00753824
81.02164794	0.00826652
81.03223274	0.00935432
81.04281822	0.01024578
81.05340441	0.01060196
81.06399129	0.00987050
81.07457886	0.00896955
81.08516712	0.00786171
81.09575609	0.00724011
81.10634574	0.00705308
81.11693609	0.00708692
81.12752714	0.00707606
81.13811887	0.00723705
81.14871131	0.00731504
81.15930444	0.00750452
81.16989826	0.00749360
81.18049278	0.00755897
81.19108799	0.00749699
81.20168389	0.00745128
81.21228049	0.00739642
81.22287779	0.00745955
81.23347578	0.00726960
81.24407446	0.00738645
81.25467384	0.00739180
81.26527391	0.00742706
81.27587468	0.00762021
81.28647614	0.00794478
81.29707830	0.00816518
81.30768115	0.00842526
81.31828469	0.00848901
81.32888893	0.00849742
81.33949387	0.00817501
81.35009950	0.00816348
81.36070582	0.00789052
81.37131284	0.00754187
81.38192055	0.00729332
81.39252895	0.00713002
81.40313806	0.00700100
81.41374785	0.00700100
81.42435834	0.00703288
81.43496952	0.00719137
81.44558140	0.00717631
81.45619398	0.00710123
81.46680724	0.00702596
81.47742121	0.00704330
81.48803586	0.00717257
81.49865122	0.00714966
81.50926726	0.00714221
81.51988400	0.00710791
81.53050144	0.00705366
81.54111956	0.00706161
81.55173839	0.00712916
81.56235791	0.00723721
81.57297812	0.00735136
81.58359903	0.00740325
81.59422063	0.00755911
81.60484292	0.00790213
81.61546591	0.00791374
81.62608960	0.00776666
81.63671398	0.00767084
81.64733905	0.00746029
81.65796482	0.00723588
81.66859128	0.00733111
81.67921844	0.00717569
81.68984629	0.00736166
81.70047484	0.00731630
81.71110408	0.00730166
81.72173402	0.00719221
81.73236464	0.00709091
81.74299597	0.00702530
81.75362799	0.00723908
81.76426070	0.00724738
81.77489411	0.00742637
81.78552821	0.00750322
81.79616301	0.00764010
81.80679850	0.00743355
81.81743468	0.00747907
81.82807156	0.00737364
81.83870914	0.00734287
81.84934741	0.00741098
81.85998637	0.00734969
81.87062603	0.00732991
81.88126638	0.00742793
81.89190743	0.00733551
81.90254917	0.00738267
81.91319161	0.00729636
81.92383474	0.00736040
81.93447856	0.00720715
81.94512308	0.00721890
81.95576829	0.00718671
81.96641420	0.00736428
81.97706080	0.00736077
81.98770810	0.00748991
81.99835609	0.00758406
82.00900478	0.00761718
82.01965416	0.00749160
82.03030423	0.00759938
82.04095500	0.00764532
82.05160647	0.00768454
82.06225863	0.00743689
82.07291148	0.00741609
82.08356503	0.00730740
82.09421927	0.00737429
82.10487421	0.00725034
82.11552984	0.00737948
82.12618616	0.00744434
82.13684318	0.00759138
82.14750090	0.00757364
82.15815930	0.00756057
82.16881841	0.00742095
82.17947821	0.00739161
82.19013870	0.00732464
82.20079988	0.00745602
82.21146177	0.00743258
82.22212434	0.00755358
82.23278761	0.00769982
82.24345158	0.00774758
82.25411624	0.00774245
82.26478159	0.00772999
82.27544764	0.00752832
82.28611438	0.00753804
82.29678182	0.00727635
82.30744995	0.00718353
82.31811877	0.00709560
82.32878829	0.00700100
82.33945851	0.00700100
82.35012942	0.00700100
82.36080102	0.00702748
82.37147332	0.00721758
82.38214631	0.00720830
82.39282000	0.00741794
82.40349438	0.00730286
82.41416946	0.00739673
82.42484523	0.00749060
82.43552169	0.00753686
82.44619885	0.00749035
82.45687671	0.00747903
82.46755526	0.00750332
82.47823450	0.00749709
82.48891444	0.00748882
82.49959507	0.00747079
82.51027640	0.00749244
82.52095842	0.00751814
82.53164113	0.00753490
82.54232454	0.00754108
82.55300865	0.00760708
82.56369345	0.00744175
82.57437894	0.00719382
82.58506513	0.00715402
82.59575201	0.00707109
82.60643959	0.00703363
82.61712786	0.00700100
82.62781682	0.00705558
82.63850648	0.00715793
82.64919684	0.00726272
82.65988789	0.00723485
82.67057963	0.00719804
82.68127207	0.00722714
82.69196520	0.00732033
82.70265903	0.00731424
82.71335355	0.00724610
82.72404877	0.00720502
82.73474468	0.00727786
82.74544128	0.00743005
82.75613858	0.00758713
82.76683658	0.00761013
82.77753526	0.00760404
82.78823465	0.00758390
82.79893472	0.00746796
82.80963550	0.00738923
82.82033696	0.00737988
82.83103912	0.00728427
82.84174198	0.00723403
82.85244553	0.00738663
82.86314977	0.00744971
82.87385471	0.00740659
82.88456034	0.00745339
82.89526667	0.00746745
82.90597369	0.00752341
82.91668141	0.00755719
82.92738982	0.00750919
82.93809893	0.00735437
82.94880873	0.00747035
82.95951922	0.00748989
82.97023041	0.00753914
82.98094229	0.00744801
82.99165487	0.00750112
83.00236814	0.00744498
83.01308211	0.00761711
83.02379677	0.00755446
83.03451213	0.00762852
83.04522818	0.00749812
83.05594492	0.00759477
83.06666236	0.00755390
83.07738050	0.00752197
83.08809933	0.00751852
83.09881885	0.00748171
83.10953907	0.00741132
83.12025998	0.00744348
83.13098158	0.00753219
83.14170388	0.00757900
83.15242688	0.00757026
83.16315057	0.00759530
83.17387495	0.00761464
83.18460003	0.00750784
83.19532580	0.00747184
83.20605227	0.00747572
83.21677943	0.00728001
83.22750729	0.00717707
83.23823584	0.00700100
83.24896509	0.00700100
83.25969503	0.00704346
83.27042566	0.00706515
83.28115699	0.00700100
83.29188901	0.00713296
83.30262173	0.00723968
83.31335514	0.00718445
83.32408925	0.00716095
83.33482405	0.00715659
83.34555955	0.00710502
83.35629574	0.00728090
83.36703262	0.00731601
83.37777020	0.00749027
83.38850847	0.00756443
83.39924744	0.00755355
83.40998710	0.00771520
83.42072746	0.00808640
83.43146851	0.00813289
83.44221026	0.00817675
83.45295270	0.00807248
83.46369583	0.00791430
83.47443966	0.00777525
83.48518419	0.00758004
83.49592941	0.00747192
83.50667532	0.00725434
83.51742193	0.00718445
83.52816923	0.00723420
83.53891722	0.00719383
83.54966592	0.00720267
83.56041530	0.00720645
83.57116538	0.00708937
83.58191615	0.00700100
83.59266762	0.00700100
83.60341979	0.00700100
83.61417264	0.00702825
83.62492620	0.00710397
83.63568044	0.00701692
83.64643538	0.00715283
83.65719102	0.00719719
83.66794735	0.00731723
83.67870437	0.00744134
83.68946209	0.00759230
83.70022051	0.00756178
83.71097961	0.00745070
83.72173942	0.00747878
83.73249991	0.00754022
83.74326110	0.00759597
83.75402299	0.00743117
83.76478557	0.00742548
83.77554884	0.00739518
83.78631281	0.00748388
83.79707748	0.00730464
83.80784284	0.00742651
83.81860889	0.00745561
83.82937564	0.00752763
83.84014308	0.00749630
83.85091121	0.00734860
83.86168004	0.00720008
83.87244957	0.00718909
83.88321979	0.00716407
83.89399070	0.00731138
83.90476231	0.00718545
83.91553461	0.00726561
83.92630761	0.00721983
83.93708130	0.00730467
83.94785569	0.00755329
83.95863077	0.00761595
83.96940655	0.00765258
83.98018302	0.00757689
83.99096018	0.00748636
84.00173804	0.00730997
84.01251659	0.00720317
84.02329584	0.00717449
84.03407578	0.00717550
84.04485642	0.00716818
84.05563775	0.00721986
84.06641978	0.00730287
84.07720250	0.00720013
84.08798591	0.00744468
84.09877002	0.00743918
84.10955482	0.00747804
84.12034032	0.00738710
84.13112651	0.00728559
84.14191340	0.00706973
84.15270098	0.00710237
84.16348926	0.00707255
84.17427823	0.00713400
84.18506789	0.00718181
84.19585825	0.00723857
84.20664931	0.00721253
84.21744105	0.00731629
84.22823350	0.00723614
84.23902663	0.00726075
84.24982047	0.00704672
84.26061499	0.00700100
84.27141021	0.00705133
84.28220613	0.00712068
84.29300274	0.00733935
84.30380004	0.00763169
84.31459804	0.00764082
84.32539673	0.00770101
84.33619612	0.00774839
84.34699620	0.00766190
84.35779698	0.00763439
84.36859845	0.00767323
84.37940062	0.00747931
84.39020348	0.00743615
84.40100703	0.00729514
84.41181128	0.00731239
84.42261622	0.00726110
84.43342186	0.00731560
84.44422819	0.00731496
84.45503522	0.00725512
84.46584294	0.00716700
84.47665136	0.00701560
84.48746047	0.00700230
84.49827027	0.00714426
84.50908077	0.00700100
84.51989196	0.00700100
84.53070385	0.00700100
84.54151643	0.00712516
84.55232971	0.00722066
84.56314368	0.00734505
84.57395835	0.00740313
84.58477371	0.00758876
84.59558976	0.00754713
84.60640651	0.00745180
84.61722396	0.00747854
84.62804210	0.00746825
84.63886093	0.00747789
84.64968046	0.00756322
84.66050068	0.00756535
84.67132159	0.00745944
84.68214321	0.00745463
84.69296551	0.00743315
84.70378851	0.00735878
84.71461220	0.00729030
84.72543659	0.00731540
84.73626168	0.00727378
84.74708745	0.00720633
84.75791393	0.00728759
84.76874109	0.00722277
84.77956895	0.00725948
84.79039751	0.00728479
84.80122676	0.00740186
84.81205670	0.00739869
84.82288734	0.00729929
84.83371868	0.00721474
84.84455070	0.00721827
84.85538343	0.00725254
84.86621684	0.00746381
84.87705096	0.00756684
84.88788576	0.00758767
84.89872126	0.00763252
84.90955746	0.00755672
84.92039435	0.00740158
84.93123193	0.00738131
84.94207021	0.00726462
84.95290918	0.00727243
84.96374885	0.00733641
84.97458921	0.00727423
84.98543026	0.00726658
84.99627202	0.00733462
85.00711446	0.00738232
85.01795760	0.00732177
85.02880143	0.00731575
85.03964596	0.00741940
85.05049119	0.00735519
85.06133710	0.00735527
85.07218372	0.00710064
85.08303102	0.00706105
85.09387902	0.00704486
85.10472772	0.00711456
85.11557711	0.00707502
85.12642719	0.00714162
85.13727797	0.00714391
85.14812944	0.00727887
85.15898161	0.00720345
85.16983447	0.00733148
85.18068803	0.00725769
85.19154228	0.00730089
85.20239723	0.00751172
85.21325287	0.00753356
85.22410920	0.00738816
85.23496623	0.00740023
85.24582396	0.00739540
85.25668237	0.00744308
85.26754149	0.00741385
85.27840129	0.00744483
85.28926179	0.00756757
85.30012299	0.00772186
85.31098488	0.00766617
85.32184747	0.00772890
85.33271074	0.00757719
85.34357472	0.00741387
85.35443939	0.00718343
85.36530475	0.00715563
85.37617081	0.00721815
85.38703756	0.00723306
85.39790501	0.00720546
85.40877315	0.00724459
85.41964198	0.00718178
85.43051151	0.00733463
85.44138173	0.00729137
85.45225265	0.00725867
85.46312427	0.00713402
85.47399657	0.00721038
85.48486958	0.00713434
85.49574327	0.00707948
85.50661766	0.00701198
85.51749275	0.00724936
85.52836853	0.00738239
85.53924500	0.00757034
85.55012217	0.00751007
85.56100004	0.00748481
85.57187859	0.00739850
85.58275785	0.00745441
85.59363779	0.00745011
85.60451843	0.00747977
85.61539977	0.00730069
85.62628180	0.00731774
85.63716453	0.00729491
85.64804794	0.00741613
85.65893206	0.00743217
85.66981687	0.00749052
85.68070237	0.00737614
85.69158857	0.00733785
85.70247546	0.00725643
85.71336304	0.00728162
85.72425132	0.00731902
85.73514030	0.00728073
85.74602997	0.00721233
85.75692033	0.00719846
85.76781139	0.00702243
85.77870314	0.00700126
85.78959559	0.00713777
85.80048873	0.00733084
85.81138257	0.00738149
85.82227710	0.00758758
85.83317233	0.00750965
85.84406825	0.00752694
85.85496486	0.00746366
85.86586217	0.00770231
85.87676017	0.00757881
85.88765887	0.00750982
85.89855826	0.00731471
85.90945835	0.00734339
85.92035913	0.00735661
85.93126060	0.00739018
85.94216277	0.00742456
85.95306564	0.00747765
85.96396920	0.00743390
85.97487345	0.00737632
85.98577840	0.00728700
85.99668404	0.00739543
86.00759038	0.00750306
86.01849741	0.00744222
86.02940514	0.00751770
86.04031356	0.00738361
86.05122267	0.00736855
86.06213248	0.00729652
86.07304298	0.00722511
86.08395418	0.00726030
86.09486608	0.00725236
86.10577866	0.00737056
86.11669194	0.00751725
86.12760592	0.00772495
86.13852059	0.00772515
86.14943596	0.00770175
86.16035202	0.00750501
86.17126877	0.00745374
86.18218622	0.00734997
86.19310436	0.00735750
86.20402320	0.00732513
86.21494273	0.00745473
86.22586296	0.00752797
86.23678388	0.00763335
86.24770549	0.00759611
86.25862780	0.00756132
86.26955081	0.00745247
86.28047451	0.00744696
86.29139890	0.00735602
86.30232399	0.00719752
86.31324977	0.00703659
86.32417625	0.00700100
86.33510342	0.00700100
86.34603128	0.00700100
86.35695984	0.00709765
86.36788910	0.00720433
86.37881905	0.00714968
86.38974969	0.00729319
86.40068103	0.00721779
86.41161306	0.00730413
86.42254579	0.00727491
86.43347921	0.00739502
86.44441333	0.00730558
86.45534814	0.00738989
86.46628364	0.00738630
86.47721984	0.00739309
86.48815674	0.00745278
86.49909432	0.00757717
86.51003261	0.00761509
86.52097158	0.00754925
86.53191126	0.00759876
86.54285162	0.00760555
86.55379268	0.00751876
86.56473444	0.00757926
86.57567689	0.00736714
86.58662003	0.00732510
86.59756387	0.00720738
86.60850840	0.00715070
86.61945363	0.00708670
86.63039955	0.00711388
86.64134617	0.00700984
86.65229348	0.00710895
86.66324149	0.00715333
86.67419019	0.00722762
86.68513958	0.00725347
86.69608967	0.00731881
86.70704045	0.00721407
86.71799193	0.00724399
86.72894410	0.00715674
86.73989697	0.00719094
86.75085053	0.00717612
86.76180479	0.00743798
86.77275974	0.00758490
86.78371538	0.00786447
86.79467172	0.00795279
86.80562876	0.00782872
86.81658648	0.00760982
86.82754491	0.00743773
86.83850402	0.00717084
86.84946384	0.00717086
86.86042434	0.00717373
86.87138554	0.00733896
86.88234744	0.00734916
86.89331003	0.00747247
86.90427331	0.00752987
86.91523729	0.00735209
86.92620196	0.00731671
86.93716733	0.00723495
86.94813339	0.00721564
86.95910015	0.00719085
86.97006760	0.00710401
86.98103575	0.00713823
86.99200458	0.00719850
87.00297412	0.00731635
87.01394435	0.00717459
87.02491527	0.00727290
87.03588689	0.00718161
87.04685920	0.00719997
87.05783221	0.00702932
87.06880591	0.00739017
87.07978030	0.00726438
87.09075539	0.00737947
87.10173118	0.00744491
87.11270766	0.00758706
87.12368483	0.00755526
87.13466270	0.00754258
87.14564126	0.00727111
87.15662052	0.00716769
87.16760047	0.00716335
87.17858112	0.00746236
87.18956246	0.00750441
87.20054449	0.00769742
87.21152722	0.00766989
87.22251065	0.00758783
87.23349476	0.00753731
87.24447958	0.00736798
87.25546508	0.00726334
87.26645129	0.00710662
87.27743818	0.00711001
87.28842577	0.00727373
87.29941406	0.00729013
87.31040304	0.00749942
87.32139271	0.00746212
87.33238308	0.00728404
87.34337414	0.00712305
87.35436590	0.00702472
87.36535835	0.00700100
87.37635150	0.00700100
87.38734534	0.00700100
87.39833988	0.00718072
87.40933511	0.00729119
87.42033103	0.00746005
87.43132765	0.00751783
87.44232496	0.00769035
87.45332297	0.00766838
87.46432167	0.00773348
87.47532107	0.00748527
87.48632116	0.00749666
87.49732195	0.00731173
87.50832343	0.00742790
87.51932560	0.00724784
87.53032847	0.00741345
87.54133203	0.00724682
87.55233629	0.00723706
87.56334124	0.00738109
87.57434689	0.00741405
87.58535323	0.00749563
87.59636027	0.00753042
87.60736800	0.00732086
87.61837642	0.00716950
87.62938554	0.00704804
87.64039536	0.00710446
87.65140587	0.00704534
87.66241707	0.00700100
87.67342897	0.00700100
87.68444156	0.00716910
87.69545485	0.00733424
87.70646883	0.00748047
87.71748350	0.00759984
87.72849887	0.00774281
87.73951494	0.00769291
87.75053169	0.00772033
87.76154915	0.00772576
87.77256729	0.00769010
87.78358614	0.00761518
87.79460567	0.00758135
87.80562590	0.00739901
87.81664683	0.00738735
87.82766845	0.00740153
87.83869076	0.00754898
87.84971377	0.00744049
87.86073748	0.00733118
87.87176188	0.00726175
87.88278697	0.00717198
87.89381275	0.00714465
87.90483924	0.00706057
87.91586641	0.00711952
87.92689428	0.00707164
87.93792285	0.00711451
87.94895211	0.00728739
87.95998206	0.00725823
87.97101271	0.00730355
87.98204405	0.00725282
87.99307609	0.00721248
88.00410882	0.00725596
88.01514225	0.00727909
88.02617637	0.00726073
88.03721118	0.00726392
88.04824669	0.00737393
88.05928290	0.00749573
88.07031979	0.00750767
88.08135739	0.00754404
88.09239567	0.00748986
88.10343466	0.00743162
88.11447433	0.00730582
88.12551470	0.00717433
88.13655577	0.00703064
88.14759753	0.00700100
88.15863998	0.00703565
88.16968313	0.00724505
88.18072698	0.00732647
88.19177151	0.00733220
88.20281675	0.00737782
88.21386267	0.00733289
88.22490929	0.00735756
88.23595661	0.00729799
88.24700462	0.00728033
88.25805332	0.00746835
88.26910272	0.00744723
88.28015282	0.00731138
88.29120360	0.00706077
88.30225509	0.00700100
88.31330726	0.00700100
88.32436014	0.00713714
88.33541370	0.00717894
88.34646796	0.00723823
88.35752292	0.00724726
88.36857857	0.00722252
88.37963491	0.00733654
88.39069195	0.00743062
88.40174968	0.00725024
88.41280811	0.00727901
88.42386723	0.00723861
88.43492705	0.00735527
88.44598756	0.00733929
88.45704876	0.00737335
88.46811066	0.00725258
88.47917326	0.00734544
88.49023655	0.00747878
88.50130053	0.00747012
88.51236521	0.00736827
88.52343058	0.00740945
88.53449664	0.00728950
88.54556341	0.00727921
88.55663086	0.00718836
88.56769901	0.00708407
88.57876786	0.00702678
88.58983739	0.00704463
88.60090763	0.00706862
88.61197856	0.00720228
88.62305018	0.00728140
88.63412249	0.00742116
88.64519551	0.00746447
88.65626921	0.00747992
88.66734361	0.00736801
88.67841871	0.00720279
88.68949450	0.00705527
88.70057098	0.00723831
88.71164816	0.00736356
88.72272603	0.00760519
88.73380460	0.00755791
88.74488386	0.00759283
88.75596382	0.00754861
88.76704447	0.00739697
88.77812581	0.00726465
88.78920785	0.00725400
88.80029058	0.00716929
88.81137401	0.00733117
88.82245814	0.00728918
88.83354295	0.00735278
88.84462847	0.00712546
88.85571467	0.00723037
88.86680157	0.00722338
88.87788917	0.00714436
88.88897746	0.00714592
88.90006644	0.00724249
88.91115612	0.00724303
88.92224649	0.00738639
88.93333756	0.00745528
88.94442932	0.00732541
88.95552178	0.00706329
88.96661493	0.00700100
88.97770878	0.00700100
88.98880332	0.00705777
88.99989855	0.00730624
89.01099448	0.00744689
89.02209110	0.00752936
89.03318842	0.00770318
89.04428644	0.00773375
89.05538514	0.00772650
89.06648454	0.00759595
89.07758464	0.00759052
89.08868543	0.00742192
89.09978691	0.00739412
89.11088909	0.00723406
89.12199197	0.00713241
89.13309554	0.00701163
89.14419980	0.00713795
89.15530476	0.00717129
89.16641041	0.00735031
89.17751675	0.00753074
89.18862379	0.00760498
89.19973153	0.00759662
89.21083996	0.00767106
89.22194908	0.00754002
89.23305890	0.00746839
89.24416942	0.00744496
89.25528062	0.00738146
89.26639252	0.00741156
89.27750512	0.00744246
89.28861841	0.00732891
89.29973240	0.00732890
89.31084708	0.00727496
89.32196245	0.00721736
89.33307852	0.00718133
89.34419528	0.00723298
89.35531274	0.00734770
89.36643089	0.00760322
89.37754974	0.00771672
89.38866928	0.00762657
89.39978952	0.00738384
89.41091045	0.00719929
89.42203207	0.00711402
89.43315439	0.00702074
89.44427741	0.00710629
89.45540111	0.00738964
89.46652552	0.00746345
89.47765061	0.00757590
89.48877640	0.00771440
89.49990289	0.00773632
89.51103007	0.00763373
89.52215795	0.00742006
89.53328652	0.00733354
89.54441578	0.00735708
89.55554574	0.00729356
89.56667639	0.00740011
89.57780774	0.00719662
89.58893978	0.00711070
89.60007252	0.00726211
89.61120595	0.00747007
89.62234007	0.00756085
89.63347489	0.00763108
89.64461041	0.00756866
89.65574662	0.00758681
89.66688352	0.00743893
89.67802112	0.00731426
89.68915941	0.00725143
89.70029839	0.00735482
89.71143808	0.00726798
89.72257845	0.00736467
89.73371952	0.00730896
89.74486129	0.00730208
89.75600374	0.00727404
89.76714690	0.00738170
89.77829075	0.00750971
89.78943529	0.00758319
89.80058053	0.00750652
89.81172646	0.00753221
89.82287308	0.00735483
89.83402040	0.00723890
89.84516842	0.00728650
89.85631713	0.00723867
89.86746653	0.00715377
89.87861663	0.00734851
89.88976742	0.00748670
89.90091891	0.00761492
89.91207109	0.00767763
89.92322397	0.00759304
89.93437754	0.00757742
89.94553180	0.00759578
89.95668676	0.00757527
89.96784242	0.00753809
89.97899876	0.00751311
89.99015581	0.00778110
90.00131354	0.00773049
90.01247198	0.00797894
90.02363110	0.00804389
90.03479092	0.00802237
90.04595144	0.00796952
90.05711265	0.00795004
90.06827455	0.00778813
90.07943715	0.00755869
90.09060045	0.00739720
90.10176443	0.00754545
90.11292912	0.00758833
90.12409449	0.00772541
90.13526056	0.00770542
90.14642733	0.00764312
90.15759479	0.00754541
90.16876294	0.00778764
90.17993179	0.00774096
90.19110134	0.00785623
90.20227157	0.00783071
90.21344251	0.00791017
90.22461413	0.00789930
90.23578646	0.00799809
90.24695947	0.00806738
90.25813318	0.00805916
90.26930759	0.00802306
90.28048269	0.00815664
90.29165848	0.00826174
90.30283497	0.00831454
90.31401215	0.00834783
90.32519003	0.00857377
90.33636860	0.00866056
90.34754787	0.00867980
90.35872783	0.00847362
90.36990848	0.00830548
90.38108983	0.00812086
90.39227188	0.00808781
90.40345461	0.00788835
90.41463805	0.00800762
90.42582218	0.00811318
90.43700700	0.00839507
90.44819251	0.00851256
90.45937872	0.00877471
90.47056563	0.00874512
90.48175323	0.00875540
90.49294152	0.00857770
90.50413051	0.00872144
90.51532020	0.00866560
90.52651057	0.00879998
90.53770165	0.00885340
90.54889341	0.00905106
90.56008588	0.00908291
90.57127903	0.00924456
90.58247288	0.00916775
90.59366743	0.00906411
90.60486267	0.00905242
90.61605860	0.00921895
90.62725523	0.00915680
90.63845255	0.00917522
90.64965057	0.00939608
90.66084928	0.00951255
90.67204868	0.00954603
90.68324879	0.00963016
90.69444958	0.00953994
90.70565107	0.00961045
90.71685325	0.00965410
90.72805613	0.00979132
90.73925970	0.00988217
90.75046397	0.01007637
90.76166893	0.01011840
90.77287459	0.01021494
90.78408094	0.01010885
90.79528799	0.00998159
90.80649573	0.01005494
90.81770416	0.01026664
90.82891329	0.01026858
90.84012311	0.01037327
90.85133363	0.01044967
90.86254484	0.01058690
90.87375675	0.01079656
90.88496935	0.01091101
90.89618265	0.01108161
90.90739664	0.01125791
90.91861132	0.01116810
90.92982670	0.01107137
90.94104277	0.01104563
90.95225954	0.01099549
90.96347700	0.01106884
90.97469516	0.01148155
90.98591401	0.01258965
90.99713356	0.01729557
91.00835380	0.02974969
91.01957473	0.05139734
91.03079636	0.07821671
91.04201869	0.09658637
91.05324170	0.09015378
91.06446542	0.06467253
91.07568982	0.03783669
91.08691493	0.01738677
91.09814072	0.00736816
91.10936721	0.00700100
91.12059440	0.00700100
91.13182228	0.00700100
91.14305085	0.00875226
91.15428012	0.01087514
91.16551008	0.01242592
91.17674074	0.01313644
91.18797209	0.01346652
91.19920414	0.01335510
91.21043688	0.01294096
91.22167032	0.01251440
91.23290445	0.01214380
91.24413927	0.01217033
91.25537479	0.01242268
91.26661100	0.01305102
91.27784791	0.01416803
91.28908551	0.01685854
91.30032381	0.02165883
91.31156280	0.02821327
91.32280249	0.03483343
91.33404287	0.03740492
91.34528394	0.03534995
91.35652571	0.03183582
91.36776817	0.02858781
91.37901133	0.02473352
91.39025518	0.02043083
91.40149973	0.01666116
91.41274497	0.01422208
91.42399091	0.01281713
91.43523754	0.01197451
91.44648486	0.01186209
91.45773288	0.01242674
91.46898160	0.01372341
91.48023101	0.01468275
91.49148111	0.01558107
91.50273191	0.01588611
91.51398340	0.01507361
91.52523558	0.01325831
91.53648846	0.01075757
91.54774204	0.00786784
91.55899631	0.00700100
91.57025127	0.00700100
91.58150693	0.00700100
91.59276329	0.00700100
91.60402033	0.00700100
91.61527807	0.00700100
91.62653651	0.00703280
91.63779564	0.00747437
91.64905547	0.00747615
91.66031599	0.00749368
91.67157720	0.00821196
91.68283911	0.00945614
91.69410171	0.01070420
91.70536501	0.01152562
91.71662901	0.01171817
91.72789369	0.01145133
91.73915907	0.01110901
91.75042515	0.01057241
91.76169192	0.01029621
91.77295938	0.01066942
91.78422754	0.01148129
91.79549640	0.01261622
91.80676595	0.01376540
91.81803619	0.01441043
91.82930713	0.01436067
91.84057876	0.01393413
91.85185108	0.01339527
91.86312410	0.01282957
91.87439782	0.01246121
91.88567223	0.01261124
91.89694733	0.01349716
91.90822313	0.01424310
91.91949962	0.01463340
91.93077681	0.01437512
91.94205469	0.01380351
91.95333327	0.01294300
91.96461254	0.01198565
91.97589251	0.01088589
91.98717317	0.01035477
91.99845452	0.01026961
92.00973657	0.01064792
92.02101931	0.01097495
92.03230275	0.01121450
92.04358688	0.01133606
92.05487171	0.01136137
92.06615723	0.01120073
92.07744344	0.01114670
92.08873035	0.01090144
92.10001796	0.01076114
92.11130626	0.01062858
92.12259525	0.01049745
92.13388494	0.01027761
92.14517532	0.00975178
92.15646640	0.00927885
92.16775817	0.00899390
92.17905064	0.00886480
92.19034380	0.00884042
92.20163765	0.00902913
92.21293220	0.00927442
92.22422745	0.00965194
92.23552338	0.00980973
92.24682002	0.00988412
92.25811734	0.01001241
92.26941537	0.00987908
92.28071408	0.01004420
92.29201349	0.01019630
92.30331360	0.01033985
92.31461440	0.01051332
92.32591589	0.01109612
92.33721808	0.01174872
92.34852096	0.01210833
92.35982454	0.01234710
92.37112881	0.01238243
92.38243378	0.01197076
92.39373944	0.01144477
92.40504580	0.01105711
92.41635285	0.01084484
92.42766059	0.01062421
92.43896903	0.01077611
92.45027816	0.01096687
92.46158799	0.01125874
92.47289851	0.01163158
92.48420973	0.01184410
92.49552164	0.01188167
92.50683425	0.01175728
92.51814755	0.01164001
92.52946154	0.01131380
92.54077623	0.01095504
92.55209161	0.01075008
92.56340769	0.01049223
92.57472446	0.01032329
92.58604193	0.01027011
92.59736009	0.01026229
92.60867895	0.01023698
92.61999850	0.01057769
92.63131874	0.01084148
92.64263968	0.01102471
92.65396132	0.01107854
92.66528365	0.01105344
92.67660667	0.01087615
92.68793039	0.01080426
92.69925480	0.01051426
92.71057990	0.01047980
92.72190571	0.01045673
92.73323220	0.01051503
92.74455939	0.01043989
92.75588727	0.01061660
92.76721585	0.01066230
92.77854513	0.01064045
92.78987509	0.01077567
92.80120576	0.01095726
92.81253711	0.01101599
92.82386916	0.01097135
92.83520191	0.01091654
92.84653535	0.01084444
92.85786948	0.01079491
92.86920431	0.01095618
92.88053984	0.01093921
92.89187605	0.01103353
92.90321297	0.01141899
92.91455057	0.01188380
92.92588888	0.01221106
92.93722787	0.01247731
92.94856756	0.01257711
92.95990795	0.01256443
92.97124903	0.01235987
92.98259080	0.01367937
92.99393327	0.02021697
93.00527643	0.03494467
93.01662029	0.05413425
93.02796484	0.07042099
93.03931009	0.07583453
93.05065603	0.06451548
93.06200266	0.04414940
93.07334999	0.02568191
93.08469801	0.01271145
93.09604673	0.00700100
93.10739615	0.00700100
93.11874625	0.00700100
93.13009706	0.00792024
93.14144855	0.00950362
93.15280074	0.01088803
93.16415363	0.01165476
93.17550721	0.01174359
93.18686148	0.01158748
93.19821645	0.01146473
93.20957211	0.01128419
93.22092847	0.01108046
93.23228552	0.01094652
93.24364327	0.01093505
93.25500171	0.01099662
93.26636085	0.01161300
93.27772068	0.01339536
93.28908120	0.01691824
93.30044242	0.02204532
93.31180434	0.02701697
93.32316694	0.03055876
93.33453025	0.03125957
93.34589424	0.02945632
93.35725893	0.02665453
93.36862432	0.02382263
93.37999040	0.02051628
93.39135718	0.01727423
93.40272465	0.01470193
93.41409281	0.01299510
93.42546167	0.01190311
93.43683122	0.01139299
93.44820147	0.01135609
93.45957241	0.01195681
93.47094405	0.01283829
93.48231638	0.01377103
93.49368940	0.01454997
93.50506312	0.01470960
93.51643754	0.01393947
93.52781264	0.01234882
93.53918845	0.00994478
93.55056495	0.00757044
93.56194214	0.00700100
93.57332002	0.00700100
93.58469860	0.00700100
93.59607788	0.00700100
93.60745785	0.00702149
93.61883851	0.00710273
93.63021987	0.00711745
93.64160193	0.00714027
93.65298467	0.00725666
93.66436812	0.00763420
93.67575225	0.00856534
93.68713709	0.00954041
93.69852261	0.01038019
93.70990883	0.01080982
93.72129575	0.01070945
93.73268336	0.01053808
93.74407166	0.00986847
93.75546066	0.00938317
93.76685035	0.00940306
93.77824074	0.01007499
93.78963182	0.01103134
93.80102359	0.01209818
93.81241607	0.01273573
93.82380923	0.01298245
93.83520309	0.01275676
93.84659764	0.01251398
93.85799289	0.01204578
93.86938884	0.01170860
93.88078547	0.01158708
93.89218280	0.01203766
93.90358083	0.01254114
93.91497955	0.01305519
93.92637897	0.01310457
93.93777908	0.01289129
93.94917988	0.01209126
93.96058138	0.01120497
93.97198357	0.01018663
93.98338646	0.00962261
93.99479004	0.00961726
94.00619432	0.01004525
94.01759929	0.01076195
94.02900496	0.01157711
94.04041132	0.01178110
94.05181837	0.01151392
94.06322612	0.01062559
94.07463456	0.00983513
94.08604370	0.00930446
94.09745353	0.00894754
94.10886406	0.00884291
94.12027528	0.00875760
94.13168720	0.00840821
94.14309981	0.00819473
94.15451311	0.00785348
94.16592711	0.00761396
94.17734181	0.00748267
94.18875719	0.00724960
94.20017328	0.00718708
94.21159005	0.00734514
94.22300753	0.00769323
94.23442569	0.00787448
94.24584455	0.00806549
94.25726411	0.00815295
94.26868436	0.00804999
94.28010530	0.00825504
94.29152694	0.00840455
94.30294927	0.00870014
94.31437230	0.00892656
94.32579602	0.00943699
94.33722044	0.00993359
94.34864555	0.01032724
94.36007136	0.01059537
94.37149786	0.01069625
94.38292505	0.01047447
94.39435294	0.01017497
94.40578152	0.00960162
94.41721080	0.00917028
94.42864077	0.00869459
94.44007144	0.00845795
94.45150280	0.00841114
94.46293486	0.00854722
94.47436761	0.00862227
94.48580105	0.00897035
94.49723519	0.00901203
94.50867002	0.00905494
94.52010555	0.00908869
94.53154177	0.00890901
94.54297869	0.00863088
94.55441630	0.00830330
94.56585461	0.00801824
94.57729361	0.00770511
94.58873330	0.00743674
94.60017369	0.00751533
94.61161478	0.00739455
94.62305656	0.00740427
94.63449903	0.00751854
94.64594220	0.00742731
94.65738606	0.00739733
94.66883061	0.00746531
94.68027587	0.00773795
94.69172181	0.00785087
94.70316845	0.00801038
94.71461578	0.00798170
94.72606381	0.00782159
94.73751254	0.00762323
94.74896195	0.00755265
94.76041207	0.00755676
94.77186287	0.00772635
94.78331437	0.00807579
94.79476657	0.00825758
94.80621946	0.00839666
94.81767304	0.00855018
94.82912732	0.00860401
94.84058230	0.00852763
94.85203796	0.00851635
94.86349433	0.00847150
94.87495138	0.00835423
94.88640914	0.00834683
94.89786758	0.00836952
94.90932672	0.00852792
94.92078656	0.00873882
94.93224709	0.00882621
94.94370831	0.00901126
94.95517023	0.00923863
94.96663284	0.00958929
94.97809615	0.00988239
94.98956015	0.01060557
95.00102484	0.01211305
95.01249024	0.01598503
95.02395632	0.02240828
95.03542310	0.02954036
95.04689057	0.03511237
95.05835874	0.03571329
95.06982761	0.02948456
95.08129716	0.02055768
95.09276741	0.01311313
95.10423836	0.00829411
95.11571000	0.00700100
95.12718234	0.00700100
95.13865537	0.00702421
95.15012909	0.00790809
95.16160351	0.00822189
95.17307862	0.00836276
95.18455443	0.00834332
95.19603093	0.00819956
95.20750813	0.00808348
95.21898602	0.00803515
95.23046461	0.00796566
95.24194389	0.00801579
95.25342386	0.00797173
95.26490453	0.00841595
95.27638589	0.00890533
95.28786795	0.00961932
95.29935071	0.01075060
95.31083415	0.01267533
95.32231829	0.01487593
95.33380313	0.01702364
95.34528866	0.01845257
95.35677488	0.01853870
95.36826180	0.01748350
95.37974942	0.01616136
95.39123773	0.01470637
95.40272673	0.01309105
95.41421643	0.01158052
95.42570682	0.01039673
95.43719790	0.00941374
95.44868969	0.00892148
95.46018216	0.00860093
95.47167533	0.00895502
95.48316919	0.00921532
95.49466375	0.00984671
95.50615901	0.01000081
95.51765495	0.01020251
95.52915160	0.01001543
95.54064893	0.00953883
95.55214696	0.00857233
95.56364569	0.00785931
95.57514511	0.00716909
95.58664522	0.00700100
95.59814603	0.00700100
95.60964754	0.00700100
95.62114973	0.00700100
95.63265263	0.00700100
95.64415621	0.00700100
95.65566049	0.00706249
95.66716547	0.00713384
95.67867114	0.00732777
95.69017750	0.00753473
95.70168456	0.00801249
95.71319232	0.00839909
95.72470077	0.00856271
95.73620991	0.00850397
95.74771974	0.00831725
95.75923028	0.00810448
95.77074150	0.00802152
95.78225342	0.00803175
95.79376604	0.00825824
95.80527935	0.00863609
95.81679335	0.00913745
95.82830805	0.00943412
95.83982344	0.00975522
95.85133953	0.00980999
95.86285631	0.00978685
95.87437379	0.00956982
95.88589196	0.00937984
95.89741082	0.00919312
95.90893038	0.00912807
95.92045064	0.00920665
95.93197159	0.00950617
95.94349323	0.00972738
95.95501557	0.00988795
95.96653860	0.00968454
95.97806233	0.00932692
95.98958675	0.00882039
96.00111186	0.00856470
96.01263767	0.00823658
96.02416418	0.00833490
96.03569138	0.00854796
96.04721927	0.00870466
96.05874786	0.00884346
96.07027714	0.00867262
96.08180712	0.00830849
96.09333779	0.00814577
96.10486916	0.00785651
96.11640122	0.00785982
96.12793397	0.00784725
96.13946742	0.00783123
96.15100156	0.00783108
96.16253640	0.00785452
96.17407193	0.00773718
96.18560816	0.00751628
96.19714508	0.00724961
96.20868270	0.00710378
96.22022101	0.00700100
96.23176002	0.00704617
96.24329971	0.00716698
96.25484011	0.00753337
96.26638120	0.00768535
96.27792298	0.00782572
96.28946546	0.00804687
96.30100863	0.00816019
96.31255250	0.00808206
96.32409706	0.00819497
96.33564231	0.00835345
96.34718826	0.00864498
96.35873491	0.00875789
96.37028225	0.00892431
96.38183028	0.00905288
96.39337901	0.00902419
96.40492843	0.00886366
96.41647855	0.00864413
96.42802936	0.00847343
96.43958086	0.00828055
96.45113306	0.00809500
96.46268596	0.00789073
96.47423955	0.00770680
96.48579383	0.00779855
96.49734881	0.00765105
96.50890448	0.00765124
96.52046085	0.00760912
96.53201791	0.00775620
96.54357567	0.00773077
96.55513412	0.00785995
96.56669326	0.00792485
96.57825310	0.00804773
96.58981363	0.00792728
96.60137486	0.00798343
96.61293679	0.00801434
96.62449940	0.00803936
96.63606271	0.00794068
96.64762672	0.00784505
96.65919142	0.00762369
96.67075682	0.00749755
96.68232291	0.00755125
96.69388969	0.00763324
96.70545717	0.00751299
96.71702534	0.00756262
96.72859421	0.00739152
96.74016377	0.00728999
96.75173403	0.00712702
96.76330498	0.00720132
96.77487663	0.00727092
96.78644897	0.00739871
96.79802200	0.00743129
96.80959573	0.00747770
96.82117015	0.00749074
96.83274527	0.00766736
96.84432108	0.00776992
96.85589759	0.00792049
96.86747479	0.00795632
96.87905269	0.00802390
96.89063128	0.00795881
96.90221056	0.00802963
96.91379054	0.00797799
96.92537121	0.00794403
96.93695258	0.00785311
96.94853465	0.00791579
96.96011740	0.00800859
96.97170085	0.00820637
96.98328500	0.00826010
96.99486984	0.00831791
97.00645538	0.00834214
97.01804161	0.00843473
97.02962853	0.00829803
97.04121615	0.00813408
97.05280446	0.00801365
97.06439347	0.00768246
97.07598317	0.00730854
97.08757357	0.00715414
97.09916466	0.00702082
97.11075644	0.00712269
97.12234892	0.00711593
97.13394210	0.00720553
97.14553597	0.00727316
97.15713053	0.00748484
97.16872579	0.00740599
97.18032174	0.00750211
97.19191839	0.00751604
97.20351573	0.00750148
97.21511376	0.00739334
97.22671249	0.00731205
97.23831192	0.00728203
97.24991204	0.00736512
97.26151285	0.00726675
97.27311436	0.00730915
97.28471656	0.00745166
97.29631946	0.00756243
97.30792305	0.00771633
97.31952733	0.00789057
97.33113231	0.00797937
97.34273799	0.00794365
97.35434436	0.00795106
97.36595142	0.00806834
97.37755918	0.00812459
97.38916763	0.00834277
97.40077678	0.00837459
97.41238662	0.00834051
97.42399716	0.00806146
97.43560839	0.00783043
97.44722031	0.00767509
97.45883293	0.00756918
97.47044625	0.00770050
97.48206026	0.00754759
97.49367496	0.00741015
97.50529036	0.00737281
97.51690645	0.00728257
97.52852324	0.00744359
97.54014072	0.00737308
97.55175889	0.00735852
97.56337776	0.00732077
97.57499733	0.00733368
97.58661759	0.00723042
97.59823854	0.00743097
97.60986019	0.00748809
97.62148253	0.00782089
97.63310557	0.00791361
97.64472930	0.00797786
97.65635372	0.00778250
97.66797884	0.00767747
97.67960466	0.00755861
97.69123117	0.00757891
97.70285837	0.00753492
97.71448627	0.00764128
97.72611486	0.00771996
97.73774415	0.00781778
97.74937413	0.00775120
97.76100481	0.00783986
97.77263618	0.00771286
97.78426824	0.00756226
97.79590100	0.00752315
97.80753445	0.00753856
97.81916860	0.00755785
97.83080345	0.00758527
97.84243898	0.00745114
97.85407522	0.00738823
97.86571214	0.00737801
97.87734976	0.00758447
97.88898808	0.00777221
97.90062709	0.00782302
97.91226679	0.00793854
97.92390719	0.00794581
97.93554828	0.00779603
97.94719007	0.00776587
97.95883255	0.00781017
97.97047573	0.00783963
97.98211960	0.00769981
97.99376417	0.00756386
98.00540943	0.00743076
98.01705538	0.00762826
98.02870203	0.00764286
98.04034937	0.00755859
98.05199741	0.00750341
98.06364614	0.00752533
98.07529557	0.00733485
98.08694569	0.00730470
98.09859651	0.00717444
98.11024802	0.00713920
98.12190022	0.00700100
98.13355312	0.00700100
98.14520672	0.00700100
98.15686100	0.00706710
98.16851599	0.00714448
98.18017166	0.00731136
98.19182804	0.00746198
98.20348510	0.00769458
98.21514286	0.00758133
98.22680132	0.00775860
98.23846047	0.00789924
98.25012031	0.00796095
98.26178085	0.00794046
98.27344208	0.00780015
98.28510401	0.00759351
98.29676663	0.00755308
98.30842995	0.00748132
98.32009396	0.00748057
98.33175866	0.00738054
98.34342406	0.00744225
98.35509016	0.00740874
98.36675695	0.00737116
98.37842443	0.00739787
98.39009261	0.00739265
98.40176148	0.00739760
98.41343105	0.00742716
98.42510131	0.00737819
98.43677226	0.00746492
98.44844391	0.00751218
98.46011626	0.00769209
98.47178930	0.00766734
98.48346303	0.00770423
98.49513746	0.00775047
98.50681258	0.00767383
98.51848840	0.00766799
98.53016491	0.00771648
98.54184212	0.00746304
98.55352002	0.00729037
98.56519861	0.00700907
98.57687790	0.00700100
98.58855789	0.00700100
98.60023856	0.00736414
98.61191994	0.00753650
98.62360200	0.00758983
98.63528477	0.00759719
98.64696822	0.00757747
98.65865237	0.00751545
98.67033722	0.00736696
98.68202276	0.00726893
98.69370899	0.00730741
98.70539592	0.00723868
98.71708354	0.00734776
98.72877186	0.00745928
98.74046087	0.00753215
98.75215058	0.00786400
98.76384098	0.00780341
98.77553208	0.00759104
98.78722387	0.00736808
98.79891635	0.00714960
98.81060953	0.00722735
98.82230340	0.00734864
98.83399797	0.00744307
98.84569323	0.00744717
98.85738919	0.00749745
98.86908584	0.00736381
98.88078319	0.00745601
98.89248123	0.00760191
98.90417996	0.00775005
98.91587939	0.00779159
98.92757952	0.00790718
98.93928033	0.00785757
98.95098185	0.00777134
98.96268405	0.00760616
98.97438695	0.00744994
98.98609055	0.00738771
98.99779484	0.00749923
99.00949983	0.00746671
99.02120551	0.00745331
99.03291188	0.00751926
99.04461895	0.00760576
99.05632671	0.00778076
99.06803517	0.00771263
99.07974432	0.00745916
99.09145417	0.00722156
99.10316471	0.00714917
99.11487594	0.00714919
99.12658787	0.00711138
99.13830050	0.00706034
99.15001382	0.00705590
99.16172783	0.00714783
99.17344254	0.00731259
99.18515794	0.00744236
99.19687404	0.00743623
99.20859083	0.00754811
99.22030831	0.00769171
99.23202649	0.00776452
99.24374537	0.00769491
99.25546494	0.00763750
99.26718520	0.00748000
99.27890616	0.00737195
99.29062781	0.00738433
99.30235016	0.00741909
99.31407320	0.00733015
99.32579693	0.00712789
99.33752136	0.00722919
99.34924649	0.00728409
99.36097231	0.00730380
99.37269882	0.00735280
99.38442603	0.00736233
99.39615393	0.00753462
99.40788253	0.00746502
99.41961182	0.00729471
99.43134181	0.00713415
99.44307249	0.00706861
99.45480386	0.00700100
99.46653593	0.00700100
99.47826870	0.00700100
99.49000216	0.00734716
99.50173631	0.00749753
99.51347116	0.00765115
99.52520670	0.00755961
99.53694294	0.00760397
99.54867987	0.00738548
99.56041749	0.00719547
99.57215581	0.00700302
99.58389483	0.00701772
99.59563453	0.00700207
99.60737494	0.00703811
99.61911604	0.00700100
99.63085783	0.00709072
99.64260032	0.00725948
99.65434350	0.00726793
99.66608737	0.00727393
99.67783194	0.00717963
99.68957721	0.00720170
99.70132317	0.00734504
99.71306982	0.00724951
99.72481717	0.00726061
99.73656521	0.00737301
99.74831395	0.00732734
99.76006338	0.00739193
99.77181350	0.00732063
99.78356433	0.00715715
99.79531584	0.00715482
99.80706805	0.00716834
99.81882095	0.00717903
99.83057455	0.00722043
99.84232884	0.00724190
99.85408383	0.00724301
99.86583951	0.00734749
99.87759589	0.00746742
99.88935296	0.00746752
99.90111073	0.00738787
99.91286919	0.00737150
99.92462834	0.00727150
99.93638819	0.00725777
99.94814873	0.00726967
99.95990997	0.00733244
99.97167190	0.00738197
99.98343453	0.00747506
99.99519785	0.00757545
100.00696186	0.00745348
100.01872658	0.00725502
100.03049198	0.00703336
100.04225808	0.00700100
100.05402487	0.00700100
100.06579236	0.00702320
100.07756054	0.00712997
100.08932942	0.00711102
100.10109899	0.00727639
100.11286926	0.00729833
100.12464022	0.00724480
100.13641187	0.00718311
100.14818422	0.00719936
100.15995726	0.00721845
100.17173100	0.00724976
100.18350544	0.00721676
100.19528056	0.00723993
100.20705638	0.00724905
100.21883290	0.00732165
100.23061011	0.00724248
100.24238802	0.00718976
100.25416662	0.00716612
100.26594591	0.00718237
100.27772590	0.00712740
100.28950658	0.00724782
100.30128796	0.00734829
100.31307003	0.00752770
100.32485280	0.00751749
100.33663626	0.00745114
100.34842041	0.00728794
100.36020526	0.00721549
100.37199081	0.00714282
100.38377705	0.00719425
100.39556398	0.00719647
100.40735161	0.00721372
100.41913993	0.00725520
100.43092895	0.00722627
100.44271866	0.00719329
100.45450906	0.00720811
100.46630016	0.00711063
100.47809196	0.00715779
100.48988445	0.00702227
100.50167763	0.00706559
100.51347151	0.00726887
100.52526608	0.00731956
100.53706135	0.00735073
100.54885731	0.00736296
100.56065396	0.00741894
100.57245132	0.00746415
100.58424936	0.00739460
100.59604810	0.00754396
100.60784753	0.00755092
100.61964766	0.00752145
100.63144848	0.00734285
100.64325000	0.00731766
100.65505221	0.00724201
100.66685512	0.00730999
100.67865872	0.00709356
100.69046302	0.00707589
100.70226800	0.00704662
100.71407369	0.00725830
100.72588007	0.00730315
100.73768714	0.00738463
100.74949491	0.00730578
100.76130337	0.00727698
100.77311253	0.00727728
100.78492238	0.00732519
100.79673292	0.00725061
100.80854416	0.00732781
100.82035610	0.00743879
100.83216873	0.00744071
100.84398205	0.00732992
100.85579607	0.00724619
100.86761078	0.00714639
100.87942619	0.00724577
100.89124229	0.00728248
100.90305908	0.00739814
100.91487657	0.00735978
100.92669476	0.00740768
100.93851364	0.00736892
100.95033321	0.00740319
100.96215348	0.00734143
100.97397444	0.00752809
100.98579610	0.00744903
100.99761845	0.00754536
101.00944150	0.00768461
101.02126524	0.00767331
101.03308967	0.00751959
101.04491480	0.00754288
101.05674063	0.00740483
101.06856714	0.00727858
101.08039436	0.00730492
101.09222226	0.00736686
101.10405087	0.00741558
101.11588016	0.00731619
101.12771015	0.00715270
101.13954084	0.00709400
101.15137222	0.00700100
101.16320429	0.00700317
101.17503706	0.00707014
101.18687053	0.00729337
101.19870468	0.00736096
101.21053953	0.00733049
101.22237508	0.00735820
101.23421132	0.00735479
101.24604826	0.00740000
101.25788589	0.00740086
101.26972421	0.00735634
101.28156323	0.00750897
101.29340295	0.00753120
101.30524335	0.00761201
101.31708446	0.00771662
101.32892625	0.00778340
101.34076874	0.00762781
101.35261193	0.00759997
101.36445581	0.00749626
101.37630038	0.00737993
101.38814565	0.00722556
101.39999162	0.00729945
101.41183828	0.00724416
101.42368563	0.00714614
101.43553368	0.00704039
101.44738242	0.00711408
101.45923185	0.00716214
101.47108198	0.00731436
101.48293281	0.00731663
101.49478433	0.00733356
101.50663654	0.00713869
101.51848945	0.00708259
101.53034305	0.00700100
101.54219735	0.00700100
101.55405234	0.00701474
101.56590803	0.00728640
101.57776441	0.00745125
101.58962149	0.00765374
101.60147926	0.00757608
101.61333772	0.00744939
101.62519688	0.00738291
101.63705673	0.00754003
101.64891728	0.00745870
101.66077852	0.00740749
101.67264046	0.00726472
101.68450309	0.00726987
101.69636642	0.00709801
101.70823044	0.00711129
101.72009515	0.00702345
101.73196056	0.00714724
101.74382666	0.00710154
101.75569346	0.00719054
101.76756096	0.00717944
101.77942914	0.00738867
101.79129802	0.00737451
101.80316760	0.00726047
101.81503787	0.00724224
101.82690884	0.00716725
101.83878049	0.00713703
101.85065285	0.00723192
101.86252590	0.00720861
101.87439964	0.00732589
101.88627408	0.00721286
101.89814921	0.00731446
101.91002503	0.00723826
101.92190156	0.00730935
101.93377877	0.00704922
101.94565668	0.00705733
101.95753528	0.00700100
101.96941458	0.00715254
101.98129458	0.00709479
101.99317526	0.00727710
102.00505665	0.00724926
102.01693872	0.00732517
102.02882149	0.00731197
102.04070496	0.00722920
102.05258912	0.00720807
102.06447397	0.00736230
102.07635952	0.00738390
102.08824577	0.00751210
102.10013270	0.00729606
102.11202034	0.00716873
102.12390866	0.00702960
102.13579768	0.00708241
102.14768740	0.00711650
102.15957781	0.00719433
102.17146892	0.00723047
102.18336071	0.00728755
102.19525321	0.00720365
102.20714640	0.00728168
102.21904028	0.00724661
102.23093486	0.00738976
102.24283013	0.00725865
102.25472609	0.00735134
102.26662275	0.00731789
102.27852011	0.00738596
102.29041816	0.00727479
102.30231690	0.00735609
102.31421634	0.00724797
102.32611647	0.00725399
102.33801730	0.00731168
102.34991882	0.00746948
102.36182104	0.00765901
102.37372395	0.00780053
102.38562756	0.00759618
102.39753186	0.00747240
102.40943685	0.00728270
102.42134254	0.00710174
102.43324892	0.00702190
102.44515600	0.00708491
102.45706377	0.00702584
102.46897224	0.00707161
102.48088140	0.00707586
102.49279126	0.00707036
102.50470181	0.00727603
102.51661305	0.00735455
102.52852499	0.00725851
102.54043762	0.00732258
102.55235095	0.00722227
102.56426497	0.00726233
102.57617969	0.00718195
102.58809510	0.00722629
102.60001121	0.00717379
102.61192801	0.00721121
102.62384550	0.00716705
102.63576369	0.00713489
102.64768258	0.00715400
102.65960215	0.00731715
102.67152243	0.00739486
102.68344339	0.00739728
102.69536506	0.00736696
102.70728741	0.00749288
102.71921046	0.00739460
102.73113421	0.00732867
102.74305865	0.00721920
102.75498378	0.00712193
102.76690961	0.00700100
102.77883613	0.00700100
102.79076335	0.00700100
102.80269126	0.00709171
102.81461987	0.00716331
102.82654917	0.00731792
102.83847917	0.00725097
102.85040986	0.00732522
102.86234124	0.00728268
102.87427332	0.00724565
102.88620609	0.00720453
102.89813956	0.00720127
102.91007372	0.00712903
102.92200858	0.00723603
102.93394413	0.00722809
102.94588038	0.00718840
102.95781732	0.00729439
102.96975495	0.00744676
102.98169328	0.00741277
102.99363230	0.00751794
103.00557202	0.00755231
103.01751243	0.00740724
103.02945354	0.00736979
103.04139534	0.00738544
103.05333784	0.00746844
103.06528103	0.00746008
103.07722491	0.00739965
103.08916949	0.00737624
103.10111477	0.00719902
103.11306074	0.00715608
103.12500740	0.00702281
103.13695476	0.00700100
103.14890281	0.00703243
103.16085155	0.00727764
103.17280100	0.00722886
103.18475113	0.00726818
103.19670196	0.00723689
103.20865348	0.00718466
103.22060570	0.00714870
103.23255862	0.00722788
103.24451222	0.00716141
103.25646653	0.00715759
103.26842152	0.00701624
103.28037721	0.00701422
103.29233360	0.00702291
103.30429068	0.00714333
103.31624845	0.00727412
103.32820692	0.00738213
103.34016609	0.00733509
103.35212594	0.00735785
103.36408650	0.00737675
103.37604774	0.00739299
103.38800969	0.00735960
103.39997232	0.00749467
103.41193565	0.00753268
103.42389968	0.00741242
103.43586440	0.00740670
103.44782981	0.00737574
103.45979592	0.00723330
103.47176272	0.00713725
103.48373022	0.00700100
103.49569841	0.00703387
103.50766730	0.00717317
103.51963688	0.00719264
103.53160715	0.00713663
103.54357812	0.00725884
103.55554978	0.00724027
103.56752214	0.00728760
103.57949520	0.00708653
103.59146894	0.00700916
103.60344339	0.00700100
103.61541852	0.00706034
103.62739435	0.00708606
103.63937088	0.00713741
103.65134810	0.00700831
103.66332601	0.00714337
103.67530462	0.00715858
103.68728392	0.00719558
103.69926392	0.00730724
103.71124461	0.00749723
103.72322600	0.00746504
103.73520808	0.00747192
103.74719086	0.00740984
103.75917433	0.00738924
103.77115849	0.00728016
103.78314335	0.00734564
103.79512891	0.00720563
103.80711515	0.00720274
103.81910210	0.00714432
103.83108973	0.00714408
103.84307806	0.00710397
103.85506709	0.00714278
103.86705681	0.00714153
103.87904723	0.00713051
103.89103833	0.00701980
103.90303014	0.00708587
103.91502264	0.00714239
103.92701583	0.00743938
103.93900972	0.00734006
103.95100430	0.00734693
103.96299958	0.00736724
[truncated: 297,625 more chars]
